# Supplementary material for: Forecasting the dynamics of a complex microbial community using integrated meta-omics
Source: Nat Ecol Evol. 2023 Nov 13;8(1):32–44. doi: 10.1038/s41559-023-02241-3 (PMC10781640; doi:10.1038/s41559-023-02241-3)
Supplement: Supplementary file 4 — Supplementary Tables 1–7. [file 41559_2023_2241_MOESM4_ESM.xlsx]

## Sheet: README
Table name	Caption
Supplementary Table 1	General statistics per sample including sample_type, sample_set (train or test), number of contigs per subset (Prokaryotes, Eukaryotes, plasmids, viruses and total), number of contigs in bins (for Prokaryotes and Eukaryotes), number of filtered reads (MG and MT), number of peptides, numbered of mapped reads (MG and MT), number of ORFs, transcripts and proteins as well as number of KOs in the ORFs…
Supplementary Table 2	Number of representative MAGs (rMAGs), contigs (rContigs) and ORFs per biological subset (prokaryotic, eukaryotic, plasmidial and viral).
Supplementary Table 3	Reported p-values for the Shapiro test performed on 10 random subsets (with 5000 data points each) of the betas from the batch-effect correction of the MG ORF data. The two technical variables are the number of reads and the average read length per sample.
Supplementary Table 4	Reported p-values for the Shapiro test performed on 10 random subsets (with 5000 data points each) of the betas from the batch-effect correction of the MT ORF data. The two technical variables are the number of reads and the average read length per sample.
Supplementary Table 5	Environmental parameters manually collected by the researchers at the sampling site.
Supplementary Table 6	Environmental parameters automatically collected by the sensors of the WWTP.
Supplementary Table 7	Exact p values for the tests in Figure 3

## Sheet: Supplementary Table 1
Sample_name	Sample_type	Sample_set	Prokaryotic_contigs	Prokaryotic_contigs (in bins)	Plasmidial_contigs	eukaryotic_contigs	eukaryotic_contigs (in bins)	viral_contigs	total_contigs (>1000nt)	MG_reads	MG_reads_mapped	MT_reads	MT_reads_mapped	peptides	ORFs	transcripts	proteins	KOs ORFs	KOs transcripts	KOs proteins
D1	WWTP foam islet	train	49531	16546	8924	278	248	17	58750	30777899	19489232	21167696	18022144	20515	209309	102585	27047	3613	3523	1814
D2	WWTP foam islet	train	48096	17843	9010	367	337	13	57486	27327091	18107660	16413060	14176524	22723	255517	73077	26902	3572	3503	1814
D3	WWTP foam islet	train	60798	23686	6695	320	288	13	67826	29380702	18811364	25294051	21703118	20071	241069	123298	26768	3629	3612	1814
D4	WWTP foam islet	train	58799	30877	5976	305	257	29	65109	24393177	15426450	25148369	21963978	17965	232369	121665	24092	3597	3658	1814
D5	WWTP foam islet	train	26892	14435	5575	166	153	18	32651	31275936	18814608	41837400	34296736	20819	217690	110753	23222	3380	3362	1814
D6	WWTP foam islet	train	41100	19527	8154	316	283	6	49576	25790628	16360608	15092145	13191656	16553	185562	87792	23671	3582	3502	1814
D7	WWTP foam islet	train	26445	14166	4671	189	164	10	31315	16145262	10476864	17274274	15035120	20624	127593	92490	26016	3481	3493	1814
D8	WWTP foam islet	train	61908	26833	10652	656	0	10	73226	32384615	20831974	15615886	13782722	15356	266742	84846	21808	3634	3465	1814
D9	WWTP foam islet	train	41322	16826	7127	248	222	19	48716	30290665	18848686	27017095	22161972	17409	242866	101049	21486	3566	3508	1814
D10	WWTP foam islet	train	46086	18700	7946	354	280	12	54398	31598789	20362670	17110268	14813956	13261	242784	86505	19205	3603	3474	1814
D11	WWTP foam islet	train	49699	25577	8792	210	0	12	58713	31027719	19924012	10811613	9434940	13966	208829	68410	20185	3620	3398	1814
D12	WWTP foam islet	train	48646	22678	8315	329	261	20	57310	26772785	16774936	15024341	12889088	14682	236157	80409	21730	3581	3416	1814
D13	WWTP foam islet	train	55676	21730	9880	332	297	15	65903	27066354	17083550	13669751	11784608	11799	226071	66661	18365	3593	3446	1814
D14	WWTP foam islet	train	41146	20817	7540	323	235	12	49021	24083476	15567538	16650674	14572318	18564	196990	85904	22961	3570	3451	1814
D15	WWTP foam islet	train	31457	17538	6257	219	198	18	37951	34458447	20542744	43786025	36191428	13203	224776	104404	17215	3358	3369	1814
D16	WWTP foam islet	train	46331	18751	7578	225	205	6	54140	28087514	18357022	13121209	11435892	14491	197443	78877	21917	3602	3432	1814
D17	WWTP foam islet	train	39995	15178	6945	226	197	17	47183	24233367	15501322	12627929	11049238	15411	168193	81219	22392	3567	3446	1814
D18	WWTP foam islet	train	40604	18761	7215	204	156	9	48032	20793725	13281406	17443853	15335504	19180	189761	86783	25772	3602	3573	1814
D19	WWTP foam islet	train	53237	26223	9476	339	311	18	63070	30328183	19921402	15662584	13713466	22295	220128	89384	26649	3604	3506	1814
D20	WWTP foam islet	train	44472	16637	8750	373	352	13	53608	38015054	23227884	47694200	37924742	27593	253557	103636	26520	3565	3387	1814
D21	WWTP foam islet	train	44831	21210	7978	218	186	9	53036	23719528	15296400	14282021	12561618	25431	189518	86916	26075	3596	3485	1814
D22	WWTP foam islet	train	46743	18988	7820	259	239	10	54832	33082218	21595390	28014494	23119100	20855	214835	109061	26388	3619	3626	1814
D23	WWTP foam islet	train	31254	15935	5669	295	267	13	37231	19761074	12701044	27464059	22678518	23078	184323	113114	27225	3495	3662	1814
D24	WWTP foam islet	train	58081	25799	5816	356	322	15	64268	27299259	17001806	25309110	21195008	21314	238692	103366	25791	3573	3618	1814
D25	WWTP foam islet	train	34353	16536	6243	317	274	7	40920	18901552	12549408	15943127	14073534	20338	177397	86454	24804	3497	3505	1814
D26	WWTP foam islet	train	52998	26156	9098	240	225	5	62341	28760176	17673218	12763480	11136234	25733	234366	82254	27901	3619	3378	1814
D27	WWTP foam islet	train	44198	15661	8653	430	383	7	53288	24261235	15758702	14659518	12702308	21678	210583	85366	26821	3569	3430	1814
D28	WWTP foam islet	train	47061	19037	8030	192	170	24	55307	32403318	19538070	32951798	26988472	26953	253793	101184	27425	3568	3467	1814
D29	WWTP foam islet	train	56551	28745	9304	324	304	18	66197	25511596	16255150	25443898	21747570	23069	237517	112175	26754	3577	3674	1814
D30	WWTP foam islet	train	54472	26869	9348	341	298	9	64170	26312051	17276392	21067448	18347858	18859	240743	109741	24247	3610	3627	1814
D31	WWTP foam islet	train	49232	22382	7890	250	0	14	57386	23220692	14289886	24865871	21373238	14023	208732	120538	21314	3574	3606	1814
D32	WWTP foam islet	train	64617	23734	6215	420	0	19	71271	25982764	16233758	22069781	18938604	20016	264681	108984	25099	3586	3578	1814
D33	WWTP foam islet	train	42797	22082	8180	256	0	9	51242	25853222	16809218	12310311	10751608	16346	194791	82284	23308	3609	3446	1814
D34	WWTP foam islet	train	49004	22613	8578	365	239	13	57960	25513124	16678750	18410911	16074698	14898	212518	103359	21979	3593	3582	1814
D35	WWTP foam islet	train	42148	21039	7500	315	332	6	49969	25559839	16845306	14367253	12642202	17377	233010	78528	23609	3560	3461	1814
D36	WWTP foam islet	train	57039	22315	5505	381	287	32	62957	34914591	22904674	25889331	21298134	21615	291139	98511	26436	3624	3618	1814
D37	WWTP foam islet	train	54336	20289	5542	333	0	18	60229	32990047	21743660	17149010	14426680	20214	274615	58489	24877	3576	3472	1814
D38	WWTP foam islet	train	39354	16045	6907	239	0	22	46522	26272826	16604284	18295552	15242344	20888	244133	86131	25234	3554	3391	1814
D39	WWTP foam islet	train	49664	20247	9220	385	227	13	59282	27784587	17762214	22445631	19654132	20420	226506	102137	24843	3555	3575	1814
D40	WWTP foam islet	train	33937	19959	6402	226	0	6	40571	20496372	13246918	10650556	9209722	19268	185155	62932	24106	3560	3393	1814
D41	WWTP foam islet	train	50835	23528	8812	278	199	8	59933	30764608	19946946	10370406	9063276	21273	223042	73955	25934	3615	3404	1814
D42	WWTP foam islet	train	48571	18501	8939	319	0	8	57837	23822141	14878252	17940273	15751676	20207	212958	95934	25689	3583	3545	1814
D43	WWTP foam islet	train	44731	19812	7782	298	281	6	52817	20821881	12873182	16604574	14897928	17845	182270	97689	23318	3598	3552	1814
D44	WWTP foam islet	train	41405	16034	7643	358	252	18	49424	27378444	17586634	25449510	20736684	29706	242102	98757	29050	3562	3498	1814
D45	WWTP foam islet	train	56783	25216	9358	245	337	10	66396	24635944	15937870	20325787	17428056	18768	231804	98776	25182	3632	3555	1814
D46	WWTP foam islet	train	43559	24612	8208	352	206	8	52127	23660346	15532888	16471556	14285204	18079	202482	85101	23952	3549	3503	1814
D47	WWTP foam islet	train	54349	25277	6030	286	332	17	60682	27335790	17541880	27777462	23353836	20205	237507	110467	25701	3636	3613	1814
D48	WWTP foam islet	train	44661	22252	8034	312	265	12	53019	27376119	17324602	21406977	18278152	18534	191675	97814	22350	3594	3530	1814
D49	WWTP foam islet	train	50688	21302	8444	312	285	13	59457	24903393	16125236	18397052	15803972	19690	244702	91333	24260	3608	3562	1814
D50	WWTP foam islet	train	39622	16880	7218	212	195	12	47064	24616253	15434046	24321655	20084922	25488	182014	98291	27024	3576	3547	1814
D51	WWTP foam islet	train	50401	25080	8891	296	254	13	59601	22550520	14555240	23587479	20130868	20818	211482	107316	25640	3635	3631	1814
F1	WWTP foam islet	test	91964	23619	15648	580	361	10	108202	35691941	13675264	24625991	20089454		135447	96173		3805	3669
F2	WWTP foam islet	test	96756	40307	17033	610	485	14	114413	23158409	13220652	22961415	18292344		347175	61164		3673	3629
F3	WWTP foam islet	test	58170	17603	9896	279	198	18	68363	21786786	8829584	19762258	15901142		405919	108451		3745	3573
F4	WWTP foam islet	test	101792	29360	19216	785	409	15	121808	30751395	13061214	26101846	20655848		255253	112716		3653	3683
F5	WWTP foam islet	test	124542	28253	17261	393	151	19	142215	28662890	19506770	31942807	26903738		217182	62389		3699	3635
F6	WWTP foam islet	test	89428	21016	9022	232	110	16	98698	26290948	13492820	22640667	18598144		326125	96069		3720	3534
F7	WWTP foam islet	test	111827	33392	18037	411	290	8	130283	36870001	23614652	15900546	13515584		178243	106769		3740	3670
F8	WWTP foam islet	test	54470	11729	8536	134	68	2	63142	24406802	11609146	12501038	10757624		130458	103009		3680	3716
F9	WWTP foam islet	test	57797	20288	9472	159	196	7	67435	27329613	9379020	15361529	13141264		228834	72928		3658	3724
F10	WWTP foam islet	test	49532	11909	9341	320	255	14	59207	22261216	7785884	33031082	25249948		267923	64069		3669	3663
F11	WWTP foam islet	test	138391	25946	23951	404	489	5	162751	32315454	23329632	15006884	13357524		248822	90644		3782	3594
F12	WWTP foam islet	test	172099	6140	25393	614	322	12	198118	34830716	21570618	42894877	32996488		243216	95707		3709	3634
F13	WWTP foam islet	test	125626	33499	19625	420	94	32	145703	43063231	27776856	63611061	46427582		99803	104893		3770	3696
F14	WWTP foam islet	test	62628	18993	10565	169	192	1	73363	28230290	10877384	14945714	12681238		226083	88500		3594	3752
F15	WWTP foam islet	test	144398	20623	18521	344	108	5	163268	33057105	19521984	28577567	24147922		190475	79801		3751	3614
F16	WWTP foam islet	test	81043	24792	12985	261	95	0	94289	21832041	9538238	32818582	27475964		295244	95557		3839	3673
F17	WWTP foam islet	test	65724	19131	10464	280	144	2	76470	15928270	7169818	31280470	26505608		279590	106148		3592	3741
F18	WWTP foam islet	test	91467	25264	15721	364	120	14	107566	23331167	14297190	17620269	15597132		227040	83790		3681	3589
F19	WWTP foam islet	test	81105	19844	13960	223	188	6	95294	33990590	13568764	13746194	11786930		290224	63740		3715	3533
F20	WWTP foam islet	test	97071	27807	15972	383	46	11	113437	31948184	13526996	26303181	22884374		191478	52657		3730	3451
F21	WWTP foam islet	test	54877	13140	8347	256	0	5	63485	11299363	4362454	28727422	25030200		171443	60539		3705	3586

## Sheet: Supplementary Table 2
Subset	rMAGs	rContigs	ORFs
Prokaryotes	126	1289777	3668086
Eukaryotes	18	11074	68453
Plasmids	-	380335	969810
Viruses	-	550	5603

## Sheet: Supplementary Table 3
Expl.var	1	2	3	4	5	6	7	8	9	10
general.total_sequences	4.5e-11	5.7e-12	5.2e-11	4.5e-11	4.6e-11	2.9e-13	3e-13	1.1e-14	2.6e-11	9.5e-12
general.avg_sequence_length	9.2e-15	2.6e-16	3.5e-13	8.3e-15	7e-10	2.5e-15	2.8e-13	1.2e-15	1.1e-14	7.1e-15

## Sheet: Supplementary Table 4
Expl.var	1	2	3	4	5	6	7	8	9	10
general.total_sequences	0.0002	0.022	3.6e-05	0.017	0.021	0.0084	0.0012	0.00013	0.025	0.00061
general.avg_sequence_length	0.00023	2.7e-05	5.6e-05	0.0088	0.00056	3.5e-05	0.00032	0.00012	0.00017	1.4e-05

## Sheet: Supplementary Table 5
Sampling_day	Time	pH	Dry_matter	PO4.P	Nitrat	NH4	Oxygen	Conductivity	pH_manual	Temp_manual	Oxygen_manual	Oxygen_sat_manual	Air temperature	Collector	Aeration	Sludge
01/25/11								1180	6.9	10.4	0.23	2.1	0	HR	NO	YES
02/02/11								1220	6.9	10.9	0.26	2.4	-4	HR	NO	YES
02/09/11								1185	6.8	11.2	0.3	2.8	2	HR	NO	YES
02/15/11								999	6.8	11.9	0.32	3.1	3	HR	NO	YES
02/23/11								1072	6.7	9.1	0.6	5.3	-5	HR	NO	YES
03/02/11	10:30							621	7.1	9.9	0.37	3.3	3	HR	NO	YES
03/09/11	10:30							865	7.03	11.7	0.41	2.8	4	HR	NO	YES
03/15/11	14:30							895	7.08	13.1	0.44	2.7	18	HR	NO	YES
03/21/11	12:00	7.01	2.13	2.62	2.7	2.56	2.1	1065	7.22	13.6	0.28	2.8	8	HR	NO	YES
03/29/11	11:00	6.96	2.85	2.53	1.5	0	0.04	1047	7.01	13.3	0.63	6.2	10	HR	NO	YES
04/05/11	9:30	6.91	2.8	2.97	3.8	0.04		848	6.93	13.4	0.26	2.5	8	HR	NO	YES
04/14/11	10:00	7.03	3.02	0	2.5	0	0.04	920	6.82	14.5	0.18	1.8	7	HR	NO	YES
04/21/11	10:00	6.98	1.99	1.98	2.1	1.49	0.04	1151	6.73	15.7	0.19	2	18	HR	NO	YES
04/29/11	11:00	6.93	2.76	1.22	5.9	0.68	2.54	950	6.93	15.7	0.45	4.4	15	HR	NO	YES
05/06/11	15:00	6.94	2.7	2.52	6	0.42		860	7.94	16.1	0.05	0.5	21	HR	NO	YES
05/13/11	13:30	6.88	3.62	1.97	7.8	0.02	1.62	624	6.83	17.4	0.17	1.8	17	HR	NO	YES
05/20/11	11:00	6.96	3.3	3.97	6.4	0	0.82	1051	6.76	17.6	0.3	3.2	20	HR	NO	YES
05/27/11	10:30	7	3.85	5.11	4.6	2.59	1.36	1162	6.78	17.5	0.24	2.5	12	HR	NO	YES
06/03/11	10:00	6.66	3.67	0.63	1.8	0.04	0.08	1041	6.64	18.3	0.18	2	20	HR	NO	YES
06/09/11	11:34							907	6.68	18.3	0.41	4.4	16	HR	NO	YES
06/17/11	10:30	6.68	4.09	2.02	7.2	0	0.11	925	6.7	18.8	0.22	2.4	17	HR	NO	YES
06/24/11	11:30	6.61	4.41	0.88	7.6	1.19	2.06	976	6.78	17.9	0.19	2	12	HR	NO	YES
07/01/11	9:00	6.6	4.01	2.66	10.5	1.59	1.4	1178	6.7	19	0.25	2.7	14	HR	NO	YES
07/08/11	13:30	6.79	3.99	1.77	2.8	0	0.11	1153	6.76	19.8	0.18	2	19	HR	NO	YES
08/05/11	10:30	6.62	5	1.98	7.3	0	1.38	938	6.49	20	0.21	2.4	19	HR	NO	YES
08/11/11	15:30	6.63	6.28	2.87	11.1	0.12	0.11	1131	6.55	18.9	0.19	2.1	23	HR	NO	YES
08/19/11	10:30	6.76	5.15	1.72	4.7	0.03	0.12	1274	6.49	20.1	0.18	2.1	21	HR	NO	YES
08/29/11	10:30	6.66	2.7	1.47	1.6	0	0.11	988	6.64	19	0.26	2.8	13	HR	NO	YES
09/05/11	15:00	6.69	3.02	2.01	4.4	1.69	1.13	1219	6.69	20.2	0.12	1.4	18	EM	NO	YES
09/12/11	10:00	6.59	3.05	1.08	6	0.62	1.8	858	6.04	19.2	0.21	2.4	15	EM	NO	YES
09/19/11	16:00	6.65	2.72	0.58	0.5	1.42	0.1	1030	5.52	18.4	0.19	2.1	15	EM	NO	YES
09/28/11	9:00	6.72	2.7	1.02	2.3	0.02	0.12	1238	5.3	19.5	0.18	2	17	EM	NO	YES
10/05/11	14:00	6.61	2.91	1.08	5.6	1.89	0.79	1221	5.51	19.7	0.21	2.1	17	EM	NO	YES
10/12/11	10:00	6.66	2.99	2.11	4.4	4.05	0.8	1075	5.52	17.9	0.22	2.4	12	EM;LL	NO	YES
11/02/11	10:30	6.77	2.52	0.67	0.9	1.07	0.08	1087		17.2	0.23	2.5	11	EM;LL	NO	YES
11/07/11	10:30	6.65	2.67	0.43	1.7	2.46	1.39	1091	6.97	17.2	0.2	2.1	8	EM;LL	NO	YES
11/16/11	12:30	6.66	2.66	0.57	8	0.12	0.57	1220	6.85	15.9	0.39	4	-1	EM;LL	YES	YES
11/23/11	12:30	6.66	2.66	2.46	5.1	0	0.15	1145	6.81	16.2	0.44	4.6	8	EM;LL	YES	YES
11/29/11	13:30	6.66	2.73	1.57	6.2	0	0.09	1195	7.02	15.7	0.21	2.2	4	EM;LL	NO	YES
12/21/11	10:30	6.85	3.43	1.47	1.4	1.78	1.61	1114	6.97	11.1	0.23	2.1	1	EM;LL	YES	YES
12/28/11	11:50	6.8	3.16	0.83	2.9	0.21		1063	7.07	12.3	0.2	1.9	2	PW	NO	YES
01/03/12	11:00	6.97	2.94	0.78	1.2	1.7	0.04	825	7.14	11.6	0.2	1.9	4	EM;LL	NO	YES
01/11/12	15:30	6.81	2.74	0.28	4.2	0.21	0.06	958	6.96	11.5	0.22	2	8	EM;LL	NO	YES
01/19/12	12:00	6.75	3.11	0.83	5.7	0	1.63	1157	6.97	12.1	0.38	3.6	8	EM;LL	NO	YES
01/25/12	10:37	6.86	3.03	0.64	3.8	1.19	1.84	825	7.08	10.7	0.22	2.1	2	EM;LL	NO	YES
02/01/12	11:25	6.81	3.56	0.78	4.2	0.71	1.58	1410	6.94	10.7	0.29	2.6	-7	LL;PW	NO	YES
02/08/12	14:30	6.66	2.97	0.03	9.8	0.02	0.86	1196	6.89	10.6	0.28	2.5	-5	EM;LL	YES	YES
02/14/12	11:30	6.62	2.79	0.68	11	0.12	0.06	800	6.94	11.2	0.2	1.9	1	EM;LL	NO	YES
02/23/12	12:20	6.71	3	0.54	8.6	0	1.08	1144	6.84	10.6	0.24	2.2	3	HR;EM;NP	NO	YES
02/29/12	12:20	6.83	3.06	1.72	9.2	4.83	1.83	1064	6.94	11.8	0.35	3.3	9	EM;LL	NO	YES
03/08/12	12:40	6.74	2.78	0.97	11.2	0	1.19	966	7.12	11	0.21	1.9	4	EM;LL	NO	YES
03/14/12	10:30	7	2.81	1.83	3.4	1.59	1.86	727	7.18	12.2	0.3	2.8	4	EM;LL	NO	YES
03/22/12	12:30	6.94	2.72	1.82	6.6	0	0.62	1127	6.91	12.8	0.23	2.2	17	EM;HR	NO	YES
03/28/12	11:45	7.03	2.88	1.58	4.4	2.19	1.04	1175	6.98	14.5	0.34	3.4	15	EM;HR	NO	YES
04/04/12	11:15	7.2	3.04	2.22	2.9	3.27	0.57	563	7.01	14	0.19	1.9	9	EM;LL	NO	YES
04/10/12	12:00	7.3		3.95	1.3	1.49	0.09	929	6.98	13.2	0.19	1.9	10	EM;LL	NO	YES
04/17/12	11:00	6.97		2.07	9.9	2.2	1.04	1163	6.75	13.9	0.25	2.5	6	EM;HR	NO	YES
04/25/12	9:30	7.08		0.92	3	1.39	0.09	938	7.05	12.7	0.19	1.8	6	HR;LL	NO	YES
05/03/12	12:00	7.11		0.64	9.2	0.79	1.16	969		13.4	0.21	2.1	11	EM;LL	NO	YES
05/10/12	9:30	7.2		2.32	4	0.32	0.68	966	6.93	15.2	0.23	2.3	17	EM;LL	NO	YES
05/16/12	9:30	7.03	4.23	1.58	10.5	0	0.32	948	6.84	14	0.18	1.8	6	EM;HR	NO	YES
05/23/12	9:45	7.06		2.22	10	0	0.91	1097	6.91	16.5	0.2	2.1	18	HR;LL	NO	YES
06/01/12	9:30	7.25		1.83	9.2	0	0.18	1271	6.9	17.7	0.35	3.8	14	EM;LL	NO	YES
06/08/12	9:45	6.7	4.42	1.28	8.5	0	2.02	1004	6.86				15	EM;LL	NO	YES
06/14/12	9:00	6.77	5.11	1.21	5.5	0	1.84	851	6.5	16.7	0.35	3.6	13	EM;LL	NO	YES
06/20/12	14:15	6.64	5.36	1.16	12	0	0.53	971	6.61	17.7	0.25	2.7	19	MD;LL	NO	YES
06/26/12	10:30	6.84	5.49	0.63	5.1	0.26	0.53	1065	7	17.6	0.19	2.1	16	EM;LL	NO	YES
07/04/12	9:45	6.88	5.5	1.71	7.8	2.52	0.44	1133	6.81	18.9	0.16	1.7	21	EM;LL	NO	YES
07/12/12	10:30	7.15	5.29	0.74	4.4	2.22	0.18	951	6.82	18.2	0.17	1.9	13	EM;LL	NO	YES
07/18/12	9:30	7.14	4.97	1.06	1.6	1.34	0.52	1065	6.92	17.5	0.19	2	18	EM;LL	NO	YES
07/25/12	9:30	6.79	5.07	1.6	1.6	0.07	0.5	1172	6.9	19.1	0.18	2	24	EM;LL	NO	YES
08/01/12	9:00	6.56	5.23	2.36	3.7	0	0.79	1075	6.76	18.9	0.2	2.2	19	EM;LL	NO	YES
08/10/12	9:00	6.34	4.2	0.79	1	1.8	1.32	1222	6.93	19.3	0.21	2.1	17	EM;LL	NO	YES
08/14/12	9:00	6.5	3.87	1.24	18.9	1.53	0.58	1260	6.56	19.8	0.3	3.4	20	EM;LL	NO	YES
08/22/12	9:00	6.67	4.14	0.54	2.9	0.84	0.27	1093	6.84	20.6	0.17	1.9	18	EM;LL	NO	YES
08/28/12	9:30	6.83	3.9	1.09	1.6	0	0.28	1065	6.89	19.6	0.2	2.2	18	EM;LL	NO	YES
09/05/12	9:00	8	3.55	0.58	0.1	0.49		1156	6.81	19.8	0.18	2	17	EM;LL	NO	YES
09/12/12	9:00	8.94	6.55	0.79	2.4	0	0.2	864	6.72	19.1	0.21	2.4	10	EM;LL	NO	YES
09/19/12	9:00	8.48	3.95	0.66	0.8	0.32	0.18	1141	6.95	19.2	0.19	2.1	8	EM;LL	NO	YES
09/26/12	9:00	7.06	3.82	0.57	3.1	0.3	1.68	624	6.82	18	0.24	2.6	10	EM;LL	NO	YES
10/02/12	9:21	6.88	3.5	1.16	0.6	1.88	1.57	1073	6.82	17.4	0.23	2.4	9	EM;LL	NO	YES
10/09/12	9:18	8.17	3.82	0.66	1.2	1.68	0.57	976	6.9	17.4	0.23	2.4	11	EM;LL	NO	YES
10/15/12	9:26	7.72	3.55	0.32	8.4	0.31	1.42	629	6.82	14.1	0.23	2.3	5	EM;LL	NO	YES
10/22/12	9:23	7.78	4.22	1.04	9.7	0.62	0.15	1168	7.04	17.6	0.18	1.9	14	EM;LL	NO	YES
10/30/12	10:06	8.03	3.63	1.08	0.2	0.71	0.09	1156	7.41				4	EM;LL	NO	YES
11/07/12	10:12	8.08	3.28	0.74	0.1	1.98	2.53	910	7.02	14.1	0.2	1.9	6	EM;LL	NO	YES
11/13/12	10:30	7.14	3.18	0.98	12.9	3.37	0.64	1030	6.9	14.4	0.33	3.3	3	EM;LL	NO	YES
11/20/12	10:20	8.14	3.1	0.73	2.1	0.7	0	1158	7.23	15.2	0.2	2	4	EM;LL	NO	YES
11/28/12	10:11	6.64	3.06	0.68	1.2	1.1	0	975	7.31	14.1	0.2	2.1	5	EM;LL	NO	YES
12/05/12	10:10	6.54	2.88	0.52	3.8	0.02	0.002	975	7.31	11.7	0.3	2.9	1	EM;LL	NO	YES
12/13/12	10:55	6.49	2.97	0.74	7.4	0.51	1.3	1130	7.37	10.2	0.39	3.6	-5	EM;LL	NO	YES
12/21/12	10:20	6.64	2.7	0.52	1.7	0.3	0	875	7.42	11.1	0.23	2.1	6	EM;LL	NO	YES
12/28/12	11:10	6.68	2.53	0.47	1.2	1.79	2.7	794	7.06	10.2	0.56	5	5	PW	NO	YES
01/03/13	10:25	6.51	2.93	0.54	2.4	1.48	0.07	1021	7.19	11.6	0.2	1.8	5	EM;LL	NO	YES
01/10/13	11:27	6.31	2.93	0.49	12.8	0.71	1.19	1052	7.37	12.5	0.22	2.1	2	EM;LL	NO	YES
01/16/13	11:28	6.6	2.47	0.64	2	2.67	0.49	1608	6.93	11.6	1.05	10	-5	HR;EM	NO	YES
01/23/13	10:07	6.51	2.62	0.66	1.1	2.47	1.41	2144	7.16	11.5	0.18	1.7	-1	EM;LL	NO	YES
01/30/13	10:12	6.75	2.18	0.46	1.2	0.72	0	1028	7	10.1	0.22	2	10	HR;EM	NO	YES
02/07/13	11:41	6.6	2.17	0.16	4.1	2	1.72	1384	6.71	9.6	0.22	2	1	HR;LL	NO	YES
02/14/13	11:19	6.63	2.04	0.24	1.3	1.1	0	1388	7.36	9.9	0.24	2.1	-5	EM;LL	NO	YES
02/20/13	10:16	6.63	1.89	0.25	2.3	1.24	1.18	1083	7.34	9.1	0.27	2.4	0	EM;LL	NO	YES
02/27/13	10:20	6.6	1.85	0.46	5.5	1.27	1.38	1476	7.33	9.8	0.24	2.2	1	EM;LL	NO	YES
03/06/13	10:01	6.58	2.09	0.51	2.5	0	0.01	1184	6.86	11	0.24	2.3	8	EM;LL	NO	YES
03/12/13	10:24	6.51	2.24	0.46	4	0.21	0.01	1419	7.12	11.2	0.23	2.2	-4	EM;LL	NO	YES
03/20/13	15:33	6.5	1.71	0.41	2.4	0.05	0.02	1104	6.99	9.8	0.19	1.7	3	EM;LL	NO	NO
03/22/13	10:19	6.75	1.89	0.84	1.7	2.19	2.66	1245	7.34	9.6	0.47	4.2	1	EM;LL	NO	YES
03/27/13	10:11	6.6	2.8	0.49	8.3	1.01	0	1388	7.48	10.2	0.21	2	-1	EM;LL	NO	YES
04/04/13	10:13	6.67	2.59	0.61	15.1	0.31	0.05	1339	7.11	11.3	0.26	2.4	3	EM;LL	NO	YES
04/11/13	10:05	6.65	2.28	0.81	1.8	0.9	0	906	7.24	11	0.19	1.8	12	EM;LL	NO	YES
04/15/13	10:50	6.73	2.55	0.42	3.6	1.89	1.64	1064	7.12	11.7	0.24	2.2	16	EM;LL	NO	YES
04/22/13	9:00	6.67	2.62	0.56	1.8	1.49	0	1267	6.88	13.2	0.21	2	10	EM;LL	NO	YES
04/29/13	9:01	6.81	2.4	0.81	1.7	1.01	0	1184	6.8	12.7	0.21	2.1	8	EM;LL	NO	YES
05/08/13	9:10	6.75	2.55	0.48	2.7	0.04	0.74	873	7.63	13.8	0.22	2.2	12	EM;LL	NO	YES
05/14/13	8:41	7.38	3.58	1.04	0.6	2.49	0.73	1240	7.18	13.7	0.19	1.9	9	AS;EM	NO	YES
05/22/13	8:57	7.4	3.79	0.69	0.2	1.59	0.45	1047	7.27	13	0.22	2.2	7	EM;EL	NO	YES
05/28/13	9:57	7.3	3.9	0.67	0.6	2.49	1.89	1184	7.24	13.8	0.32	2.2	16	AS;EM	NO	YES
06/06/13	9:29	7.2	4.25	0.98	9.6	0.31	0.16	1269	6.74	15.8	0.18	1.9	18	EM;EL	NO	YES
06/12/13	9:10	7.09	4.16	0.89	10.4	2.19	0.72	1289	6.93	16.3	0.69	7.2	16	EM;AS	NO	YES
06/18/13	9:03	7.23	4.3	0.22	4.2	0	0.64	1190	7.04	17.5	0.23	2.5	24	EM;EL	NO	YES
06/25/13	8:53	7.29	4.21	0.36	3.2	0.12	0.02	1152	7.18	16	0.21	2.1	12	EM;AS	NO	YES
07/02/13	9:06	7.31	4.17	0.34	1	0.51	0	1209	6.83	17.2	0.23	2.4	18	EM;EL	NO	YES
07/09/13	9:02	7.24	4.5	0.54	4.3	1.6	1.16	1238	7.06	18.4	0.1	1.1	20	EM;AS	NO	YES
07/16/13	8:56	7.24	4.45	0.82	8.9	0.73	0.04	1259	7.07	19.2	0.19	2.1	20	EM;AS	NO	YES
07/23/13	9:10	7.35	4.56	2.106	1.47	0.317	0.006	1059	6.87	20.2	0.19	2.2	22	EM;AS	NO	YES
07/30/13	9:01	7.32	4.47	0.81	1.7	0.46	0.02	994	6.87	19.5	0.22	2.5	16	EM;AS	NO	YES
08/06/13	9:06	7.42	4.32	0.96	0.3	0	0	1132	6.96	20.3	0.2	2.3	19	EM;AS	NO	YES
08/14/13	13:40	7.25	4.26	0.54	11.2	1.83		1133	7.08				20	HR	NO	YES
08/21/13	9:11	7.46	4.19	1.58	0.2	1.54	0.62	1082	6.76	19.1	0.21	2.3	16	EM;AS	NO	YES
08/28/13	9:17	7.44	4.28	0.83	3.5	0.55	0.04	1119	6.98	19.4	0.26	2.8	15	EM;AS;HR	NO	YES
09/03/13	9:27	7.49	4.09	1.01	2.1	1.69	0.32	1210	6.98	19.4	0.26	2.8	19	EM;AS	NO	YES
09/13/13	9:27	7.49	2.96	1.02	1.2	1.09	0	1032	7.1	18	0.22	2.4	10	EM;AS	NO	YES
10/25/13	9:27	7.64	2.75	0.62	4.4	0	0.05	989	7.2	16.6	0.26	2.7	13	LL;AS	NO	YES
10/30/13	9:27	7.69	3.55	0.42	5	0.32	0	1026	7.37	15.4	0.26	2.6	6	EM;LL	NO	YES
11/06/13	10:17	7.71	1.96	0.39	4	1.09	1.59	799	7.33	14.6	0.39	4	8	EM;AS	NO	YES
11/15/13	10:17	7.71	2.77	0.89	3.1	0	0.02	955	7.26	13.6	0.23	2.3	4	EM;AS	NO	YES
11/20/13	9:27	7.74	3.02	1.63	1.2	1.78	1.78	1097	7.37	14.2	0.25	2.5	3	EM	NO	YES
11/27/13	10:35	7.67	3.3	0.96	5.3	1.29	1.55	1130	7.45	13.5	0.14	1.3	-2	EM;AS	NO	YES
12/04/13	10:35	7.59	3.13	1.33	7.6	0.41	1.32	1185	7.68	13.8	0.22	2.2	0	EM;AS	NO	YES
12/11/13	9:25	7.65	3.19	0.66	5.8	1.29	0.02	1122	6.03	13.5	0.38	3.7	-1	AS;AK	NO	YES
12/20/13	8:25	7.72	3.1	0.84	2.7	0	0.01	1008	6.51	11.6	0.33	3.1	2	EM;Dil	NO	YES
12/30/13	9:25	7.78	2.56	0.34	2.2	0	0.06	884	7.04	10	0.29	2.6	1	Dil;Bimal	NO	YES
01/07/14	9:05	7.79	1.66	0.68	0.6	1.29	0.01	759	7.3	11.8	0.22	2	7	EM;LW	NO	YES
01/15/14	9:05	7.65	2.18	0.37	5.5	0.42	1.68	1028	7.09	11.4	0.2	1.9	0	EM;AS	NO	YES
01/23/14	10:05	7.73	2.5	0.44	0.7	1.41	0.03	964	7.35	11.7	0.27	2.5	0	EM;LL	NO	YES
01/30/14	10:05	7.8	2.35	0.43	0	0.18	1.48	995	6.93	11	0.29	2.8	1	EM;LW	NO	YES
02/06/14	10:45	7.77	2.29	0.63	0	0.42	1.58	853	7.65	10.5	0.29	2.7	5	AS;LW	NO	YES
02/12/14	10:25	7.79	2	0.36	0	0.88	1.17	924	7.11	11	0.39	3.7	11	AS;LW	NO	YES
02/20/14	10:15	7.73	2.15	0.48	0	0	0.05	1022	7.09	11.6	0.24	2.2	5	EM;LL	NO	YES
02/26/14	9:45	7.77	2.27	0.394	0	0.317	0.011	950	7.21	11.4	0.21	2	5	EM;AS	NO	YES
03/07/14	10:35	7.79	2	0.36	0	0.88	1.17	1184	7.31	11.8	0.18	1.7	7	AS;LW	NO	YES
03/13/14	10:35	7.15	3.48	0.68	0	0	1.73	1207	6.94	13.1	0.21	2.8	12	EM;AS	NO	YES
03/20/14	10:15	7.3	3.79	1.45	0	0.63	2.05	1313	7.79	13.4	0.28	2.7	13	EM;LL	NO	YES
03/26/14	10:00	7.28	3.26	0.96	0	0	0.27	1170	6.73	13.3	0.24	2.4	6	EM;LW	NO	YES
04/03/14	10:45	7.32	3.81	0.72	0	0	0.04	1129	6.49	14.9	0.24	2.4	17	AS;AK	NO	YES
04/09/14	9:25	7.37	3.32	0.29	0	1.49	0.55	1267	7.06	14.8	0.22	2.2	5	AS;AK	NO	YES
04/15/14	11:05	7.41	3.36	0.52	0	0.04	0.03	1262	7.27	14.7	0.23	2.3	5	AS;EM	NO	YES
04/24/14	11:35													AS;JF	NO	NO
04/29/14	9:45	7.42	3.55	1.28	3.9	1.42	0.02	1275	6.53	16	0.19	2	12	AS;EM	NO	YES
05/08/14	10:35	7.41	3.54	1.6	3.8	2.28	1.65	960	7.44	15.6	0.2	2	11	EM	NO	YES
05/15/14	10:30	7.39	4.8	1.58	3.6	2.29	1.12	1141	7.17	15.6	0.29	3	8	EM	NO	YES
05/19/14	10:45	7.44	4.13	0.74	3.9	0	0.02	1151	6.16	16.8	0.2	2.1	17	AS;EM	NO	YES
05/28/14	9:35	7.45	3.97	0.21	2.6	1.88	1.4	1147	7.05	17.1	0.32	3.4	13	AS;EM	NO	YES
06/04/14	9:35	7.49	3.53	0.17	4.4	1.02	0.02	1231	6.44	17.8	0.22	2.4	14	AS;EM	NO	YES
06/13/14	9:35	7.55	5.41	0.63	3.9	0	0.01	1231	6.31	20	0.24	3.6	18	EM	NO	YES
06/18/14	9:45	7.5	4.1	0.52	5.4	0	0.09	1230	6.41	19.1	0.33	3.6	17	AS;EM	NO	YES
06/26/14	9:15	7.51	3.37	1.23	5.6	0	0.04	1231	6.71	19.2	0.17	1.9	15	EM	NO	YES
07/02/14	10:30	7.4	3.37	0.96	4.8	0	0.02	1078	6.47	19.2	0.19	2.1	17	AS;EM	NO	YES
07/09/14	10:30	7.41	3.4	0.27	5.3	0	1.63	857		17.7	0.17	1.8	11	AS;EM	NO	NO
07/17/14	10:10	6.65	0	2.85	6	0.93	0	1254	6.58	20.1	0.15	1.7	24	AS;EM	NO	YES
07/24/14	10:30	7.52	3.42	1.11	4.3	1.31	0.3	1210	6.56	20.4	0.19	2.2	23	AS;EM	NO	NO
08/01/14	10:15	7.59	3.38	2.51	3.4	1.48	0.01	1048	6.73	20.1	0.2	2.3	23	AS;EM	NO	YES
08/07/14	10:00	7.59	3.42	0.91	3.6	0	0.01	905	6.61	19.8	0.25	2.8	17	AS;LL	NO	YES
08/13/14	9:00	6.91	3.43	0.84	1.1	0.93	0	1064	6.49	18.6	0.26	2.9	15	LL	NO	YES
08/21/14	8:30	6.8	3.55	1.15	0.4	0	0.11	1195	6.64	18	0.23	2.5	8	LL	NO	YES
08/27/14	8:30	6.79	3.32	0.26	1.7	0	0	856	6.51	17.8	0.21	2.2	13	LL	NO	YES
09/03/14	9:45	7.71	3.38	0.96	0.7	1.27	0.02	1194	6.62	18.8	0.23	0.23	12	AS;LL	NO	YES
09/11/14	8:45	6.92	3.38	0.43	0.9	0.64	0	1312	7.07	19	0.3	3.3	12	AS;LL	NO	YES
09/16/14	10:45	6.92	2.49	0.49	0.7	1.85	2.05	1284	6.3	19.6	0.21	2.4	17	AS;LL	NO	YES
09/24/14	9:45	7.7	3.4	0.15	3.4	0	0.06	1119	6.58	19	0.26	2.8	9	AS;EM	NO	YES
10/02/14	9:45	7.73	3.38	1.44	4.5	0.8	0.98	1191	6.6	19.3	0.19	2.1	15	AS;LW	NO	YES
10/09/14	9:45	6.96	2.99	1.12	0.5		0	648	6.65	16.7	0.24	2.6	15	AS;LW	NO	YES
10/14/14	10:45	7.83	3.36	0.77	0.5	1.59	0.15	996	6.89	17.1	0.2	2.1	12	EM;AS	NO	YES
10/21/14	10:45	7.72	3.38	0.54	4.5	0.03	0.15	1054	6.89	17.4	0.22	2.4	11	EM;AS	NO	YES
10/29/14	9:45	7.81	3.39	0.62	3.8	1.21	0.33	1268	7.1	17	0.39	4.1	8	EM;AS	NO	YES
11/03/14	9:45	7.86	3.39	1.75	0.9	0.31	0.02	981	6.96	16.5	0.14	1.5	12	EM;AS	NO	YES
11/13/14	9:45	7.88	3.4	1.93	1.4	1.8	0.28	1075	7.07	15.3	0.26	2.6	7	EM;AS	NO	NO
11/20/14	9:15	7.81	3.38	1.31	4	1.2	1.89	1104	6.82	15.5	0.44	4.5	3	AS;LW	NO	NO
11/26/14	11:15	7.81	3.38	0.54	4.2	0.22	0.04	1218	7.17	15.8	0.23	2.4	5	EM;AS	NO	NO
12/03/14	9:45	7.81	3.38	1.68	2.7	0.02	0.04	1192	7.05	14.8	0.25	2.5	0	EM;AS	NO	NO
12/09/14	9:45	7.81	3.37	2.25	2.9	3.26	1.07	1084	7.17	13.7	0.49	4.8	1	EM;SN;MH	NO	YES
12/16/14	10:10	7.88	3.38	0.29	1.5	0.04	0.07	901	6.51	11.8	0.24	2.2	5	EM;AS	NO	NO
12/29/14	9:15	7.92	3.39	0.31	0.1	0.51	0.03	1131	7.58	11.4	0.43	4	-3	LL	NO	YES
01/22/15	9:15	7.83	3.37	0.61	4.4	0.01	0.1	1098	7.54	11.6	0.33	3.1	0	EM;AS;Myriam	NO	YES
01/30/15	9:15	7.44	3.32	0.49	1.3	1.22	0.04	1103	7.42	9.5	0.34	3.2	0	LL;AS	NO	YES
02/04/15	9:45	7.38	3.33	0.63	6.1	2	0.49	1306	7.34	10.4	0.26	2.4	-2	EM;AS	NO	YES
02/12/15	9:45	7.41	3.34	0.69	4.9	1.41	2.06	1077	6.39	9.6	0.25	2.2	-1	EM;AS	NO	YES
02/19/15	9:45	7.42	3.36	1.41	5	0.63		1274	7.63	11.8	0.44	4.1	-1	EM;AS	NO	YES
02/25/15	9:45	7.46	3.34	0.44	4	0.23	0.35	1041	7.58	9.3	0.71	1.6	1	EM;AS	NO	YES
03/06/15	10:45	7.48	3.32	0.44	5.4	0.12	0.07						4	EM;AS;SN	NO	YES
03/11/15	9:45	7.53	3.35	0	3.2	0	0.01	1230	7.72	11.4	0.51	4.7	3	EM;AS	NO	YES
03/18/15	9:35	7.5	3.35	1.05	3.3	1.4	0.03	1299	8.08	12.9	0.24	2.3	12	LL	NO	YES
03/27/15	9:35	7.46	3.35	1.63	3.5	2.58	0.42	1250	7.73	13	7.73	3	6	LL;AS	NO	YES
04/02/15	9:35	7.44	3.31	0.66	4.4	0.51	1.47	963	7.56	12.7	0.31	3	6	LL;EM	NO	YES
04/09/15	9:35	7.57	3.35	1.03	1.5	1.49	0.05	1241	7.53	12.3	0.29	2.8	10	EM;AS	NO	YES
04/15/15	9:35	7.51	2.92	0.84	2.8	1.9	1.88	1315	7.68	14	0.27	2.7	17	LL;AS;AF	NO	YES
04/23/15	9:45	7.51	2.81	1.51	5	0.02	0.15	1338	8.14	15.8	0.24	2.4	10	LW;EM	NO	YES
04/30/15	9:45	7.54	3.3	1.8	3.5	2.17	2.88	1253	7.25	14.8	0.34	3.5	7	EM;AS	NO	YES
05/07/15	9:45	7.4	3.36	0.34	8.7	0	1.23	1211	7.15	15.8	0.5	5.2	9	EM	NO	YES
05/13/15	9:45	7.44	3.37	1.31	17.3	0	1.28	1363	6.62	16.6	0.47	4.9	14	EM;AS	NO	YES
05/20/15	9:45	7.43	3.84	1.63	19.5	0	1.45	1397	6.52	16.8	0.28	29	9	EM;AS	NO	YES
05/27/15	10:05	7.55	4.26	0.91	1.8	0.61	0.02	1339	7.35	16.7	0.23	2.4	10	EM;AS	NO	YES
06/04/15	9:45	7.67	6.09	3.62	1.5	1.2	0	1365	7.41	17.6	0.2	2.2	17	EM;AS	NO	YES
06/10/15	9:30	7.59	5.81	0	1.5	0	0.01	1282	7.25	18	0.21	2.2	15	LL	NO	YES
06/17/15	9:45	7.3	5.88	0.17	3.4	0	0.04	1254	7.25	18.9	0.26	2.8	15	EM;AS	NO	YES
06/25/15	9:45	7.21	5.42	0.57	5.3	0	0.15	1068	7.17	17.7	1.32	14.1	18	EM;AS	NO	YES
07/03/15	9:30	7.27	5.12	1.06	5.3	0	0.32	1244	6.94	20.9	0.18	2.1	26	LL	NO	YES
07/08/15	10:00	7.33	4.13	0.22	2.1	0.51	0	1216	7.17	20.5	0.28	3.2	15	EM;AS	NO	YES
07/17/15	9:45	7.31	4.42	0.92	5.4	1.4	0.25	1243	7.23	21.3	0.23	2.6	25	EM;AS	NO	YES
07/24/15	9:30	7.21	3.74	1.32	16.3	1.02	1.33	1282	7.07	21.3	0.31	3.6	21	EM;AS	NO	YES
07/29/15	11:15	7.28	4.94	0.07	6.1	0	1.63	1124	7.16	19.6	0.2	2.2	15	EM	NO	YES
08/06/15	9:45	7.35	5.1	3.35	2.8	2.97	0.17	1227	6.95	20.9	0.19	2.2	24	AS;MZ	NO	YES
08/13/15	9:45	7.42	4.83	1.58	1.7	1.7	0	1255	7.02	21.8	0.19	2.2	24	AS;KG	NO	YES
08/20/15	11:25	7.37	4.79	1.95	4.9	1	1.29	1236	7.09	20.3	0.21	2.3	20	EM;AS	NO	YES
08/26/15	10:10	7.39	4.09	2.33	3.5	2.46	0.5	1246	7.23	20.2	0.28	3.2	21	EM;AS	NO	YES
09/04/15	9:30	7.39	3.71	0.96	3.2	1.31	0	1119	6.91	19.4	0.23	2.6	12	LL	NO	YES
09/09/15	10:00	7.26	3.48	1.14	17.2	0.42	1.54	1331	7.21	19.3	0.62	6.9	15	LL;AS	NO	NO
09/17/15	9:30	6.86	3.95	0.64	2.9	1.93	0.49	768	7.21	17.5	0.49	5.4	13	LL	NO	YES
09/24/15	9:30	6.9	4.23	0.82	4	0.55	2.05	988	7.35	17.4	0.41	4.3	9	LL	NO	YES
09/29/15	8:15	6.89	4.2	1.04	8	0.65	1.82	1330	7.36	18.4	0.74	7.9	8	LL	NO	NO
10/08/15	8:50	6.88	3.87	1.73	5.8	0	0.2	1065	7.26	18.1	0.23	2.5	10	LL;JH	YES	YES
10/12/15	8:30	7.08	2.44	2.62	0.7	1.85	0.86	1312	8.18	17.9	0.43	4.7	3	LL	NO	YES
10/20/15	8:25	6.99	4.17	0.62	1	0.16	0	1206	7.43	17.1	0.31	3.3	7	LL	NO	YES
10/30/15	9:15	7.06	3.84	0.79	1.5	0.75	0	1290	7.5	17.4	0.95	10.1	11	LL	NO	YES
11/06/15	8:45	7	3.68	1.19	4.3	0.17	0.02	1293	7.17	17.4	0.34	3.6	6	LL	NO	YES
11/11/15	8:45	7.08	3.64	0.59	0	0.74	0	1355	7.58	17.6	0.96	10.2	9	LL	NO	YES
11/19/15	9:00	6.98	3.22	2.18	0.3	0.36	0	968	7.35	16.1	0.52	5.3	11	LL	NO	YES
11/27/15	9:00	7	3.1	0.95	3.1	2.53	1.19	1222	7.87	14	0.63	6.2	-1	LL	NO	YES
12/03/15	8:45	6.99	3.3	0.77	2.9	0.65	1.6	1077	6.82	13.9	0.39	3.8	6	LL	NO	YES
12/09/15	9:00	6.88	3.6	0.29	13.3	0	2.24	1150	7.26	14.6	0.31	3	5	LL	NO	YES
12/16/15	8:45	6.96	3.78	4.98	6.7	0	0.01	972	6.63	14.2	0.57	5.6	9	LL	NO	YES
12/23/15	8:40	6.97	3.66	1.2	1.7	1.85	1.37	934	7.01	13.7	0.26	2.5	8	LL	NO	YES
01/04/16	8:50	7.04	2019	1.19	0.4	1.66	1.79	774	6.94	11.8	0.25	2.4	5	LL	NO	YES
01/12/16	8:40	6.92	2.29	0.72	2.1	0.17	0.08	789	7.5	11.6	0.24	2.3	4	LL	NO	NO
01/18/16	8:25	7.02	2.21	0.93	0.7	1.34	0.03	1265	7.52	10.9	0.27	2.5	-9	LL	NO	NO
01/25/16	8:50	6.95	2.34	0.77	0.9	1.45	0.1	1089	8.33	10.1	0.24	2.1	4	LL	NO	NO
02/02/16	8:35	6.94	2.03	0.48	2.6	0.16	0.32	1009	7.72	11.9	0.26	2.4	9	LL	NO	NO
02/08/16	8:30	7.05	2.55	0.91	1.3	1.65	2.17	994	6.75	11.3	0.24	2.2	7	LL	NO	NO
02/15/16	8:30	7.08	2.55	1	1.2	1.46	0.01	950	7.43	10.8	0.24	2.2	0	LL	NO	NO
02/22/16	8:30	7.01	2.65	0.72	1	0.08	0.01	926	8.41		11	2.3	7	LL	NO	NO
02/29/16	8:45	6.98	2.49	0.77	2.9	0.07	0.01	1125	8.52	11.3	0.29	2.7	0	LL	NO	NO
03/07/16	8:45	7.01	2.39	0.6	0.5	0.5	0	999	8.06	10.4	0.26	2.4	-1	LL	NO	NO
03/14/16	10:05	7	2.86	2.49	0.7	0	0.01	1178	7.56	11.5	0.19	1.8	2	LL	NO	NO
03/22/16	8:05	6.96	2.84	1.22	8.6	0	0.02	1224	7.64	12.7	0.32	3.1	5	LL	NO	NO
03/29/16	8:15	6.99	2.62	0.79	0.8	0.16	0.02	822	4.15	11.2	0.27	2.5	5	JH	NO	NO
04/05/16	8:15	7.55	2.48	0.74	1.2	1.47	0.54	877	6.62	12.1	0.24	2.3	10	LL	NO
04/11/16	8:40							1181	7.68	12.6	0.24	2.3	8	LL	NO
04/18/16	8:40	7.51	3.26	1.78	5.2	0.1	2.09	1169	7.23	13.4	0.3	3	6	LL	YES
04/26/16	8:00	7.48	3.29	0.96	2.7	4.36	0.74	864	7.62	12	0.25	2.4	1	LL	YES
05/02/16	8:00	7.6	3.41	0.75	2.7	1.61	1.55	924	7.78	12.3	0.29	2.7	9	LL	NO
05/09/16	7:45	7.58	4.2	0.71	2.1	0.3	0.02	1235	7.32	15.5	X	X	17	LL	NO
05/17/16	7:50	7.6	4.23	0.81	1.5	0	0.01	1132	7.31	14.7	0.23	2.3	11	LL	NO
05/23/16	8:00	7.64	4.64	1.14	3.2	2.69	1.68	1214	7.27	15.4	0.2	2.1	11	LL	NO
06/02/16	8:00	7.6	3.75	0.72	2.3	1.6	1.76	778	6.65	15.3	0.18	1.9	14	LL	NO
06/06/16	7:50	7.73	3.4	0.67	1.5	1.89	0.36	1018	6.94	15.7	0.17	1.8	20	LL	NO
06/13/16	7:45	7.59	2.54	0.64	2.7	1.22	0.83	862	6.9	15.9	0.17	1.8	14	LL	NO
06/22/16	7:30	7.64	2.99	0.42	5.2	0	0.09	1094	7.14	16.4	0.38	4	18	LL	YES
07/01/16	7:40	7.62	3.36	0.81	5.8	1.89	1.32	1286	7.1	17.6	0.2	2.1	17	LL	YES
07/07/16	7:45	7.7	4.47	0.67	1.1	0	0.01	1213	6.85	18.1	0.16	1.7	18	LL	NO
07/11/16	7:45	7.75	4.4	2.68	1.7	1.8	0.18	1265	6.84	19	0.16	1.8	20	LL	NO
07/18/16	8:30	7.68	3.21	0.99	5.4	0	1.48	1212	7.7	20	0.17	1.8	21.6	JH	YES
07/26/16	9:47	7.7	2.73	1.06	2.8	0.22	0.03	1164	6.71	19.8	0.39	4.4	21	MH	YES	problems(...)
08/03/16		7.57	2.75	1.21	15.6	0.72	0.03	1267	6.67	19.2	0.17	1.9	17	LL	NO
08/08/16		7.78	3.43	1.86	2.2	0.2	1.01	1258	6.77	19.4	0.2	2.2	18.5	LL	NO
08/16/16		7.64	2.75	0.92	9.8	0.32	1.47	1285	6.89	19.7	0.26	3	18.2	LL	NO
08/22/16		7.84	2.19	2.56	1	0.51	0.02	1320	7.04	19	0.27	2.9	15	LL	NO
08/29/16		7.85	2.96	0	1	4.45	0.03	1226	7.03	20.7	0.2	2.2	19.1	LL	NO
09/13/16		7.86	3.02	0.24	1.5	0.82	0.01	1209	6.88	20.5	0.17	1.9	22.3	LL	NO
09/19/16		7.92	3.29	2.93	2	4.74	0.02	1224	7.02	19.5	0.19	2.1	16	LL	NO
09/27/16	9:30	7.88	3.37	1.98	3.9	1.76	0.46	1298	7.19	19.4	0.18	2	12	JH	YES
10/03/16		7.75	3.57	1.94	4	0.32	0.28	950	6.67	17.9	0.22	2.3	12	LL	NO
10/11/16		7.83	2.44	0.51	6.8	0.31	0.02	1278	7.08	17.7	0.25	2.7	7	LL	NO
10/17/16		7.43	3.61	1.28	3.9	0.34	0.02	1127	6.84	17.6	0.28	3	10.6	LL	NO
10/24/16		7.44	2.48	1.11	4.5	0.61	0.01	987	6.75	16.6	0.21	2.2	8	LL	NO
10/31/16		7.48	3.01	3.1	2	0.14	0	1193	7.01	16.8	0.35	3.7	8	LL	NO
11/07/16		7.42	3.4	0	3.8	0	0.02	1081	7.08	15.4	0.47	4.9	3	LL	NO
11/14/16		7.46	3.76	1.01	1	0.53	0.01	1104	7.26	14.5	0.24	2.4	1	LL	NO
11/22/16	8:55	7.49	3.31	1.85	1.1	1.79	1.96	712	7.25	13.1	0.2	2	10	LL	NO
11/29/16	9:15	7.47	3.58	0.62	3.8	1.19	0.01	1276	7.34	13.9	0.25	2.5	-1	LL	NO
12/07/16		7.45	4.27	1.53	6.3	0.12	1.92	1306	7.23	13.3	0.26	2.5	-2	LL	YES
12/15/16		7.49	3.54	0.43	4.8	0.61	0.02	1328	6.61	14.2	0.27	2.7	5	LL	YES
12/23/16		7.47	3.61	0.27	3.9	0.14	0.02	1238	6.76	13.3	0.22	2.1	3	LL	NO
01/03/17		7.54	2.93	0.31	2.2	1.1	0.01	1298	6.44	12.5	0.22	2.1	-2	LL	NO
01/09/17		7.5	3.01	0.78	4.8	1.6	1.09	1435	6.8	12.2	0.19	1.8	1	LL	YES
01/17/17		7.4	2.79	0.49	5.3	0.04	0.03	1658	6.3	10.3	0.25	2.2	-4	LL	NO
01/23/17		7.5	2.83	1.29	1.8	1.28	0.03	1355	7.58	10.8	0.25	2.3	-5	LL	NO
01/30/17		7.5	2.33	0.96	2.7	0.13	0.02	1235	6.73	10.4	0.23	2.1	4	LL	NO
02/06/17		7.53	2.08	0.51	1.7	1.63	0.55	877	7.46	9.3	0.19	1.7	7	LL	NO
02/13/17		7.58	2.86	1.38	1.9	0.92	0.01	1343	7.36	10.1	0.21	1.9	0	LL	NO
02/20/17		7.56	2.87	1.48	2	0.22	0.01	1198	6.72	11	0.21	1.9	6	LL	NO
02/27/17		7.58	2.91	1.85	4.5	0.72	0.57	1169	7.48	11.1	0.18	1.7	8	LL	YES
03/06/17		7.6	2.27	0.86	1.7	1.7	0.07	911	7.66	10.2	0.22	2.1	6	LL	NO
03/13/17		7.63	2.03	0.54	1.9	0.14	0.02	1136	7.51	11	0.2	1.9	9	LL	NO
03/20/17								1224	7.13	12.8	0.31	3		MH	NO
03/27/17		7.66	2.15	2.54	3.5	1.42	0.7	1264	6.98	13.2	0.24	2.3	9	LL	YES
04/03/17								1257	6.64	14.4	0.22	2.2		LL	NO
04/10/17		7.64	2.31	2.12	3.3	1.7	1.16	1283	7.23	15.2	0.21	2.1	15	LL	YES
04/18/17		7.63	2.7	0.66	2.8	0.62	0.01	1197	7.53	14.3	0.34	3.4	7	LL	NO
04/24/17								1213	6.94	14.9	0.24	2.5		LL	NO
05/02/17								1193	6.98	15.3	0.23	2.3		LL	NO
05/08/17								1144	7.32	15.2	0.23	2.4		LL	NO
05/15/17								1133	7.05	16.8	0.23	2.4		LL	NO
05/22/17								1201	6.65	17.4	0.2	2.1		LL	NO
05/29/17		7.2	2.89	2.56	27.7	2.47	0.17	1314	6.89	19.8	0.17	1.9		LL	YES
06/07/17		7.25	3.31	0.96	3.6	1.89	0.25	869	7.26	16.5	0.22	2.3	11	MH	NO
06/15/17		7.37	3.44	3.1	6	0.13	0.09	1281	6.96	20	0.17	1.9	27	MH	YES
06/19/17		7.46	3.53	4.96	1.1	1.59	0.06	1304	7.47	19.6	0.18	2	24	LL	NO
06/26/17		7.46	3.14	1.59	3.2	1.08	0.32	1279	7.08	20.1	0.21	2.3	22	LL	YES
07/04/17		7.27	2.75	1.43	4.4	0	0.01	1011	7.19	19.2	0.17	1.9	21	LL	YES
07/10/17		7.34	3.35	0.39	2.7	0	0.01	838	6.94	20.2	0.17	1.9	19	LL	YES
07/17/17		7.32	3.3	1.28	3.4	0.22	0.01	1138	6.71	20.3	0.27	3.1	24	LL	NO
07/24/17								892	6.82	19.1	0.24	2.7		LL	NO
08/01/17		7.45	2.87	0.49	0.6	0.7	0.01	728	7.02	19.1	0.19	2.1	18	LL	YES
08/07/17		7.47	2.8	1.65	0.4	1.68	0.03	1277	6.95	19.4	0.21	2.3	18	LL	NO
08/16/17		7.47	2.88	0.42	2.3	0.32	0.02	1223	6.94	19.7	0.2	2.2	20	LL	NO
08/22/17		7.38	3.35	1.73	2.7	0.51	1.21	1093	7.09	19.4	0.24	2.6	22	LL	YES
08/28/17		7.46	3.43	2.45	3.2	0.7	0.51	1152	6.86	20.6	0.16	1.9	22	LL	YES
09/04/17		7.52	2.84	2.6	1	0.62	0	1146	7.11	19.2	0.24	2.6	10	LL	NO
09/11/17		7.45	2.97	1.11	2.8	0.43	0.01	986	6.75	17.8	0.2	2.2	13	LL	NO
09/19/17		7.3	3.65	0.79	19.2	0.43	1.13	1204	7.14	17.3	0.19	2	12	MH	YES
09/26/17		7.55	3.78	1.63	7.8	0.43	0.01	1432	4.5	18	0.21	2.2		MH	YES
10/02/17		7.53	4.2	2.75	1.6	1.8	0.18	1162	6.89	18	0.22	2.4		LL	NO
10/09/17		7.51	3.42	3.07	3.7	2	0.16	1179	6.76	17.4	0.22	2.4	12	LL	YES
10/16/17		7.57	3.57	1.14	3.1	0.03	0.01	1260	6.83	18.3	0.26	2.8	15	LL	NO
10/23/17		7.53	2.98	1.48	1.8	1.7	1.29	999	7.18	16.3	0.34	3.5	9	LL	NO
10/30/17		7.61	3.08	4.05	1	0	0.01	1244	7.35	16.5	0.22	2.3	8	LL	NO
11/07/17		7.52	2.93	1.92	4.7	0.23	1.72	1141	7.04	15.6	0.42	4.4	4	LL	YES
11/13/17		7.66	2.66	0.84	0.4	0.44	0	850	7.45	13	0.22	2.1	7	LL	NO
11/20/17		7.59	3.17	1.11	1	0.32	0	1213	7.45	13.9	0.2	2	3	LL	NO
11/27/17								1072	7.04	12.8	0.23	2.2		LL	NO
12/05/17		7.5	1.87	0.88	6.7	0.12	0.05	1191	6.99	12.2	0.26	2.5	4	LL	YES
12/13/17		7.6	1.86	0.49	4.3	1.21	0.88	1155	7.38	11	0.19	1.8	3	LL	YES
12/21/17		7.56	1.37	0.52	4.3	0.11	0.02	1161	6.99	11	0.26	2.3	6	LL	NO
01/03/18		7.54	2.33	0.32	2	1.23	1.31	777	6.86	10.4	0.24	2.3	7	LL	NO
01/10/18		7.7	2.02	0.32		1.7	2.4	1063	7.52	11.2	0.22	2	6	MH	NO
01/17/18		7.59	2.02	0.3	2.5	0.88	1.46	752	6.88	9.1	0.21	1.9	1	LL	NO
01/22/18		7.68	1.97	0.19	0	0.81	1.94	848	6.86	9.7	0.23	2.1	10	LL	YES
01/31/18		7.58	2.01	0.47		0.53	0.03							SN	NO
02/07/18		7.52	1.99	0.37		2.1	0.74	1618	6.62	10.5	0.25	2.3		SMA	NO
02/14/18		7.64	1.96	0.39		1.01	0.02	1106	7.81	9.2	0.25	2.2	1	MH	NO
02/22/18		7.42	2.04	0.61	0	0.82	1.9	1454	8.28	10.2	6.8	62.3		SMA	NO
02/27/18	10:30	7.38	2.04	0.47		1.21	1.05	13.05	7.52	9.9	0.29	2.7		MH	NO
03/06/18	10:30	7.18	2.56	0.49	0	1.2	0.89	1429	10.44	11.7	0.21	2.1	6	SMA	NO
03/14/18	12:00							1103	7.87	10.6	0.2	1.9		MH	NO
03/21/18	10:30	7.26	2.53	0.34	12.6	2.37	2.19	1281	6.73	10.5	0.13	1.2	6	SMA	NO
03/29/18	10:30	7.3	2.56	0.37	3.6	0.003	0.05	1054	6.57	11.1	0.18	1.7	6	SMA	NO
04/04/18	09:33	7.26	2.38	2	50.3		0.84	1031	7	11.4	0.19	1.8		MH	NO
04/11/18	9:18	7.34	2.54	1.2	1.6	1.21	0.01	1177	6.7	12.4	0.13	1.3	7	JH	YES
04/18/18	10:30	7.19	2.92	0.57	10.4	0	1.41	1309	6.79	14.5	0.23	2.3		MH	NO
04/25/18	10:00	7.22	2.66	1.56	6.8	0	1.3	1287	6.48	15.9	0.27	2.8		SMA	NO
04/30/18	9:00	6.94	2.59	0.72	7.1	0.04	1.12	819	6.91	13.9	0.19	1.9	10	JH	YES
05/09/18	11:43	7.23	3.18	1.3	15.3	0.13	0.02	1332	7.03	16.5	0.18	2	24	MH	NO
05/16/18	10:38	7.23	2.87	1.14	12.6	1.49	1.34	1132	7.08	15.9	0.19	1.9	17	MH	NO
05/23/18	10:30	7.28	2.86	2.85	4.5	0.44	1.29	1221	6.67	17.3	0.22	2.4		SMA	NO
05/29/18	10:00	7.35	3.34	1.61	1.4	1.68	0.25	1093	7.08	17.7	0.12	1.3	20	JH	YES
06/06/18	10:00	7.37	4.16	2.13	4.5	0.12	0.02	1287	6.07	19	1.19	13.3		SMA	NO
06/13/18	9:23	7.54	3.38	0.66	1.5	1.31	0.58	908	5.74	16.9	0.21	2.2	17	MH	NO
06/18/18	10:30	7.47	3.24	0.54	2.6	0.63	0.01	1231	5.12	17.6	0.15	1.7	20	JH	YES
06/28/18	11:00	7.5	3.44	0.52	4.3	1.42	0.02	1399	5.62	19.4	0.18	2.1	22	SMA	NO
07/06/18	10:00	7.33	3.16	0.47	2.7	0.22	0.01	955	5.26	19.8	0.16	1.9	24	MH	NO
07/12/18	10:00	7.24	2.95	0.21	18.4	0.63	1.14	1297	5.29	19.5	0.21	2.4	20	JH	YES
07/19/18	9:20	7.45	2.76	1.66	0.2	0.68	0	1305	5.46	20.4	0.19	2.2	22	MH	NO
07/26/18	10:30	7.42	2.82	0.09	4.1	0	0.02	1306	5.41	21.7	0.19	2.2	33	SMA	NO
08/02/18	9:32	7.43	2.43	1	2.5	0.53	2.16	1255	7.19	21.4	0.33	3.8	20	JH	NO
08/08/18	10:30	7.47	2.88	0.29	2.1	0	0.01	972	5.33	21.3	0.34	4	22	SMA	NO
08/16/18	9:44	7.4	1.86	2.35	5.3	0	0	1161	6.05	20.5	0.19	2.1	21	JH	YES
08/22/18	10:00	7.26	2.46	0.24	26.8	0	1.22	1451	5.67	21.9	0.19	2.2	20	SMA	YES
09/06/18	9:25	7.36	3.52	1.73	9.8	0.41	0	1275	5.36	20.6	0.22	2.5	20	JH	YES
09/21/18	10:00	7.43	3.86	1.04	5.8	0	0.03	1316	5.92	21.2	0.26	3.1	15	SMA	NO
09/28/18	10:20	7.3	2.62	2.08	11.6	0	0.02	1246	5.13	19.3	0.19	2.1	13	JH	YES
10/05/18	9:30	7.34	2.76	1.54	2.6	2.6	0.17							JH	NO
10/11/18	10:00	7.33	2.99	1.76	3.1	0.54	0	1321	5.03	19.3	0.19	2.1	19	AD	YES
10/17/18	11:00	7.33	2.88	0.79	3.3	3	0.33	1280	5.66	19.5	0.15	1.7	11	SMA	YES
10/26/18	10:40	7.44	0	1.64	4.3	3.01	0.2	1345	5.48	18.1	0.26	2.8	9	SMA	YES
10/31/18	9:50	7.25	3.6	0.72	1	0.91	0.5	844	5.53	13.8	0.17	1.7	3	JH	YES
11/07/18								1245	5.43	16.4	0.27	2.9	9	AD	YES
11/14/18	10:00	7.35	3.71	1.76	0.1	0.72	0.02	984	5.3	15.5	0.21	2.1	4	JH	YES
11/23/18	10:30	7.33	3.79	1.64	10	0.15	0.32	1378	5.21	15.3	0.18	1.9	4	SMA	YES
11/30/18	10:00	7.38	3.84	1.31	3.1	3.29	0.22	1091	5.6	14.9	0.25	2.5	8	AD	YES
12/06/18	9:53	7.11	3.51	0.45	3.4	0	0.04	991	5.64	13.7	0.22	2.2	10	MH	NO
12/12/18	10:24	7.25	3.76	0.71	11.2	0.22	0.75	1095	5.47	12.1	0.39	3.7	2	MH	NO
12/20/18	9:15	7.32	3.74	1.11	4.9	2.09	0.51	998	5.72	12.2	0.52	5	6	JH	YES
01/04/19	10:30	7.41	4.04	0.85	3.2	0	0.02	1191	6.03	11.5	0.25	2.3	1	SMA	NO
01/09/19	9:18	7.39	3.75	0.63	3.5	0	0.04	1045	6.28	11.3	0.26	2.5	4	MH	NO
01/16/19	9:15	7.4	4	0.68	2.7	0.02	0.05	982	6.06	11.2	0.24	2.2	3	JH	YES
01/24/19	10:30	7.36	4.01	1.18	4.3	1.39	1.66	1416	5.6	10.9	0.22	2.1	0	SMA	YES
01/31/19	9:50	7.31	3.61	0.58	6.5	0.03	0.05	1633	5.73	9.8	0.27	2.5	0	MH	NO
02/05/19	9:30	7.44	3.21	0.41	4.7	1.68	2.68	1229	6.39	9.8	0.24	2.2	-1	JH	YES
02/13/19	10:30	7.46	3.26	0.42	3.8	1	1.2							SMA	YES
02/21/19	9:10	7.4	2.79	0.78	0.9	1.48	0.45	1234	5.46	10.8	0.22	2	4	MH	YES
02/27/19	10:00	7.35	2.74	0.68	3.8	1.78	1.73	1282	6.03	13.2	0.2	1.9	3	SMA	YES
03/06/19	9:30	7.31	2.55	0	1.8	0.43	1.61	908	6.97	10.5	0.24	2.3	4	SMA	YES

## Sheet: Supplementary Table 6
Date	Time	Inflow_Volume	Inflow_pH	Inflow_Conductivity	Temperature	Outflow_Preclearing_Volume	Outflow_Preclearing_Residue	Outflow_Preclearing_NH4.N	Flow_Precipitate	StapleCont_Flow	StapleCont_Level	Vat1_pH	Vat1_Sludge	Vat1_Nitrat	Vat1_Oxygen	Vat1_NH4.N	Vat1_PO4.P	Vat2_pH	Vat2_Sludge	Vat2_Nitrat	Vat2_Oxygen	Vat2_NH4.N	Vat2_PO4.P	Areation	Air_Pressure	Backflow_Sludge	Overflow1_Flow	Overflow2_Flow	Backflow_Sludge_TS	Outflow_Volume	Outflow_PH	Outflow_Conductivity	Fecal_Matter_Flow	Fecal_Matter_pH	Fecal_Matter_Conductivity
07/03/02	1	437.13	8.55	5.1	43.8	0.0956	334.13	0	7.11	0	0	6.98	6.25	15.29	1.53	0	5.12	7.02	4.53	12.81	1.54	0	5.08	1	589.41	1365.87	778	754	10.94	0	2	0	0	8.3266	0.0529
07/03/02	3	308.08	8.52	5.15	46.92	0.0166	331.81	0	4.13	0	0	6.98	6.35	14.79	1.51	0	5.05	7.03	4.55	12.51	1.52	0	4.95	1	588.8	1362.75	773	718	10.4	0	2	0	0	8.3185	0.0528
07/03/02	5	255.27	8.49	5.3	49.24	0.0258	319.13	0	5.74	0	0	6.98	6.39	14.26	1.5	0	5.02	7.03	4.51	12	1.5	6.79e-06	4.96	1	589.88	1359.2	772	707	9.84	0	2	0	0	8.326	0.0532
07/03/02	7	261.22	8.42	5.36	39.2	0.0916	303.37	0	5.33	0	0	6.98	6.44	13.93	1.51	0	5	7.03	4.4	11.95	1.52	0	4.95	1	590.04	1355.74	770	709	9.63	0	2	0	0	8.2952	0.0521
07/03/02	9	439.54	8.53	6.24	40.48	0.0895	288.8	0	4.93	0	0	6.97	6.4	13.9	1.44	0	5	7.02	4.38	11.77	1.46	0	5.15	1	589.68	1349.17	774	709	9.81	0	2	0	0	8.3044	0.0523
07/03/02	11	551.61	8.8	6.39	19.41	0.0668	302.1	0	4.92	0	0	6.96	6.13	14.63	1.47	0	5.11	7.01	4.43	11.59	1.48	6.78e-06	4.97	1	589.79	1375.28	782	681	10.69	0	2	0	0	8.3354	0.0529
07/03/02	13	620.22	8.43	6.34	35.3	0.0148	356.54	0	5.81	0	0	6.95	5.9	16.07	1.45	0	5.04	6.99	4.78	12.22	1.48	6.79e-06	4.95	1218	589.44	1371.51	783	719	11.21	0	2	0	0	8.3024	0.0522
07/03/02	15	588.89	8.6	6.01	47.4	2.2608	333.17	0.9	4.73	0.01	0.05	6.94	6.05	16.96	1.59	0.1	5.06	6.98	4.74	13.31	1.52	0.1	5.03	396	589.71	1369.22	779	764	11.26	9.03	2.05	0.05	0.395	8.3095	0.0916
07/03/02	17	435.23	8.54	5.06	46.64	0.0519	326.01	0	6.04	0	0	6.94	6.37	16.29	1.48	0	5	6.98	4.48	13.46	1.51	0	4.9	1	589	1366.62	780	760	10.9	0	2	0	0	8.1727	0.0523
07/03/02	19	423.25	8.66	5	43.88	0.0604	318.85	0	3.74	0	0	6.94	6.57	15.98	1.52	0	5.03	6.98	4.35	13.48	1.5	0	4.88	1	587.98	1366.26	781	758	10.38	0	2	0	0	8.2334	0.0524
07/03/02	21	461.17	8.72	5.34	34.7	0.001	318.92	0	5.84	0	0	6.94	6.62	15.6	1.47	0	5.01	6.99	4.27	13.38	1.49	6.79e-06	4.84	0	588.24	1368.45	784	691	10.4	0	2	0	0	8.2627	0.0522
07/03/02	23	429.82	8.68	5.35	32.78	0.0034	318.74	0	4.05	0	0	6.95	6.58	15.32	1.5	0	5	6.99	4.37	12.82	1.51	0	4.81	1	589.04	1366.94	781	766	10.49	0	2	0	0	8.2697	0.0524
07/04/02	1	345.13	8.63	5.35	35.09	0.007	319.56	0	3.62	0	0	6.96	6.49	15.01	1.5	0	4.9	7	4.65	12.75	1.51	0	4.73	1	587.39	1362.51	779	756	10.38	0	2	0	0	8.3073	0.052
07/04/02	3	267.46	8.63	5.41	33.18	0.0192	315.57	0	3.98	0	0	6.95	6.42	14.47	1.54	0	4.86	7	4.88	12.02	1.51	0	4.74	1	589.69	1360.46	773	763	10.05	0	2	0	0	8.3199	0.0522
07/04/02	5	237.55	8.59	5.31	20.34	0.0164	307.68	0	4.14	0	0	6.95	6.49	14.17	1.5	0	4.83	7	4.85	11.64	1.49	0	4.91	1	589.98	1358.41	773	694	9.8	0	2	0	0	8.3243	0.0523
07/04/02	7	356.09	8.47	5.66	20.33	0.0275	293.77	0	4.03	0	0	6.95	6.61	13.7	1.49	0	4.86	7	4.62	11.12	1.49	0	4.77	1	589.75	1365.44	770	697	9.78	0	2	0	0	8.3489	0.052
07/04/02	9	657.68	8.68	5.18	43.01	0.0029	280.09	0	4.34	0	0	6.95	6.53	13.61	1.47	0	4.89	6.99	4.48	11.47	1.47	0	4.92	1	589.59	1371.99	779	748	10.73	0	2	0	0	8.353	0.0523
07/04/02	11	844.68	8.84	4.26	43.45	0.0114	303.99	0	4.33	0	0	6.93	6.25	14.86	1.48	0	4.86	6.98	4.2	12.22	1.49	0	4.93	1753	589.89	1382.04	786	701	11.81	0	2	0	0	8.3115	0.0519
07/04/02	13	677.79	8.5	4.11	48.94	0.0063	308.88	0	4.08	0	0	6.92	6.25	15.42	1.54	0	4.77	6.96	4.21	13.14	1.52	0	4.8	7	589.81	1373.11	784	732	11.98	0	2	0	0	8.2351	0.0524
07/04/02	15	969.19	8.69	3.77	50.01	0.0103	297.71	0	3.27	0	0	6.91	6.29	15.18	1.43	0	4.81	6.95	4.16	13.25	1.49	0	4.74	502	589.83	1383.39	790	768	11.9	0	2	0	0	8.2782	0.0525
07/04/02	17	924.6	8.49	3.26	45.73	0.0134	285.71	0	2.83	0	0	6.92	6.13	15.07	1.58	0	4.7	6.96	4.08	13.46	1.51	0	4.62	801	590.18	1379.63	790	778	12.59	0	2	0	0	8.2567	0.0515
07/04/02	19	642.15	8.49	3.53	46.51	8.5342	286.98	3.41	3.36	0.04	0.18	6.92	6.28	15.29	1.49	0.34	4.61	6.96	3.99	13.87	1.56	0.34	4.44	293	585.47	1371.34	777	769	12.22	35.51	2.18	0.18	1.7045	8.1597	0.2213
07/04/02	21	802.35	8.75	3.68	36.16	0.0044	273.84	0	2.16	0	0	6.9	6.67	13.95	1.48	0	4.53	6.94	3.98	12.11	1.49	0	4.4	33	589.39	1379.11	781	773	11.69	0	2	0	0	8.2438	0.0524
07/04/02	23	673.73	8.48	3.37	40.93	0.0095	286.28	0	1.93	0	0	6.91	6.63	13.51	1.53	0	4.44	6.95	3.79	12.5	1.52	0.01	4.28	89	589.14	1378.4	778	742	12.06	0	2	0	0	8.2201	0.0532
07/05/02	1	432.35	8.58	3.72	39.21	0.0337	279.13	0	1.74	0	0	6.91	6.84	12.99	1.5	0	4.38	6.95	3.88	11.93	1.53	0	4.02	1	590.06	1367.86	768	693	11.24	0	2	0	0	8.1933	0.0523
07/05/02	3	327.33	8.68	4.43	38.61	0.0056	278.52	0	2.06	0	0	6.91	6.91	12.51	1.5	0	4.37	6.95	4.23	11.38	1.49	0	4.05	1	589.94	1364.34	769	695	10.37	0	2	0	0	8.2102	0.0518
07/05/02	5	289.75	8.47	4.73	35.9	0.0083	275.16	0	2.23	0	0	6.9	6.9	12.36	1.51	0	4.33	6.94	4.46	10.91	1.51	0	4.1	1	590.07	1366.45	768	694	9.99	0	2	0	0	8.2263	0.0527
07/05/02	7	323.1	8.27	5.12	21.82	0.008	268.69	0	2.18	0	0	6.9	6.81	12.35	1.51	0	4.34	6.94	4.65	10.72	1.5	0	4.14	1	589.97	1366.81	771	709	9.91	0	2	0	0	8.2292	0.0518
07/05/02	9	489.68	8.38	5.29	27.58	0.0017	263.69	0	2.04	0	0	6.89	6.68	12.5	1.49	0	4.32	6.93	4.77	10.86	1.48	0	4.18	1	589.89	1372.79	775	722	10.36	0	2	0	1.7663	8.0705	0.0514
07/05/02	11	713.8	8.68	5.54	18.94	0.0015	293.19	0	2.54	0	0	6.89	6.55	12.91	1.39	0	4.27	6.92	4.81	11.17	1.42	0	4.17	1159	589.29	1378.1	779	741	10.84	0	2	0	0	7.7117	0.0508
07/05/02	13	781.3	8.7	5.86	18.89	0.001	303.4	0	3.62	0	0	6.89	6.3	14.38	1.57	0	4.29	6.92	4.54	11.77	1.55	0	4.11	3581	584.16	1379.87	787	779	11.98	0	2	0	0	7.7313	0.0512
07/05/02	15	593.93	8.71	6.08	40.05	0.0015	325.09	0	3.74	0	0	6.88	6.49	15.2	1.48	0	4.3	6.91	4.77	12.66	1.5	0	4.17	611	590.19	1373.15	786	777	11.81	0	2	0	0	7.7741	0.0514
07/05/02	17	530.91	8.6	5.92	49.74	0.0039	327.12	0	4.07	0	0	6.88	6.53	15.81	1.53	0	4.28	6.9	5.1	12.69	1.52	0	4.24	1	590.13	1372.45	783	777	11.33	0	2	0	0	7.8157	0.0513
07/05/02	19	512.65	8.52	5.94	48.93	0.0141	329.92	0	4.67	0	0	6.88	6.53	16.07	1.5	0	4.3	6.9	5.36	12.76	1.49	0	4.23	15	589.85	1371.75	786	775	11.05	0	2	0	0	7.8235	0.0523
07/05/02	21	538.3	8.59	5.5	43.73	0.0619	315.44	0	4.9	0	0	6.89	6.48	16.27	1.52	0	4.32	6.91	5.5	12.44	1.49	0	4.24	99	590.02	1372.93	788	780	11.16	0	2	0	0	7.8694	0.0522
07/05/02	23	487.67	8.59	5.32	50.01	0.034	313.32	0	3.77	0	0	6.88	6.63	16.02	1.51	0	4.32	6.92	5.19	13.27	1.5	0	4.26	89	588.77	1370.35	788	736	11.19	0	2	0	0	7.9608	0.0522
07/06/02	1	386.4	8.56	5.21	40.61	0.0083	313.3	0	3.62	0	0	6.87	6.78	15.68	1.49	0	4.31	6.93	5.05	13.06	1.53	0	4.16	142	588.34	1368.98	767	708	10.83	0	2	0	0	8.0245	0.0519
07/06/02	3	283.34	8.59	5.43	47.72	0.0064	310.71	0	3.83	0	0	6.89	6.75	15.64	1.52	0	4.27	6.93	5.23	13	1.52	0	4.16	1	590.09	1364.6	763	772	10.34	0	2	0	0	8.1045	0.0516
07/06/02	5	235	8.55	5.54	50.01	0.018	305.87	0	3.87	0	0	6.89	6.73	15.44	1.49	0	4.31	6.93	5.46	12.44	1.49	0	4.18	1	589.9	1363.6	765	776	9.94	0	2	0	0	8.1626	0.0519
07/06/02	7	278.65	8.43	5.58	49.84	0.0276	294.09	0	3.78	0	0	6.89	6.73	15.36	1.52	0	4.42	6.93	5.48	12.37	1.51	0	4.21	1	590.06	1364.59	770	773	9.79	0	2	0	0	8.2161	0.0522
07/06/02	9	548.48	8.53	6.28	41.65	0.0154	270.46	0	3.53	0	0	6.89	6.73	15.24	1.45	0	4.28	6.92	5.22	12.76	1.48	0	4.17	397	589.31	1381.84	787	774	9.42	0	2	0	0	8.2077	0.0519
07/06/02	11	569.56	8.78	6.47	47.49	2.439	305.81	0.97	4.27	0.01	0.05	6.89	6.12	16.88	1.48	0.1	4.26	6.91	4.43	13.96	1.49	0.1	4.1	2411	587.72	1385.64	788	769	9.71	9.74	2.05	0.05	0.4868	8.1588	0.1006
07/06/02	13	541.61	8.76	5.74	44.81	5.5756	335.87	2.23	5.59	0.03	0.13	6.87	5.75	18.94	1.52	0.24	4.29	6.9	4.15	14.78	1.53	0.24	4.16	3871	588.01	1372.99	779	769	10.6	25.07	2.13	0.13	1.1142	8.1479	0.1625
07/06/02	15	538.87	8.75	5.98	45.87	0.0019	343.68	0	5.12	0	0	6.87	5.89	18.64	1.49	0	4.3	6.9	4.67	14.63	1.43	0	4.28	4035	589.4	1364.35	770	776	12.87	0	2	0	0	8.1728	0.0521
07/06/02	17	466.71	8.52	5.62	44.27	0.0088	338.24	0	5.29	0	0	6.88	6.46	17.76	1.51	0	4.4	6.92	5.46	13.15	1.55	0	4.37	3918	590.46	1370.55	782	775	11.8	0	2	0	0	8.1809	0.0523
07/06/02	19	468.51	8.47	5.55	48.92	0.0027	331.7	0	5.35	0	0	6.89	6.68	16.99	1.5	0	4.38	6.94	5.65	13.03	1.52	0	4.37	3199	589.76	1374.88	785	776	11.08	0	2	0	0	8.2201	0.0527
07/06/02	21	495.87	8.47	5.6	45.18	0.0031	322.96	0	5.92	0	0	6.91	6.68	16.65	1.5	0	4.38	6.95	5.63	13	1.51	0	4.41	3215	589.91	1374.73	784	778	11.13	0	2	0	0	8.299	0.0527
07/06/02	23	456.51	8.56	5.54	50.01	0.0014	317.27	0	5.62	0	0	6.92	6.62	16.57	1.52	0	4.45	6.96	5.69	12.9	1.5	0	4.38	2695	589.1	1370.68	781	710	11.2	0	2	0	0	8.3317	0.0529
07/07/02	1	379.5	8.57	5.37	48.56	0.0031	314.51	0	5.27	0	0	6.93	6.62	16.3	1.51	0	4.42	6.97	5.8	12.6	1.5	0	4.29	1907	588.23	1370.54	781	747	11	0	2	0	0	8.3546	0.0524
07/07/02	3	280.9	8.56	5.58	50.01	0.0007	314.86	0	5.54	0	0	6.93	6.64	16.15	1.51	0	4.4	6.97	5.9	12.03	1.5	0	4.31	762	590.09	1364.57	776	726	10.52	0	2	0	0	8.3935	0.0528
07/07/02	5	226.13	8.55	5.86	50.01	0.0012	311.43	0	5.79	0	0	6.93	6.76	15.87	1.5	0	4.43	6.97	5.77	12.44	1.53	0	4.37	71	590.03	1363.11	773	708	10.08	0	2	0	0	8.4197	0.0523
07/07/02	7	232.2	8.48	5.8	50.01	0.0153	302.9	0	5.93	0	0	6.92	6.84	15.6	1.5	0	4.44	6.97	5.7	12.45	1.49	0	4.45	10	589.9	1363.23	775	678	9.84	0	2	0	0	8.4149	0.0519
07/07/02	9	375.81	8.49	5.7	47.85	0.0141	283.78	0	5.77	0	0	6.92	6.78	15.59	1.5	0	4.48	6.96	5.68	12.41	1.51	0	4.49	424	589.98	1367.23	780	757	10.06	0	2	0	0	8.4137	0.0523
07/07/02	11	554.38	8.83	6.09	49.45	0.0056	278.94	0	5.23	0	0	6.92	6.59	15.85	1.49	0	4.49	6.95	5.59	11.97	1.48	0	4.49	1489	589.08	1372.18	785	773	10.93	0	2	0	0	8.3917	0.0529
07/07/02	13	567.02	8.87	6.02	33.91	0.007	325.9	0	4.95	0	0	6.9	6.63	16.3	1.49	0	4.41	6.95	5.45	12.97	1.46	0	4.39	4250	590.08	1372.26	785	776	11.46	0	2	0	0	8.375	0.0525
07/07/02	15	737.87	8.65	5.12	38.21	0.0051	332.98	0	5.36	0	0	6.9	6.83	16.42	1.44	0	4.47	6.95	4.99	13.63	1.43	0	4.39	5714	588.05	1377.47	790	777	11.55	0	2	0	0	8.3603	0.0526
07/07/02	17	787.76	8.43	3.62	45.84	0.0065	306.47	0	5.43	0	0	6.93	6.79	16.32	1.58	0	4.44	6.97	4.62	14.31	1.61	0	4.32	4802	588.21	1380.15	791	780	12.04	0	2	0	0	8.3454	0.0524
07/07/02	19	721.17	8.4	3.75	42.69	0.0249	291.92	0	5.52	0	0	6.95	6.84	15.62	1.52	0	4.31	6.98	4.59	13.91	1.49	0	4.16	3147	589.09	1376.86	789	779	12.23	0	2	0	0	8.328	0.0536
07/07/02	21	522.93	8.52	4.99	21.46	0.002	292.73	0	5.4	0	0	6.95	7.06	14.87	1.51	0	4.24	6.98	4.38	13.42	1.52	0	4.03	2229	588.74	1368.05	785	776	12.01	0	2	0	0	8.33	0.0531
07/07/02	23	439.68	8.62	5.3	19.48	0.0132	306.22	0	5.28	0	0	6.94	7.3	14.31	1.48	0	4.22	6.98	4.49	12.44	1.5	0	4	2199	588.49	1366.38	783	771	11.26	0	2	0	0	8.3525	0.053
07/08/02	1	374.4	8.59	5.56	19.39	0.01	311.59	0	5.4	0	0	6.94	7.4	14	1.5	0	4.22	6.98	4.61	12.17	1.51	0	3.91	2080	588.21	1362.1	783	769	10.75	0	2	0	0	8.3539	0.0532
07/08/02	3	293.43	8.6	5.61	44.1	0.01	312.78	0	5.58	0	0	6.94	7.35	13.89	1.53	0	4.25	6.98	4.85	11.9	1.5	0	3.98	1716	589.76	1363.34	777	769	10.44	0	2	0	0	8.3552	0.0531
07/08/02	5	236.12	8.61	5.97	50.01	0.0482	309.15	0	5.89	0	0	6.93	7.34	13.79	1.49	0	4.28	6.98	5.02	12.04	1.51	0	4.03	1010	590.02	1360.47	776	758	10.07	0	2	0	0	8.3742	0.0532
07/08/02	7	219.4	8.57	5.89	48.36	0.0081	304.04	0	6.11	0	0	6.93	7.3	13.67	1.51	0	4.34	6.97	5.15	11.81	1.51	0	4.08	1001	590.03	1358.1	774	762	9.85	0	2	0	0	8.3769	0.0525
07/08/02	9	295.87	8.57	5.96	47.5	0.0049	292.52	0	6.06	0	0	6.94	7.26	13.73	1.49	0	4.3	6.97	5.21	11.32	1.49	0	4.14	910	589.92	1361.64	779	765	9.8	0	2	0	0	8.3732	0.0525
07/08/02	11	504.91	8.76	6.12	45.54	0.0037	277.3	0	5.79	0	0	6.94	7.1	13.87	1.49	0	4.3	6.96	5.25	11.58	1.5	0	4.16	2186	589.88	1369.98	785	772	10.46	0	2	0	0	8.3553	0.0526
07/08/02	13	618.51	9.01	6.3	41.24	0.0114	323.81	0	5.25	0	0	6.93	6.94	14.69	1.46	0	4.27	6.95	5.21	12.36	1.41	0	4.12	4410	589.51	1372.09	788	775	11.31	0	2	0	0	8.3445	0.0533
07/08/02	15	558.1	8.77	6.58	38.08	0.0051	344.78	0	5.4	0	0	6.92	7.04	15.18	1.53	0	4.29	6.96	5.03	13.04	1.52	0	4.15	5793	590.12	1367.45	784	773	11.54	0	2	0	0	8.3265	0.0536
07/08/02	17	464.85	8.54	5.91	25.27	0.0086	338.86	0	6.28	0	0	6.93	7.19	15.04	1.49	0	4.29	6.97	4.93	13.46	1.56	0	4.17	4108	590.11	1367.43	784	772	11.29	0	2	0	0	8.3203	0.0532
07/08/02	19	417.24	8.5	5.97	25.97	0.0083	336.91	0	6.61	0	0	6.95	7.18	14.8	1.51	0	4.26	6.98	5.19	12.68	1.51	0	4.11	3523	589.43	1365.49	784	773	10.91	0	2	0	0	8.3206	0.0538
07/08/02	21	443.53	8.59	5.91	24.07	0.0086	327.86	0	6.76	0	0	6.96	7.1	14.55	1.49	0	4.26	6.98	5.51	12.59	1.48	0	4.13	3482	589.93	1366.67	785	776	10.83	0	2	0	0	8.3588	0.0536
07/08/02	23	443.91	8.64	5.78	19.32	0.012	324.51	0	6.75	0	0	6.96	7.07	14.48	1.51	0	4.22	6.99	5.58	12.1	1.51	0	4.11	3643	589.74	1369.85	785	749	10.95	0	2	0	0	8.3573	0.0537
07/09/02	1	366.37	8.58	5.84	19.33	0.0122	327.28	0	6.51	0	0	6.96	7.11	14.21	1.49	0	4.26	6.99	5.49	12.13	1.5	0	4.04	3343	588.55	1371.08	777	755	10.87	0	2	0	0	8.3856	0.0531
07/09/02	3	257.98	8.62	5.93	19.04	0.039	323.24	0	6.69	0	0	6.96	7.09	14.14	1.53	0	4.44	7	5.67	11.65	1.52	0	4.1	2303	589.66	1365.4	773	772	10.42	0	2	0	0	8.421	0.0533
07/09/02	5	206.85	8.57	6.01	18.72	0.0243	322.47	0	6.78	0	0	6.96	7.08	14.13	1.52	0	4.81	6.99	5.79	10.92	1.49	0	4.16	1705	589.91	1359.89	766	771	9.98	0	2	0	0	8.4528	0.0531
07/09/02	7	255.75	8.56	6.23	18.57	0.0302	314.08	0	6.94	0	0	6.95	7.12	14.02	1.48	0	4.82	6.99	5.66	11.17	1.51	0	4.2	1975	590	1374.91	782	769	8.93	0	2	0	0	8.4579	0.0527
07/09/02	9	557.14	8.71	6.48	29.71	0.0717	277.87	0	6.83	0	0	6.96	6.78	14.3	1.47	0	4.37	6.98	4.94	12.18	1.46	0	4.22	3467	589.7	1374.06	786	778	10.87	0	2	0	0	8.4082	0.053
07/09/02	11	574.49	8.93	6.61	37.74	0.0104	296.79	0	6.12	0	0	6.95	6.7	15.39	1.46	0	4.24	6.97	5.01	12.42	1.5	0	4.19	4864	589.89	1379.87	784	772	11.08	0	2	0	0	8.34	0.0541
07/09/02	13	559.42	8.75	6.15	35.27	0.0105	340.13	0	5.59	0	0	6.94	6.54	16.98	1.54	0	4.29	6.96	5.14	12.7	1.43	0	4.24	6381	589.87	1366.64	783	780	12.02	0	2	0	0	8.303	0.054
07/09/02	15	552.8	8.6	5.89	27.48	0.0354	344.67	0	6.05	0	0	6.93	6.83	17.17	1.51	0	4.32	6.97	5.06	13.98	1.52	0	4.34	5763	590.06	1376.69	790	787	10.59	0	2	0	0	8.2834	0.0541
07/09/02	17	488.93	8.41	5.88	41.05	0.0073	342.61	0	6.48	0	0	6.94	7.07	16.73	1.48	0	4.35	6.98	5.03	13.56	1.54	0	4.35	4873	590.06	1326.99	789	775	12.41	0	2	0	0	8.2718	0.0545
07/09/02	19	510.51	8.25	6.21	32.19	0.0088	355.68	0	7.24	0	0	6.96	7.2	16.24	1.46	0	4.4	7	5.29	11.39	1.48	0	4.33	5613	589.85	1331.83	788	780	11.12	0	2	0	0	8.2723	0.0553
07/09/02	21	529.61	8.16	5.89	35.1	0.0453	340.13	0	8.31	0	0	6.98	7.12	15.66	1.54	0	4.43	7.01	5.17	11.73	1.51	0	4.39	5523	590.17	1336.26	788	782	11.29	0	2	0	0	8.2967	0.0551
07/09/02	23	467.55	8.32	5.64	23.49	0.0241	334.11	0	7.33	0	0	6.98	7.06	15.43	1.5	0	4.43	7.02	5.07	12.05	1.53	0	4.36	4441	590.11	1370.53	783	778	11.4	0	2	0	0	8.2952	0.0555
07/10/02	1	373.36	8.46	5.68	19.62	0.0071	326.75	0	7.24	0	0	6.99	7	15.22	1.53	0	4.39	7.02	5.25	11.6	1.5	0	4.3	4031	589.6	1366.41	781	749	11.16	0	2	0	0	8.2774	0.0555
07/10/02	3	257.19	8.47	5.57	19.36	0.0353	327.69	0	6.94	0	0	6.99	7.13	14.81	1.51	0	4.39	7.03	5.27	10.96	1.52	0	4.3	2962	587.7	1362.86	777	785	10.55	0	2	0	0	8.3277	0.055
07/10/02	5	204.42	8.47	5.77	19.08	0.0015	322.74	0	6.21	0	0	6.99	7.25	14.56	1.51	0	4.39	7.02	5.32	12.13	1.5	0	4.3	2613	589.88	1361.09	775	777	10.02	0	2	0	0	8.345	0.0552
07/10/02	7	265.54	8.5	6.34	18.98	0.0399	315.57	0	6.83	0	0	6.98	7.22	14.46	1.48	0	4.6	7.02	5.34	11.32	1.49	0	4.34	2554	589.79	1362.52	780	724	9.84	0	2	0	0	8.3601	0.0539
07/10/02	9	496.9	8.34	6.66	22.79	0.0502	307.16	0	6.64	0	0	6.98	7.16	14.5	1.48	0	4.47	7.02	5.22	11.64	1.48	0	4.42	4211	589.49	1373.04	788	759	10.46	0	2	0	0	8.3369	0.054
07/10/02	11	526.27	8.84	6.73	36.48	0.0182	310.64	0	6.16	0	0	6.98	6.99	15.04	1.46	0	4.51	7.01	5.1	11.34	1.48	0	4.46	5497	589.79	1372.85	785	775	11.34	0	2	0	0	8.2889	0.0548
07/10/02	13	534.78	8.72	6.48	36.2	0	333.87	0	6.3	0	0	6.98	6.84	16.25	1.47	0	4.41	7	5.2	11.17	1.51	0	4.44	6622	589.89	1360.67	789	776	11.36	0	2	0	0	8.2761	0.0556
07/10/02	15	530.83	8.56	5.87	25.27	0.0566	328.16	0	7	0	0	6.97	6.71	17.32	1.53	0	4.44	6.99	5.41	12.5	1.51	0	4.47	6208	588.43	1372.46	788	777	11.46	0	2	0	0	8.2704	0.0556
07/10/02	17	473.52	8.4	5.82	37.77	0.1384	340.22	0	6.6	0	0	6.97	6.89	17.25	1.55	0	4.44	7	5.35	12.37	1.51	0	4.51	4840	590.1	1354.21	788	780	11.34	0	2	0	0	8.3011	0.0551
07/10/02	19	463.63	8.35	5.67	32.73	2.9493	352.63	1.12	7.36	0.01	0.06	6.98	7.02	16.79	1.51	0.11	4.48	7.01	5.25	13.57	1.53	0.11	4.51	4327	589.33	1339.25	785	779	10.92	12.57	2.06	0.06	0.5587	8.2913	0.1104
07/10/02	21	495.53	8.49	5.68	37.19	0.012	341.62	0	6.71	0	0	6.99	7.03	16.29	1.49	0	4.48	7.03	5.22	13.06	1.48	0	4.48	4361	589.77	1348.76	788	781	10.8	0	2	0	0	8.3348	0.0558
07/10/02	23	460.7	8.43	5.88	30.2	0.0684	332.38	0	6.74	0	0	7	6.93	15.99	1.5	0	4.46	7.03	5.16	12.78	1.51	0	4.46	4522	590.07	1370.28	785	782	11.02	0	2	0	0	8.3661	0.0562
07/11/02	1	362.63	8.44	5.98	34.6	0.0458	332.63	0	6.62	0	0	7	6.87	15.74	1.5	0	4.7	7.04	5.37	11.89	1.51	0	4.38	2992	588.6	1364.7	783	759	10.86	0	2	0	0	8.3772	0.0557
07/11/02	3	262.49	8.46	5.59	38.07	0.0307	329.38	0	6.19	0	0	7	6.89	15.49	1.51	0	4.8	7.04	5.62	11.93	1.52	0	4.45	1604	588.78	1361.09	777	714	10.41	0	2	0	0	8.395	0.0551
07/11/02	5	209.33	8.51	5.74	41.07	0.0373	326.85	0	5.9	0	0	7	6.91	15.26	1.52	0	4.78	7.03	5.75	11.63	1.5	0	4.51	919	590	1360.39	780	734	10	0	2	0	0	8.399	0.055
07/11/02	7	241.45	8.47	5.82	36.26	0.0268	320.05	0	6.46	0	0	7	6.93	15.22	1.5	0	4.85	7.03	5.67	11.65	1.49	0	4.54	593	589.98	1358.4	777	724	9.8	0	2	0	0	8.4083	0.0553
07/11/02	9	740.12	8.56	5.9	21.54	0.0151	297.82	0	5.72	0	0	6.98	6.99	15.08	1.4	0	4.65	7.02	5.48	11.69	1.42	0	4.54	3134	589.47	1371.04	786	726	10.25	0	2	0	0	8.4232	0.0551
07/11/02	11	1725.86	8.48	3.03	19.69	0.011	303.47	0	4.9	0	0	6.98	6.35	15.19	0.52	0	4.51	7.03	4.18	13.69	0.93	0	4.54	6962	574.23	1360.8	805	751	12.17	0	2	0	0.0034	8.4308	0.0555
07/11/02	13	1773.39	8.39	2.01	19.27	0.0034	260.9	0	4.99	0	0	6.96	5.76	15.04	1.09	0	4.37	7	2.65	14.16	1.46	0	4.24	6200	579.91	1329.52	799	782	13.5	0	2	0	0	8.3884	0.0537
07/11/02	15	1484.88	8.34	2.8	19.14	0.0212	257.68	0	3.56	0	0	6.95	5.72	14.47	1.48	0	4.03	6.98	2.24	13.12	1.56	0	3.84	3332	589.43	1316.18	794	762	14.15	0	2	0	0	8.3325	0.0537
07/11/02	17	947.03	8.51	4.07	19.29	0.0107	269.65	0	3.68	0	0	6.95	5.81	13.5	1.49	0	3.83	6.97	2.38	11.52	1.5	0	3.62	2130	589.58	1344.47	784	774	14.39	0	2	0	0	8.2992	0.0541
07/11/02	19	854.41	8.73	4.32	19.18	0.0231	267.2	0	2.21	0	0	6.95	6.16	12.77	1.51	0	3.86	6.97	2.96	10.86	1.49	0	3.62	2360	589.75	1368.29	783	769	13.62	0	2	0	0	7.7913	0.0536
07/11/02	21	856.26	8.66	4.54	19.17	0.0397	269.1	0	3.34	0	0	6.94	6.65	12.24	1.49	0	4.05	6.96	3.12	10.79	1.49	0	3.53	2811	588.85	1371.74	784	742	12.91	0	2	0	0	7.7145	0.0539
07/11/02	23	749.81	8.57	4.96	19.05	0.0521	278.79	0	4.23	0	0	6.93	6.93	12.05	1.5	0	3.75	6.96	3.09	11.01	1.5	0	3.46	3291	588.62	1370.92	783	777	12.5	0	2	0	0	7.6963	0.0541
07/12/02	1	529.34	8.62	5.25	19.2	0.0719	284.02	0	3.7	0	0	6.92	7.15	11.83	1.5	0	3.63	6.96	3.27	11.17	1.52	0	3.35	2374	589.39	1363.01	777	782	11.8	0	2	0	0	7.6535	0.0537
07/12/02	3	389.31	8.66	5.27	18.93	0.0115	285.22	0	4.1	0	0	6.92	7.18	11.65	1.52	0	3.66	6.96	3.89	10.82	1.51	0	3.38	1630	590.03	1360.75	774	780	10.86	0	2	0	0	7.6374	0.0542
07/12/02	5	330.04	8.57	5.22	18.69	0.0087	281.12	0	2.26	0	0	6.91	7.09	11.54	1.52	0	3.71	6.95	4.38	10.47	1.5	0	3.44	645	590.07	1364.71	770	782	10.26	0	2	0	0	7.6092	0.0537
07/12/02	7	378.18	8.51	5.42	18.67	0.0244	270.78	0	4.17	0	0	6.91	7.11	11.59	1.5	0	3.67	6.95	4.43	10.26	1.49	0	3.5	453	589.93	1328.4	769	773	10.02	0	2	0	0	7.597	0.0529
07/12/02	9	654.36	8.37	5.67	21.38	0.0097	251.53	0	2.67	0	0	6.9	7.08	11.74	1.48	0	3.55	6.94	4.04	10.92	1.49	0	3.5	1895	588.8	1300.38	772	773	10.31	0	2	0	0	7.5173	0.0535
07/12/02	11	668.61	8.6	5.71	41.23	0.011	279.58	0	5.6	0	0	6.9	7	12.66	1.46	0.01	2.38	6.92	3.41	11.88	1.48	0.2	2.13	3636	589.85	1315.24	774	771	10.96	0	2	0	0	7.4861	0.0536
07/12/02	13	640.43	8.64	5.68	31.67	0.0014	293.59	0	6.51	0	0	6.89	6.88	14.05	1.51	0	3.64	6.9	3.46	13.06	1.51	0	3.52	4024	590.08	1344.87	783	777	11.01	0	2	0	0	7.4699	0.0539
07/12/02	15	625.37	8.63	5.89	36.05	0.0234	311.77	0	7.51	0	0	6.88	6.72	15.14	1.48	0	3.74	6.9	3.66	13.59	1.48	0	3.56	4364	589.84	1356.9	785	782	10.96	0	2	0	0	7.4703	0.0535
07/12/02	17	543.55	8.5	5.61	26.59	0.0073	317.18	0	7.82	0	0	6.88	6.66	15.66	1.53	0	3.77	6.91	3.85	14.12	1.53	0	3.64	4109	590.2	1375.17	783	780	10.91	0	2	0	0	7.4737	0.0535
07/12/02	19	518.21	8.47	5.79	35	0.0256	314.35	0	7.59	0	0	6.89	6.6	15.83	1.5	0	3.8	6.91	4.14	13.63	1.49	0	3.64	3751	589.81	1372.83	784	781	10.71	0	2	0	0	7.4904	0.054
07/12/02	21	561.44	8.51	5.66	39.19	0.0187	305.36	0	7.25	0	0	6.89	6.52	16.1	1.52	0	3.78	6.92	4.33	13.81	1.49	0	3.7	4006	590.02	1374.55	788	762	10.79	0	2	0	0	7.5155	0.054
07/12/02	23	519.56	8.5	5.4	19.74	0.0029	304.21	0	7.41	0	0	6.89	6.65	15.99	1.51	0	3.79	6.93	4.08	13.69	1.5	0	3.72	3667	589.95	1371.68	780	785	10.86	0	2	0	0	7.5762	0.0535
07/13/02	1	430.56	8.52	5.39	19.39	0.0541	307.16	0	7.09	0	0	6.89	6.81	15.87	1.51	0	3.89	6.93	3.88	14.58	1.51	0	3.74	2889	588.71	1370.31	774	786	10.56	0	2	0	0	7.6259	0.0533
07/13/02	3	317.19	8.54	7.35	19.1	0.0392	308.53	0	6.42	0	0	6.89	6.93	15.67	1.5	0	4.34	6.94	3.85	14.25	1.52	0	3.78	1941	589.71	1367	767	779	10	0	2	0	0	7.6824	0.0531
07/13/02	5	265.03	8.54	5.64	18.79	0.0834	302.98	0	5.41	0	0	6.89	6.96	15.5	1.5	0	4.3	6.94	3.96	13.94	1.51	0	3.84	742	590.03	1366.66	768	780	9.53	0	2	0	0	7.7223	0.0531
07/13/02	7	303.67	8.56	5.99	18.7	0.0789	292.64	0	6.09	0	0	6.89	6.87	15.33	1.49	0	4.38	6.94	4.14	13.4	1.49	0	3.84	997	589.94	1366.92	771	777	9.43	0	2	0	0	7.7303	0.0526
07/13/02	9	544.41	8.58	6.06	31.17	0.0384	275.75	0	4.19	0	0	6.9	6.73	15.51	1.48	0	3.99	6.94	4.33	13.17	1.48	0	3.87	2272	589.23	1339.18	779	773	9.93	0	2	0	0	7.7134	0.0529
07/13/02	11	595.92	8.76	6.04	42.14	0.0253	294.99	0	3.37	0	0	6.9	6.44	16.35	1.5	0	3.86	6.93	4.28	13.84	1.44	0.06	3.81	3978	588.93	1368.44	780	775	10.72	0	2	0	0	7.699	0.0539
07/13/02	13	576.84	8.65	7.05	40.69	0.0529	322.86	0	4.51	0	0	6.89	6.56	17.02	1.49	0	3.83	6.92	3.95	14.4	1.49	0.01	3.85	5573	589.87	1373.52	784	777	10.97	0	2	0	0	7.6804	0.0533
07/13/02	15	564.03	8.52	6.06	34.22	0.0331	323.84	0	4.32	0	0	6.88	6.73	17.31	1.5	0	3.89	6.92	3.66	15.2	1.51	0	3.87	4514	590.02	1374.36	785	781	10.96	0	2	0	0	7.6711	0.054
07/13/02	17	500.63	8.41	5.52	36.53	0.0388	320.32	0	4.35	0	0	6.89	6.84	17.05	1.53	0	3.95	6.92	3.54	15.8	1.54	0	3.84	4282	590.19	1372.16	784	781	10.86	0	2	0	0	7.6739	0.0533
07/13/02	19	489.4	8.36	5.54	35.59	0.0448	320.76	0	4.41	0	0	6.9	6.84	16.97	1.5	0	4	6.93	3.69	15.87	1.51	0	3.87	3469	589.54	1370.56	784	780	10.57	0	2	0	0	7.6746	0.0538
07/13/02	21	511.59	8.44	5.43	46.94	0.0548	313.93	0	3.88	0	0	6.91	6.78	16.59	1.48	0	3.96	6.94	3.93	15.17	1.51	0	3.88	3238	589.74	1376.2	785	778	10.57	0	2	0	0	7.6785	0.054
07/13/02	23	476.39	8.44	5.41	38.03	0.0573	313.82	0	4.37	0	0	6.93	6.64	16.54	1.5	0	3.94	6.96	4.07	14.75	1.5	0	3.93	3046	587.93	1373.36	785	728	10.67	0	2	0	0	7.7175	0.0544
07/14/02	1	382.73	8.44	5.37	44.35	0.0221	313.3	0	4.23	0	0	6.94	6.58	16.46	1.52	0	3.93	6.97	4.34	14.19	1.53	0	3.87	2767	587.99	1367.25	784	744	10.53	0	2	0	0	7.7594	0.0542
07/14/02	3	304.07	8.5	5.29	49.31	0.0134	310.07	0	4.22	0	0	6.94	6.56	16.15	1.54	0	3.97	6.97	4.6	13.69	1.48	0	3.99	2070	589.99	1368.41	779	788	10.15	0	2	0	0	7.6841	0.0537
07/14/02	5	257.06	8.49	5.49	36.38	0.0015	305.13	0	4.6	0	0	6.94	6.56	16.05	1.5	0	3.98	6.97	4.62	13.3	1.52	0	3.98	1466	590.07	1365.88	780	786	9.86	0	2	0	0	7.6844	0.0539
07/14/02	7	266.17	8.43	5.57	25.23	0.0185	291.72	0	4.34	0	0	6.94	6.63	15.89	1.49	0	4.01	6.97	4.58	13.42	1.49	0.03	3.91	962	589.93	1363.12	777	783	9.63	0	2	0	0	7.7094	0.0541
07/14/02	9	381.51	8.45	6.35	35.14	0.0153	276.79	0	3.55	0	0	6.94	6.62	15.83	1.49	0	4.02	6.97	4.46	13.39	1.51	0.01	3.96	1472	589.88	1371.75	782	758	9.82	0	2	0	0	7.6758	0.0537
07/14/02	11	552.24	8.73	6.27	43.66	0.0236	271.65	0	3.74	0	0	6.93	6.45	16.33	1.45	0	4.08	6.96	4.46	13.19	1.46	0	3.98	3110	589.46	1374.08	779	770	10.51	0	2	0	0	7.6322	0.0542
07/14/02	13	563.11	8.82	6	47.21	0.0337	315.85	0	3.91	0	0	6.92	6.2	17.63	1.5	0	4.05	6.95	4.58	13.71	1.49	0	3.94	4058	589.94	1372.51	786	776	11.06	0	2	0	0	7.6203	0.0547
07/14/02	15	551.82	8.61	5.73	48.07	0.047	332.94	0	3.59	0	0	6.92	6.12	18.1	1.55	0	4.05	6.95	4.76	14.1	1.49	0	3.95	4691	590.1	1375.73	787	779	11.11	0	2	0	0	7.6319	0.0549
07/14/02	17	484.6	8.41	5.95	34.21	0.0071	329.09	0	3.68	0	0	6.93	6.35	17.84	1.52	0	4.05	6.97	4.65	14.19	1.5	0	3.99	4085	590.01	1371.65	786	777	10.97	0	2	0	0	7.6098	0.0546
07/14/02	19	461.02	8.39	5.85	30.92	0.0365	327.69	0	3.59	0	0	6.93	6.6	17.28	1.48	0	4.1	6.99	4.45	14.42	1.5	0	3.97	3666	589.25	1370.14	785	774	10.7	0	2	0	0	7.6291	0.0552
07/14/02	21	490.12	8.46	6.17	38.65	0.0295	320.35	0	3.42	0	0	6.94	6.8	16.69	1.48	0	4.09	7.01	4.18	13.96	1.52	0	3.95	3918	589.9	1373.7	786	732	10.66	0	2	0	0	7.6645	0.0547
07/14/02	23	434.36	8.49	5.43	50.01	0.0734	317.14	0	3.37	0	0	6.95	6.76	16.44	1.51	0	4.07	7.01	4.2	13.86	1.52	0	3.95	3598	588.95	1370.35	784	723	10.64	0	2	0	0	7.6588	0.0546
07/15/02	1	370.86	8.47	5.46	48.62	0.0548	314.47	0	3.45	0	0	6.96	6.74	16.27	1.52	0	3.99	7.01	4.37	13.59	1.48	6.78e-06	3.89	3255	587.85	1367.1	782	779	10.47	0	2	0	0	7.6949	0.0546
07/15/02	3	296.47	8.53	5.61	35.82	0.0197	317.2	0	3.74	0	0	6.96	6.86	15.91	1.52	0	4.04	7.02	4.28	13.48	1.51	0	3.93	2836	588.82	1363.3	779	781	10.14	0	2	0	0	7.7051	0.0538
07/15/02	5	238.9	8.49	5.7	25.58	0.0568	314.26	0	4.06	0	0	6.96	6.95	15.57	1.5	0	4.07	7.02	4.25	13.39	1.51	0	3.93	2482	590.03	1362.17	780	766	9.74	0	2	0	0	7.7392	0.0539
07/15/02	7	245.02	8.46	5.81	28.81	0.0595	306.72	0	3.9	0	0	6.96	6.95	15.57	1.51	0	4.09	7.01	4.25	13.04	1.5	0	3.98	2177	589.94	1331.46	778	743	9.48	0	2	0	0	7.8086	0.0535
07/15/02	9	322.62	8.48	6.29	37.74	0.0073	287.22	0	3.89	0	0	6.96	6.89	15.53	1.48	0	4.07	7.01	4.27	13.11	1.5	0.01	3.99	2236	589.93	1340.82	781	710	9.44	0	2	0	0	7.8197	0.0534
07/15/02	11	483.16	8.69	6.32	24.39	0.02	267.35	0	3.92	0	0	6.95	6.63	16.03	1.51	0	4.09	7	4.29	12.58	1.47	6.78e-06	4.03	3359	588.39	1362.13	786	770	10.13	0	2	0	0	7.6875	0.0539
07/15/02	13	577.62	8.99	6.29	40.75	0.0549	305.13	0	3.81	0	0	6.94	6.57	16.71	1.48	0	4.05	6.98	3.98	12.94	1.46	0	3.99	4750	589.09	1372.29	789	774	10.83	0	2	0	0	7.7035	0.0541
07/15/02	15	518.93	8.71	5.61	40.94	0.0283	344.69	0	4.27	0	0	6.93	6.61	17.1	1.47	0	4.16	6.98	3.89	13.84	1.53	6.78e-06	3.96	5403	590	1372.91	788	770	10.97	0	2	0	0	7.697	0.0541
07/15/02	17	450.49	8.47	5.53	41.73	0.0297	342.04	0	4.8	0	0	6.94	6.64	17.31	1.52	0	4.18	6.99	4.12	14.7	1.52	0	4.02	4409	590.12	1372.93	786	768	10.67	0	2	0	0	7.7017	0.0539
07/15/02	19	411.87	8.44	5.53	36.32	0.0272	337.71	0	5.11	0	0	6.96	6.61	17.11	1.51	0	4.13	6.99	4.41	14.19	1.51	0	4.04	3954	588.6	1373.03	786	775	10.42	0	2	0	0	7.7903	0.0543
07/15/02	21	428.88	8.55	5.58	34.94	0.0132	334.26	0	5.56	0	0	6.97	6.55	16.97	1.51	0	4.12	7	4.61	13.88	1.5	6.78e-06	4.05	4097	589.81	1373.35	786	764	10.36	0	2	0	0	7.8252	0.0545
07/15/02	23	421.05	8.57	5.57	37.25	0.031	326.97	0	5.79	0	0	6.98	6.53	16.63	1.51	0	4.14	7.01	4.66	13.74	1.47	0	4.01	4006	589.12	1375.23	786	760	10.46	0	2	0	0	7.7433	0.054
07/16/02	1	412.39	8.51	5.3	38.81	0.0785	325.1	0	5.61	0	0	6.98	6.7	16.2	1.5	0	4.09	7.02	4.46	13.6	1.51	0	3.92	4186	589.69	1373.95	787	770	10.45	0	2	0	0	7.592	0.0535
07/16/02	3	291.51	8.6	5.25	33.9	0.0204	322.89	0	5.57	0	0	6.98	6.81	16.05	1.52	0	4.07	7.03	4.3	13.76	1.53	0	3.96	3283	588.6	1368.09	783	754	10.2	0	2	0	0	7.597	0.0531
07/16/02	5	228.91	8.51	5.47	43.12	0.0627	322.21	0	5.66	0	0	6.97	6.94	15.97	1.49	0	4.09	7.03	4.24	13.65	1.52	0	3.97	2706	590.07	1366.14	783	750	9.67	0	2	0	0	7.5872	0.054
07/16/02	7	284.41	8.46	5.61	41.38	0.0629	311.71	0	5.97	0	0	6.97	6.93	15.84	1.5	0	4.17	7.02	4.29	13.06	1.48	0	4.04	2561	589.82	1337.87	782	760	9.44	0	2	0	0	7.5943	0.0534
07/16/02	9	465.71	8.44	6.27	42.78	0.0151	279.3	0	6.3	0	0	6.97	6.81	15.75	1.48	0	4.16	7.02	4.19	12.96	1.5	0	4.04	3039	588.98	1334.69	787	775	9.86	0	2	0	0	7.7437	0.0534
07/16/02	11	544.57	8.86	6.61	29.47	0.0301	275.94	0	5.85	0	0	6.96	6.6	16.29	1.47	0.01	4.13	7.01	3.95	12.76	1.47	0	4.05	3920	588.94	1348.2	788	784	10.48	0	2	0	0	7.7354	0.0537
07/16/02	13	545.66	8.88	6.77	30.56	0.0305	316.08	0	4.27	0	0	6.95	6.38	17.3	1.45	0.01	4.15	6.99	4.01	13.27	1.5	0	4	5555	589.84	1369.63	788	782	10.82	0	2	0	0	7.6837	0.0539
07/16/02	15	545.33	8.63	6.32	32.64	0.009	340.91	0	4.61	0	0	6.95	6.18	18.24	1.53	0	4.21	6.98	4.25	13.13	1.51	0	4.11	6484	589.83	1376.06	789	783	10.82	0	2	0	0	7.7742	0.0543
07/16/02	17	478.3	8.46	6.28	27.1	0.0054	346.39	0	4.81	0	0	6.96	6.26	18.73	1.55	0	4.27	6.99	4.41	13.77	1.47	0	4.12	5855	589.99	1371.42	788	782	10.74	0	2	0	0	7.8032	0.0539
07/16/02	19	501.45	8.44	6.17	24.8	0.0153	338.62	0	5.2	0	0	6.95	6.51	18.35	1.5	0	4.26	7	4.36	14.44	1.49	0	4.12	5136	589.99	1376.17	790	786	10.52	0	2	0	0	7.837	0.0549
07/16/02	21	571.41	8.48	5.62	25.38	0.0132	327.2	0	4.64	0	0	6.95	6.63	18.14	1.5	0	4.27	7.01	3.95	14.64	1.52	0	4.17	5750	590.07	1376.5	789	785	10.73	0	2	0	0	7.8307	0.0551
07/16/02	23	454.55	8.34	5.13	27.6	0.0066	328.49	0	4.58	0	0	6.95	6.78	17.85	1.48	0	4.24	7.02	3.77	14.45	1.52	0	4.13	4368	589.94	1373.15	787	784	10.66	0	2	0	0	7.8187	0.0543
07/17/02	1	371.1	8.48	5.3	22.53	0.0358	331.78	0	4.7	0	0	6.96	6.82	17.66	1.54	0	4.24	7.01	3.9	14.8	1.53	0	4.07	3604	588.92	1370.13	786	779	10.36	0	2	0	0	7.7755	0.0542
07/17/02	3	261.22	8.51	5.71	29.37	0.019	329.23	0	4.41	0	0	6.96	6.85	17.41	1.51	0	4.31	7.02	4.03	14.12	1.51	0	4.12	2800	589.75	1365.54	780	750	9.86	0	2	0	0	7.785	0.0544
07/17/02	5	225.19	8.52	5.86	30.39	0.0707	325.67	0	4.54	0	0	6.96	6.88	17.43	1.5	0	4.28	7.02	4.15	14.31	1.5	0	4.16	2399	589.97	1365.79	778	714	9.39	0	2	0	0	7.7869	0.0539
07/17/02	7	250.38	8.44	5.97	39.79	0.1014	318.36	0	4.66	0	0	6.96	6.85	17.25	1.5	0	4.29	7.02	4.18	13.71	1.52	0	4.16	2262	590.04	1358.57	780	752	9.25	0	2	0	0	7.8684	0.0536
07/17/02	9	467.2	8.6	5.87	40.31	0.0312	296.23	0	4.22	0	0	6.96	6.77	17.39	1.49	0	4.31	7.01	4.2	13.5	1.47	0	4.19	3036	589.06	1340.16	784	775	9.64	0	2	0	0	7.9274	0.0537
07/17/02	11	544.37	8.91	6.09	37.68	0.0207	295.74	0	3.24	0	0	6.97	6.46	17.61	1.44	0	4.28	7.01	4.17	13.69	1.48	0	4.2	3494	589.1	1344.06	783	773	10.36	0	2	0	0	7.8252	0.0546
07/17/02	13	549.99	8.81	6.04	41.68	0.0828	322.6	0	4.51	0	0	6.97	6.33	18.07	1.55	0	4.17	7.01	4.12	12.84	1.47	0	4.13	4550	589.99	1339.19	789	778	10.71	0	2	0	0	7.747	0.0544
07/17/02	15	552.12	8.54	5.65	26.2	0.0188	333.67	0	4.93	0	0	6.96	6.48	17.94	1.49	0	4.26	7.01	3.8	13.58	1.51	0	4.22	4704	589.97	1339.44	790	780	10.63	0	2	0	0	7.8103	0.0547
07/17/02	17	479.81	8.35	5.59	26.35	0.0022	336.21	0	4.69	0	0	6.97	6.43	18.15	1.42	0	4.27	7.02	3.79	15.09	1.5	0	4.24	4784	589.84	1340.28	788	779	10.47	0	2	0	0	7.916	0.0547
07/17/02	19	441.55	8.48	5.85	33.56	0.0248	335.46	0	4.83	0	0	7.01	6.42	18.28	1.55	0	4.29	7.04	4.12	14.24	1.52	0	4.22	5418	590.13	1371.12	788	778	10.18	0	2	0	0	8.0719	0.0548
07/17/02	21	472.45	8.6	5.88	39.45	0.0175	323.37	0	4.53	0	0	7.02	6.38	17.86	1.52	0	4.27	7.05	4.17	14.2	1.49	0	4.24	4286	589.93	1375.06	790	779	10.23	0	2	0	0	8.0885	0.0544
07/17/02	23	446	8.57	6.15	45.25	0.039	324.99	0	4.41	0	0	7.01	6.36	17.63	1.47	0	4.25	7.05	4.14	13.61	1.46	0	4.23	4330	587.18	1373.41	789	768	10.39	0	2	0	0	8.0528	0.0546
07/18/02	1	368.92	8.51	5.57	50.01	0	322.15	0	4.05	0	0	7.01	6.52	17.3	1.55	0	4.14	7.06	3.99	14.43	1.56	0	4.16	3977	589.7	1369.37	787	751	10.21	0	2	0	0	8.0512	0.0545
07/18/02	3	277.56	8.51	5.85	36.58	0.0335	320	0	4.22	0	0	7.01	6.57	16.98	1.52	0	4.2	7.06	4.04	14.14	1.52	0	4.12	3129	589.68	1364.82	784	750	9.84	0	2	0	0	8.13	0.0539
07/18/02	5	234.3	8.46	5.9	40.09	0.0344	315.3	0	4.43	0	0	7	6.62	16.99	1.51	0	4.2	7.06	4.06	14.03	1.49	0	4.11	2740	590	1365.25	781	727	9.48	0	2	0	0	8.0876	0.054
07/18/02	7	270.72	8.45	6.29	27.83	0.0268	302.14	0	4.44	0	0	7	6.64	16.72	1.49	0	4.2	7.05	3.98	13.65	1.52	0	4.13	2530	590.04	1356.42	781	718	9.34	0	2	0	0	8.2241	0.0543
07/18/02	9	471.81	8.14	6.64	36.44	0.0405	282.42	48.22	3.79	0	0	7	6.5	16.95	1.47	0	4.19	7.05	4.1	13.68	1.47	0	4.16	3332	589.63	1341.49	788	728	9.75	0	2	0	0	8.2	0.0524
07/18/02	11	536.28	8.79	7.15	32.74	0.0212	281.29	37.12	2.96	0	0	6.98	6.18	17.6	1.47	0	4.15	7.03	4.04	12.76	1.49	0	4.18	4776	589.75	1354.94	792	759	10.46	0	2	0	0	8.1029	0.0531
07/18/02	13	548.01	8.78	6.78	34.22	0.0428	314.78	0.57	0.02	0	0	6.96	6.06	18.37	1.5	0	4.16	7.02	3.97	13.65	1.41	0	4.12	5772	588.54	1341.68	792	767	10.71	0	2	0	0	8.0976	0.0529
07/18/02	15	543.53	8.57	6.12	25.43	0.048	321.74	0	0.01	0	0	6.96	6.23	18.4	1.52	0	4.18	7.03	3.6	13.97	1.54	0	4.17	6310	590.12	1422.86	877	780	10.51	0	2	0	0	8.0685	0.0538
07/18/02	17	497.65	8.36	6.48	27.15	0.0526	331.38	0	0	0	0	6.96	6.38	18.38	1.51	0	4.2	7.02	3.19	15.09	1.51	0	4.21	5656	590.02	1496.17	950	758	10.3	0	2	0	0	8.0564	0.0532
07/18/02	19	428.26	8.41	6.04	23.69	0.025	341.68	0	0	0	0	6.96	6.47	18.25	1.5	0	4.24	7.02	3.15	15.06	1.53	0	4.19	4766	590.1	1528.79	950	751	10.14	0	2	0	0	8.0708	0.0538
07/18/02	21	481.95	8.55	5.71	31.11	0.0183	331.29	0	0	0	0	6.96	6.44	18.27	1.5	0	4.33	7.02	3.25	15.51	1.51	0	4.24	4534	590.01	1532.25	951	748	10.09	0	2	0	0	8.1319	0.0537
07/18/02	23	1251.03	8.35	3.79	44.88	0.0658	322.53	0	0	0	0	6.97	6.14	19.03	0.71	0	4.44	7.03	3.03	16.07	1.02	0	4.23	6534	579.61	1547.17	957	755	10.54	0	2	0	0	8.0854	0.0541
07/19/02	1	801.82	8.12	2.45	29.49	0.0024	297.12	0.29	0	0	0	7.01	5.88	18	0.86	0	4.14	7.07	2.53	15.52	1.26	0	3.98	6051	576.22	1526.52	949	724	11.7	0	2	0	0	8.0783	0.0534
07/19/02	3	522.37	8.29	3.03	37.23	0.002	279.84	0	0	0	0	7	6.29	16.67	1.52	0	4.1	7.06	2.56	15.18	1.6	0	3.82	2710	589.9	1523.73	948	698	11.54	0	2	0	0	8.1066	0.0539
07/19/02	5	263.68	8.26	4.53	38.75	0.0139	269.88	0	0.01	0	0	6.99	6.49	16.18	1.51	0	4.14	7.05	2.99	14.05	1.49	0	3.77	2003	590.03	1512.98	937	688	10.39	0	2	0	0	8.1246	0.0531
07/19/02	7	55.92	8.29	4.92	47.09	0.0177	228.82	0	0	0	0	6.98	6.55	16.1	1.53	0	4.32	7.04	3.51	13.25	1.53	0	3.82	1463	590.06	1447.47	875	715	9.35	0	2	0	0	8.2087	0.053
07/19/02	9	734.73	8.34	5.87	43.36	0.0707	257.75	0.02	0	0	0	6.97	6.63	15.81	1.52	0	4.1	7.02	3.52	13.37	1.51	0	3.87	2382	589.38	1486.89	914	735	9.3	0	2	0	0	8.3161	0.0531
07/19/02	11	572.38	8.78	6.25	22.86	0.0051	279.71	0.33	0	0	0	6.96	6.52	16.14	1.45	0	3.93	7.01	2.94	13.7	1.49	0	3.83	3786	589.53	1505.13	949	735	10.54	0	2	0	0	8.2289	0.0532
07/19/02	13	547.77	8.83	6.66	33.17	0.054	295.91	16.34	1.61	0	0	6.96	6.36	17.1	1.5	0	3.94	6.99	3.1	13.86	1.48	0	3.79	4826	589.9	1534.44	946	744	10.47	0	2	0	0	8.2262	0.0535
07/19/02	15	542.17	8.69	6.6	28.8	0.0249	322.16	46.45	4.47	0	0	6.94	6.37	17.74	1.52	0	4.01	6.97	3.16	13.29	1.46	0	3.88	5703	589.88	1539.68	950	750	10.46	0	2	0	0	8.2469	0.0535
07/19/02	17	474.6	8.5	6.06	36.14	0.0153	318.55	38.91	4.43	0	0	6.94	6.51	17.73	1.51	0	4.01	6.98	3.08	14.91	1.57	0	3.97	4936	590.25	1527.32	947	747	10.41	0	2	0	0	8.2437	0.0532
07/19/02	19	464.83	8.47	6.17	42.75	0.0107	318.04	38.51	4.43	0	0	6.94	6.51	17.76	1.5	0	4.04	6.98	3.24	15.21	1.5	0	3.99	4682	589.94	1493.74	943	747	10.13	0	2	0	0	8.2825	0.0539
07/19/02	21	501.29	8.44	5.77	49.22	0.0322	310.42	37.65	4.51	0	0	6.94	6.4	18.26	1.52	0	4.06	6.98	3.27	14.98	1.49	0	4.03	4780	590.02	1499.84	947	732	10.09	0	2	0	0	8.3118	0.0547
07/19/02	23	451.8	8.46	5.47	50.01	0.0387	309.5	28.77	4.32	0	0	6.93	6.45	17.32	1.52	0	4.18	6.99	3.06	14.91	1.52	0	4.04	4189	588.82	1535.18	948	750	10.1	0	2	0	0	8.345	0.0536
07/20/02	1	368.01	8.53	5.5	50.01	0.0941	312.47	26.27	3.9	0	0	6.94	6.54	17.86	1.5	0	4.47	7	2.95	15.55	1.52	0	4.01	3422	588.79	1527.7	944	758	9.91	0	2	0	0	8.3928	0.0537
07/20/02	3	262.75	8.52	5.66	50.01	0.0344	312.69	26.75	3.9	0	0	6.94	6.56	17.57	1.5	0	4.72	7	3.08	15.32	1.5	0	4.03	2917	590	1516.19	937	754	9.47	0	2	0	0	8.4162	0.0531
07/20/02	5	219.98	8.55	5.76	34.69	0.0029	309.08	27.86	4.21	0	0	6.95	6.57	17.5	1.51	0	4.64	7.01	3.17	14.87	1.52	0	4.07	2538	590.02	1511.92	926	747	9.11	0	2	0	0	8.3947	0.0534
07/20/02	7	246.6	8.49	5.79	30.69	0.046	300.15	28.58	4.16	0	0	6.95	6.56	17.34	1.5	0	4.39	7	3.18	14.52	1.49	0	4.08	2300	589.95	1514.44	930	740	9.01	0	2	0	0	8.5094	0.053
07/20/02	9	446.88	8.52	5.97	48.29	0.0435	283.33	26.32	3.71	0	0	6.95	6.43	17.34	1.48	0	4.43	7	3.25	14.07	1.51	0	4.07	2742	589.77	1525.64	938	731	9.42	0	2	0	0	8.45	0.0513
07/20/02	11	526.59	8.75	6.41	48.26	0.0293	296.97	38.3	4.09	0	0	6.96	6.18	17.56	1.48	0	4.15	7	3.32	13.86	1.42	0	4.05	3945	590	1532.87	945	734	10.07	0	2	0	0	8.375	0.0515
07/20/02	13	559.25	8.61	6.24	36.42	4.2255	335.74	48.68	5.65	0.02	0.09	6.96	6.23	18.52	1.49	0.18	4.18	6.99	3.16	14.64	1.48	0.18	4.04	5751	588.2	1533.29	943	744	10.26	18.21	2.09	0.09	0.8403	8.2692	0.1359
07/20/02	15	521.18	8.56	6.18	49.76	0.0512	327.39	45.87	4.6	0	0	6.95	6.41	17.86	1.51	0	4.2	6.99	2.92	15.92	1.53	0	4.11	6072	590.1	1535.9	950	754	10.4	0	2	0	0	8.3209	0.0537
07/20/02	17	450.49	8.45	5.83	42.78	0.0909	323.11	39.05	4.58	0	0	6.95	6.44	18.13	1.5	0	4.19	6.99	2.96	16	1.55	0	4.11	4983	590.15	1528.09	945	754	10.28	0	2	0	0	8.3541	0.0531
07/20/02	19	435.59	8.48	5.39	41.39	0.096	331.41	32.33	4.39	0	0	6.96	6.45	18.44	1.52	0	4.21	6.99	3.23	15.28	1.48	0	4.13	4620	589.95	1528.04	943	751	10.01	0	2	0	0	8.3542	0.0538
07/20/02	21	468.16	8.54	5.28	31.45	0.0008	328.24	28.69	4.11	0	0	6.96	6.46	18.29	1.47	0	4.25	7.01	3.26	15.65	1.52	0	4.15	4524	589.8	1534.06	949	743	10.03	0	2	0	0	8.3539	0.0535
07/20/02	23	425.9	8.51	5.23	41.64	0.0007	319.69	26.88	3.8	0	0	6.97	6.33	18.13	1.52	0	4.24	7.02	3.39	14.61	1.52	0	4.14	4017	589.08	1531.95	947	740	10.04	0	2	0	0	8.3558	0.0536
07/21/02	1	358.11	8.49	5.19	22.64	0.0522	319.67	26.87	3.75	0	0	6.99	6.25	17.89	1.52	0	4.23	7.03	3.61	14.61	1.51	0	4.11	3618	588.23	1525.6	942	756	9.9	0	2	0	0	8.3856	0.0535
07/21/02	3	271.27	8.49	5.56	32.69	0.018	318.37	26.78	3.98	0	0	6.99	6.24	17.5	1.52	0	4.64	7.03	3.78	13.64	1.51	0	4.17	3066	589.73	1519.35	937	751	9.64	0	2	0	0	8.4055	0.053
07/21/02	5	218.73	8.45	5.83	49.21	0.0155	312.61	27.99	4.17	0	0	6.99	6.28	17.22	1.5	0	4.82	7.03	3.75	14.06	1.5	0	4.21	2705	589.99	1509.86	928	745	9.28	0	2	0	0	8.4407	0.0536
07/21/02	7	218.54	8.48	5.79	49.76	0.0117	303.53	28.94	4.26	0	0	6.99	6.39	17.04	1.5	0	4.61	7.04	3.59	13.91	1.51	0	4.25	2471	590.01	1488.69	923	736	9.13	0	2	0	0	8.5804	0.0529
07/21/02	9	327.93	8.58	6.06	49.65	0.0212	289.75	28.14	4.03	0	0	6.99	6.38	17.06	1.5	0	4.42	7.03	3.58	13.79	1.48	0	4.26	2404	589.9	1468.87	929	727	9.01	0	2	0	0	8.5376	0.0529
07/21/02	11	491.08	8.76	5.89	49.18	0.0156	285.88	27.73	3.36	0	0	6.99	6.32	16.92	1.47	0	4.21	7.02	3.26	13.96	1.48	0	4.22	3043	589.05	1519.41	943	730	9.58	0	2	0	0	8.4254	0.0534
07/21/02	13	522.44	8.82	5.95	49.47	0.0124	326.27	39.87	4.05	0	0	6.99	6.4	17.07	1.46	0	4.19	7.02	2.94	14.22	1.48	0	4.15	4620	590.1	1536.04	946	745	10.16	0	2	0	0	8.3866	0.0538
07/21/02	15	498.05	8.64	6.1	49.23	0.0244	336.36	37.12	4.86	0	0	6.99	6.33	17.41	1.51	0	4.26	7.02	2.91	14.45	1.51	0	4.18	4702	590.04	1532.04	946	753	10.25	0	2	0	0	8.3905	0.0537
07/21/02	17	443.59	8.46	5.41	47.96	0.0304	335.07	29.76	3.82	0	0	7	6.24	17.7	1.51	0	4.23	7.03	3.24	14.64	1.51	0	4.22	4557	590	1531.19	946	752	10.14	0	2	0	0	8.3951	0.0533
07/21/02	19	417.55	8.45	5.34	45.41	0.0156	332.33	26.49	3.87	0	0	7.01	6.21	17.56	1.53	0	4.16	7.04	3.48	14.23	1.5	0	4.25	4219	589.49	1529.11	943	749	9.99	0	2	0	0	8.4089	0.054
07/21/02	21	442.85	8.5	5.4	45.75	0.0095	326.33	25.26	4.12	0	0	7.01	6.29	16.89	1.49	0	4.17	7.05	3.49	13.47	1.5	0	4.21	4259	589.07	1533.43	946	749	9.99	0	2	0	0	8.4104	0.0546
07/21/02	23	400.98	8.51	5.15	38.83	0.0008	324.64	25.92	4.18	0	0	7.02	6.38	16.53	1.48	0	4.14	7.07	3.29	13.51	1.53	0	4.22	4036	588.83	1529.96	945	708	10.02	0	2	0	0	8.4342	0.0539
07/22/02	1	347.25	8.51	5.2	31.35	0.039	322.69	26.33	4.1	0	0	7.03	6.32	16.33	1.5	0	4.15	7.08	3.47	13.4	1.49	0	4.16	3581	588.44	1523.53	943	755	9.88	0	2	0	0	8.4791	0.0542
07/22/02	3	271.76	8.52	5.48	33.5	0.0436	322.33	26.91	4.39	0	0	7.04	6.27	15.87	1.53	0	4.15	7.08	3.65	12.71	1.51	0	4.13	3221	588.87	1518.23	938	754	9.63	0	2	0	0	8.5468	0.0538
07/22/02	5	221	8.52	5.99	40.28	0.0565	318.42	28.02	4.54	0	0	7.03	6.35	15.49	1.51	0	4.17	7.08	3.61	12.8	1.49	0	4.12	2897	589.98	1508.24	933	750	9.33	0	2	0	0	8.577	0.0538
07/22/02	7	226.14	8.5	5.91	32.18	0.0007	310.33	29.82	4.61	0	0	7.03	6.48	15.16	1.49	0	4.17	7.08	3.44	12.09	1.53	0	4.15	2586	590.01	1470.41	926	744	9.12	0	2	0	0	8.5903	0.0533
07/22/02	9	264.38	8.49	6.18	38.44	0.0645	299.59	30.38	4.54	0	0	7.03	6.4	15.07	1.51	0	4.22	7.08	3.42	11.57	1.47	0	4.18	2678	589.86	1510.89	930	731	9.11	0	2	0	0	8.5155	0.0535
07/22/02	11	437.7	8.72	6.01	33.63	0.0387	280.47	28.34	4.04	0	0	7.02	6.36	15.16	1.48	0	4.26	7.07	3.22	12.53	1.51	0	4.19	2903	589.66	1530.95	938	739	9.57	0	2	0	0	8.4622	0.0539
07/22/02	13	546.12	8.96	6.02	37.02	0.0103	316.92	35.45	4.07	0	0	7.02	6.17	15.61	1.45	0	4.23	7.06	3.09	12.59	1.44	0	4.15	4525	589.26	1539.95	946	749	10.17	0	2	0	0	8.4084	0.0537
07/22/02	15	490.97	8.75	5.67	46.48	0.0292	344.32	44.49	4.61	0	0	7.02	6.12	16.2	1.53	0	4.21	7.06	3.17	13.56	1.52	0	4.19	5436	590.14	1534.72	946	751	10.38	0	2	0	0	8.4089	0.0538
07/22/02	17	417.66	8.57	5.65	40.48	0.0273	339.05	35.34	4.35	0	0	7.02	6.11	16.3	1.52	0	4.19	7.07	3.36	13.35	1.53	0	4.21	4610	590.09	1527.94	942	750	10.22	0	2	0	0	8.425	0.0536
07/22/02	19	382.96	8.53	5.46	33.63	0.0302	333.92	30.3	4.37	0	0	7.03	6.11	16.38	1.51	0	4.13	7.07	3.61	12.7	1.52	0	4.15	4136	588.22	1523.38	939	746	9.98	0	2	0	0	8.4589	0.0543
07/22/02	21	399.45	8.6	5.58	22.99	0.0756	331.24	29.61	4.74	0	0	7.04	6.09	16.13	1.51	0	4.13	7.08	3.78	12.87	1.47	0	4.2	4101	588.85	1529.49	945	716	9.92	0	2	0	0	8.4347	0.0535
07/22/02	23	394.83	8.68	5.51	19.53	0.0392	325.36	30.58	4.87	0	0	7.04	6.24	15.72	1.49	0	4.14	7.09	3.57	12.87	1.49	0	4.23	4250	589.18	1532.21	945	758	9.93	0	2	0	0	8.5036	0.0538
07/23/02	1	346.43	8.66	5.69	19.52	0.1387	325.92	31.78	4.87	0	0	7.04	6.41	15.42	1.52	0	4.17	7.09	3.37	12.84	1.53	0	4.15	3808	589.87	1526.47	938	759	9.93	0	2	0	0	8.5313	0.0529
07/23/02	3	250.01	8.71	5.89	19.22	0.1402	329.16	34.35	5.37	0	0	7.04	6.48	15.16	1.52	0	4.22	7.1	3.29	12.59	1.52	0	4.17	3164	588.95	1513.37	930	751	9.67	0	2	0	0	8.5333	0.0528
07/23/02	5	206.7	8.64	5.97	38.18	0.137	322.63	35.48	5.53	0	0	7.04	6.52	15.18	1.5	0	4.63	7.09	3.35	12.36	1.49	0	4.2	2835	589.81	1506.72	922	748	9.3	0	2	0	0	8.6425	0.0531
07/23/02	7	264.57	8.65	6.18	40.1	0.0465	298.47	35.42	5.22	0	0	7.03	6.51	15.11	1.5	0	4.73	7.09	3.38	12.27	1.51	0	4.3	2797	590	1488.53	925	739	9.14	0	2	0	0	8.7184	0.0526
07/23/02	9	430.51	8.65	6.49	38.53	0.046	284.7	36.32	4.88	0	0	7.03	6.49	15.01	1.48	0	4.35	7.08	3.19	12.29	1.46	0	4.29	3554	589.04	1493.14	936	718	9.46	0	2	0	0	8.7065	0.0526
07/23/02	11	507.66	8.94	6.55	38.23	2.4612	291.38	45.99	4.75	0.01	0.06	7.02	6.45	15.84	1.45	0.1	4.35	7.06	2.84	12.41	1.49	0.1	4.36	4718	588.99	1529.61	942	737	9.89	9.8	2.05	0.05	0.4902	8.509	0.1026
07/23/02	13	526.52	8.85	6.74	35.3	0.0531	317.32	58.04	5.33	0	0	7	6.29	16.51	1.46	0	4.27	7.05	2.79	13.35	1.5	0	4.25	6164	589.89	1536.5	946	747	10.28	0	2	0	0	8.4621	0.0533
07/23/02	15	521.81	8.72	6.28	33.39	0.0148	327.27	55.06	6.84	0	0	7	6.06	17.6	1.53	0	4.41	7.04	3.02	13.07	1.52	0	4.43	6357	590.09	1534.66	947	749	10.33	0	2	0	0	8.4602	0.0534
07/23/02	17	450.55	8.64	6.47	34.47	0.0039	332.82	47.31	5.41	0	0	7	6.04	18.01	1.5	0	4.45	7.04	3.23	13.31	1.5	0	4.43	5431	589.99	1532.37	946	747	10.24	0	2	0	0	8.4398	0.0529
07/23/02	19	427.42	8.54	6.24	38.47	0.009	329.77	46.91	5.51	0	0	7	6.05	18.25	1.51	0	4.43	7.04	3.45	13.53	1.5	0	4.5	4779	590.03	1528.9	944	747	10.11	0	2	0	0	8.4468	0.0533
07/23/02	21	474.55	8.61	6.06	29.61	0.0219	323.36	45.42	5.6	0	0	7	6.07	18.55	1.51	0	4.48	7.05	3.36	13.66	1.5	0	4.49	5015	589.98	1539.23	947	712	10.16	0	2	0	0.0099	8.4009	0.0532
07/23/02	23	419.16	8.61	5.69	19.72	0.0131	319.67	42.76	5.4	0	0	7	6.13	18.6	1.51	0	4.48	7.05	3.29	12.29	1.51	0	4.59	4620	590.09	1532.54	942	751	10.18	0	2	0	0	8.4741	0.0531
07/24/02	1	335.6	8.57	5.54	19.62	0.058	332.17	36.03	5.33	0	0	7	6.2	18.48	1.51	0	4.5	7.05	3.27	13.36	1.52	0	4.43	3744	588.5	1525.24	936	754	9.94	0	2	0	0	8.5786	0.0526
07/24/02	3	238.51	8.6	5.99	19.3	0.0022	328.86	31.59	5.2	0	0	7	6.27	18.29	1.53	0	4.61	7.06	3.33	13.73	1.51	0	4.52	2856	589.42	1514.82	926	748	9.45	0	2	0	0	8.6794	0.053
07/24/02	5	195.13	8.63	5.92	19.06	0.0571	322.31	31.73	5.2	0	0	7.01	6.27	17.87	1.49	0	4.51	7.06	3.46	13.85	1.52	0	4.52	2599	590.05	1508	925	749	9.08	0	2	0	0	8.7502	0.0527
07/24/02	7	226.29	8.59	5.85	18.89	0.0541	313.62	31.76	5.44	0	0	7.01	6.29	17.92	1.5	0	4.54	7.06	3.46	13.74	1.48	0	4.53	2542	589.9	1485.33	920	750	8.9	0	2	0	0	8.741	0.0529
07/24/02	9	410.16	8.57	6.32	19.88	0.0262	285.94	33.79	4.01	0	0	7.01	6.27	17.47	1.48	0.05	4.58	7.06	3.37	13.46	1.48	0.6	4.56	3317	589.53	1527.4	945	734	9.17	0	2	0	0	8.5798	0.0529
07/24/02	11	507.11	8.85	6.61	20.21	0.0214	283.13	44.31	3.76	0	0	7.01	6.11	18.04	1.46	0	4.58	7.05	3.18	13.37	1.49	0	4.57	4602	589.44	1536.24	946	739	9.97	0	2	0	0	8.4118	0.0532
07/24/02	13	517.87	8.79	6.56	20.52	0.0105	314.52	55.81	4.3	0	0	7	5.94	18.58	1.47	0	4.55	7.05	3.29	12.92	1.45	0	4.49	6133	589.67	1533.17	946	742	10.24	0	2	0	0	8.424	0.0528
07/24/02	15	512.59	8.59	6.28	20.77	0	328.44	48.49	5.39	0	0	7	5.92	19	1.54	0	4.62	7.04	3.26	13.79	1.53	0	4.57	6063	590.16	1518.31	947	749	10.32	0	2	0	0	8.4353	0.0524
07/24/02	17	475.76	8.44	6.39	20.79	0.0197	326.54	42.69	4.82	0	0	7	5.91	19.23	1.48	0	4.56	7.04	3.39	14.46	1.5	0	4.58	5385	589.94	1501.53	946	746	10.21	0	2	0	0	8.4615	0.0525
07/24/02	19	418.69	8.41	6.09	20.36	0.02	322.27	40.48	5.08	0	0	7	5.87	19.42	1.52	0	4.6	7.05	3.5	13.29	1.52	0	4.57	4871	590.13	1529.35	947	748	10.06	0	2	0	0	8.4681	0.0533
07/24/02	21	441.57	8.56	5.74	19.87	0.0126	325.76	35.88	4.93	0	0	7	5.9	19.24	1.5	0	4.59	7.05	3.52	13.69	1.52	0	4.6	4398	589.61	1531.1	947	745	10.05	0	2	0	0	8.4588	0.0533
07/24/02	23	413.13	8.55	5.73	19.96	0.0297	318.84	29.86	4.36	0	0	7.01	5.91	18.99	1.5	0	4.54	7.06	3.5	14.48	1.46	0	4.6	4256	587.78	1532.14	947	731	10	0	2	0	0	8.4835	0.0531
07/25/02	1	335.98	8.5	5.47	19.88	0.0385	333.07	29.63	4.35	0	0	7.02	6.01	18.65	1.57	0	4.53	7.07	3.48	14.05	1.52	0	4.54	3707	589.53	1522.4	942	699	9.89	0	2	0	0	8.5519	0.0532
07/25/02	3	235.88	8.5	5.61	19.64	0.0499	330.65	30.96	4.52	0	0	7.02	6.2	18.11	1.5	0	4.51	7.08	3.33	14.05	1.54	0	4.5	3094	589.77	1512.35	932	691	9.53	0	2	0	0	8.5746	0.0535
07/25/02	5	193.89	8.52	5.99	19.37	0.0453	324.86	31.47	4.75	0	0	7.02	6.29	17.82	1.5	0	4.52	7.08	3.25	14.12	1.49	0	4.5	2685	589.92	1503.94	926	687	9.08	0	2	0	0	8.6046	0.0538
07/25/02	7	244.44	8.54	6.08	19.25	0.0195	313.21	31.68	4.81	0	0	7.02	6.32	17.63	1.49	0	4.56	7.07	3.22	14.04	1.51	0	4.51	2624	589.98	1508.75	932	687	8.97	0	2	0	0	8.6131	0.0533
07/25/02	9	469.34	8.74	6.81	20.03	0.0129	291.08	32.73	4.63	0	0	7.01	6.31	17.21	1.46	0	4.56	7.07	3.11	12.74	1.46	0	4.57	3560	589.35	1531.13	945	695	9.41	0	2	0	0	8.6402	0.0541
07/25/02	11	541.02	8.9	6.16	20.2	0.0424	291.91	51.5	4.2	0	0	7.01	6.08	18.12	1.46	0	4.57	7.06	3.08	12.92	1.49	0	4.57	5224	589.86	1526.79	947	738	10.1	0	2	0	0	8.5466	0.0547
07/25/02	13	542.56	8.64	7.3	16.43	0.035	314.81	57.27	5.07	0	0	7	5.92	14.45	1.57	0.05	3.59	7.05	3.16	13.02	1.46	0.29	2.61	6117	590.07	1498.93	946	744	10.28	0	2	0	0	8.4888	0.0532
07/25/02	15	554.32	8.53	6.18	21.15	0.0466	320.6	51.18	5.91	0	0	7	6.04	0.09	1.5	0.06	0	7.05	2.88	13.46	1.52	0.13	3.03	6147	590.01	1461.62	946	748	10.25	0	2	0	0.0317	8.4437	0.0531
07/25/02	17	489.51	8.4	5.95	26.52	0.0314	323.02	42.06	4.87	0	0	6.99	6.04	17.71	1.48	0	0.03	7.04	2.7	14.7	1.55	0	5.03	4780	590.11	1490.1	946	749	10.16	0	2	0	0	8.4238	0.0531
07/25/02	19	425.94	8.5	6.18	36.85	0.0134	322.95	40.1	5.26	0	0	6.99	6	19.45	1.48	0	0	7.04	2.8	15.23	1.49	0	4.83	4205	589.73	1530.34	945	750	9.87	0	2	0	0	8.4368	0.0536
07/25/02	21	436.89	8.58	5.51	20.78	0.0115	324.28	42.19	5.43	0	0	6.99	5.93	19.75	1.51	0	0	7.04	2.96	14.42	1.5	0.01	4.89	4412	589.92	1533.27	947	720	9.81	0	2	0	0	8.4916	0.0534
07/25/02	23	417.82	8.57	5.59	19.86	0.0092	329.92	36.07	5.36	0	0	6.99	5.89	19.83	1.54	0	0	7.04	3.05	13.94	1.47	6.79e-06	4.85	4041	587.87	1533.22	946	667	9.77	0	2	0	0	8.5237	0.0531
07/26/02	1	350.18	8.54	5.62	19.83	0.001	330.5	33.31	5.23	0	0	7	6	18.88	1.5	0	0	7.05	2.96	14.39	1.52	0	4.81	3664	588.73	1526.53	939	746	9.67	0	2	0	0	8.5438	0.0528
07/26/02	3	249.24	8.53	6.02	19.59	0.0568	326.99	33.38	5.22	0	0	7	6.17	18.69	1.51	0	0	7.06	2.82	15.04	1.52	0.02	4.79	2969	589.52	1516.18	935	754	9.26	0	2	0	0	8.5773	0.0522
07/26/02	5	196.25	8.49	6.26	19.3	0.0442	321.08	33.67	5.35	0	0	7.01	6.28	18.36	1.51	0	0	7.06	2.78	14.65	1.52	6.79e-06	4.88	2644	589.99	1509.4	926	750	8.88	0	2	0	0	8.7	0.0519
07/26/02	7	236.86	8.49	6.41	19.19	0.0329	311.71	33.94	5.34	0	0	7	6.28	18.33	1.5	0	0	7.06	2.83	14.28	1.49	0	4.77	2431	589.95	1497.06	925	750	8.69	0	2	0	0	8.7271	0.0514
07/26/02	9	451.03	8.54	6.46	20.25	0.0027	280.56	33.32	4.93	0	0	6.98	6.26	18.05	1.47	0.01	2.86	7.05	2.79	14.32	1.48	0.01	5.65	3387	589.3	1491.66	941	732	9.03	0	2	0	0.0033	8.7211	0.0516
07/26/02	11	523.77	8.95	6.61	20.43	0.0267	302.78	36.63	5.11	0	0	6.99	5.99	18.9	1.46	0	5	7.04	2.68	14.96	1.49	0	4.67	4172	588.37	1506.27	946	718	9.72	0	2	0	0	8.5987	0.0519
07/26/02	13	535.83	8.87	6.85	20.71	0.0644	319.95	53.1	5.8	0	0	6.99	5.77	19.3	1.52	0	4.82	7.03	2.77	13.37	1.44	0	4.38	6117	589.52	1498.59	948	743	9.95	0	2	0	0	8.4626	0.0521
07/26/02	15	496.47	8.61	6.03	20.92	0.0161	327.77	52.81	7.69	0	0	6.99	5.87	19.08	1.49	0	4.85	7.04	2.64	14.34	1.55	0.03	4.44	6307	590.11	1532.91	947	750	9.95	0	2	0	0	8.3179	0.0526
07/26/02	17	446.03	8.44	5.99	21.71	0.0146	330.68	47.53	7.27	0	0	6.98	5.95	18.88	1.5	0	4.93	7.04	2.62	15.34	1.49	6.78e-06	4.49	4987	590.03	1530.61	945	750	9.86	0	2	0	0	8.3606	0.0529
07/26/02	19	397.69	8.46	5.79	21.8	0.0599	329.64	39.7	7.29	0	0	6.99	5.98	18.98	1.52	0	4.92	7.04	2.62	14.06	1.52	6.78e-06	4.52	4475	590.32	1529.06	943	750	9.66	0	2	0	0	8.4521	0.0534
07/26/02	21	426.82	8.57	5.39	19.88	0.0166	329.37	36.9	7.62	0	0	6.98	5.98	18.79	1.48	0	4.93	7.04	2.64	13.93	1.52	0.01	4.45	4483	589.43	1533.59	946	706	9.58	0	2	0	0	8.4191	0.0534
07/26/02	23	392.99	8.54	5.35	19.87	0.0304	328.38	28.05	7.16	0	0	6.99	5.99	19.26	1.53	0	4.93	7.05	2.68	15.87	1.5	6.78e-06	4.46	4058	588.56	1529.73	944	690	9.53	0	2	0	0	8.4635	0.0532
07/27/02	1	331.27	8.48	5.46	19.78	0.0361	326.53	30.71	6.69	0	0	7	5.85	19.4	0.27	0	4.94	7.05	2.57	15.6	0.31	0.01	4.46	1029	549.48	1525.24	939	727	9.35	0	2	0	0	8.4916	0.0532
07/27/02	3	239.22	8.49	5.67	19.58	0.0562	325.03	30.09	6.54	0	0	7.05	5.94	17.99	0.01	0.67	5	7.05	2.61	15.03	0.06	0.01	4.47	452	545.54	1515.76	938	756	8.93	0	2	0	0	8.628	0.0534
07/27/02	5	214.94	8.54	5.68	19.3	0.0622	320.76	30.68	6.53	0	0	7.08	6.18	16.31	0.15	1.59	4.98	7.06	2.67	14.61	0.67	6.78e-06	4.56	2766	556.11	1509.61	933	758	8.72	0	2	0	0	8.665	0.0529
07/27/02	7	265.26	8.48	5.8	19.11	0.0195	309.63	31.14	6.4	0	0	7.07	6.26	16.42	1.54	0.62	4.93	7.07	2.63	14.24	1.54	0.01	4.41	4233	586.69	1476.25	925	746	8.75	0	2	0	0	8.6538	0.0528
07/27/02	9	435.71	8.51	5.55	19.25	0.02	290.69	28.38	4.73	0	0	7.06	6.17	16.53	1.48	0	4.88	7.07	2.66	14.32	1.5	0	4.42	3281	589.41	1504.2	942	674	8.98	0	2	0	0	8.6389	0.0529
07/27/02	11	532.97	8.65	5.92	19.75	0.0176	290.98	30.31	3.47	0	0	7.05	5.86	17.31	1.46	0	4.83	7.07	2.57	14.15	1.49	0	4.4	3375	589.84	1492.28	942	733	9.66	0	2	0	0	8.5196	0.0534
07/27/02	13	514.53	8.72	5.82	20.18	0.0448	325.4	39.64	5.16	0	0	7.03	5.77	17.58	1.53	0	4.74	7.07	2.66	14.28	1.46	0.01	4.36	4843	589.92	1509.8	945	747	9.85	0	2	0	0	8.3501	0.0535
07/27/02	15	468.77	8.66	5.65	20.1	0.0243	343.47	38.18	4.47	0	0	7.03	5.88	17.45	1.5	0	4.78	7.07	2.59	14.58	1.51	0	4.4	4495	589.78	1527.1	944	744	9.85	0	2	0	0	8.173	0.0542
07/27/02	17	414.65	8.42	5.5	20.06	0.0134	351.97	34.59	4.09	0	0	7.02	6.05	17.07	1.49	0	4.79	7.07	2.56	15.03	1.53	0	4.37	4364	589.91	1523.81	941	745	9.74	0	2	0	0	8.1462	0.0538
07/27/02	19	399.61	8.42	5.85	20.03	0.0205	348.44	31.48	4.15	0	0	7.03	6.1	17.08	1.51	0	4.79	7.08	2.56	14.8	1.51	0.01	4.32	3964	588.44	1524.27	943	747	9.48	0	2	0	0	8.2265	0.0545
07/27/02	21	420.13	8.5	5.89	19.94	0.0027	336.52	30.06	4.12	0	0	7.03	6.13	17.01	1.47	0	4.76	7.08	2.59	14.66	1.49	0	4.32	4043	588.29	1526.37	945	750	9.46	0	2	0	0	8.2852	0.0546
07/27/02	23	388.83	8.43	5.49	19.94	0.0149	327.53	30.23	3.95	0	0	7.03	6.12	16.66	1.51	0	4.77	7.09	2.65	13.56	1.52	0	4.29	3947	590.18	1522.94	940	741	9.48	0	2	0	0	8.288	0.0543
07/28/02	1	327.32	8.43	5.56	19.86	0.0142	325.09	29.8	4.07	0	0	7.04	6.05	16.86	1.52	0	4.7	7.09	2.67	13.5	1.52	0.01	4.25	3287	588.07	1519.65	936	690	9.36	0	2	0	0	8.3386	0.0541
07/28/02	3	256.09	8.45	5.8	19.6	0.0255	326.18	30.51	4.31	0	0	7.04	6	16.57	1.52	0	4.68	7.1	2.71	13.74	1.5	0.02	4.23	2703	589.9	1513.92	933	751	9.09	0	2	0	0	8.4438	0.0542
07/28/02	5	214.88	8.49	5.78	19.33	0.0376	319.36	31.08	4.38	0	0	7.04	5.95	16.52	1.51	0	4.67	7.09	2.81	13.01	1.49	0	4.26	2552	590	1503.23	924	750	8.83	0	2	0	0	8.5055	0.0543
07/28/02	7	200.86	8.49	5.87	19.13	0.0129	312.89	32.41	4.37	0	0	7.04	5.94	16.56	1.5	0	4.68	7.09	2.8	13.47	1.52	0.01	4.25	2359	590.07	1505.5	924	736	8.65	0	2	0	0	8.5525	0.0538
07/28/02	9	301.2	8.43	6.39	19.17	0.0088	303.13	32.53	4.22	0	0	7.04	5.99	16.48	1.48	0	4.66	7.09	2.75	12.74	1.48	0	4.26	2487	589.83	1509.5	931	735	8.67	0	2	0	0	8.3598	0.0539
07/28/02	11	468.22	8.63	5.91	19.52	0.0202	289.8	30.15	3.39	0	0	7.04	5.89	16.57	1.48	0	4.66	7.08	2.74	13.34	1.48	0	4.25	3207	589.68	1526.75	942	733	9.26	0	2	0	0	8.0717	0.0548
07/28/02	13	499.24	8.65	5.99	20.05	0.0053	328.15	38.93	3.92	0	0	7.04	5.75	16.97	1.53	0	4.59	7.08	2.79	12.95	1.46	0.01	4.18	4395	589.48	1527.77	945	744	9.73	0	2	0	0	8.0156	0.0544
07/28/02	15	478.06	8.51	5.61	20.3	0.0085	344.99	36.49	4.58	0	0	7.04	5.87	16.88	1.5	0	4.71	7.08	2.76	14.11	1.52	0	4.21	4710	590.01	1526.71	946	748	9.91	0	2	0	0	7.9907	0.0556
07/28/02	17	428.2	8.37	5.44	20.34	0.0086	336.36	30.05	3.75	0	0	7.04	6.03	16.69	1.5	0	4.68	7.09	2.66	13.47	1.51	0	4.21	4421	589.99	1525.09	946	748	9.79	0	2	0	0	7.9171	0.0553
07/28/02	19	402.53	8.32	5.33	20.22	0.1002	337.25	26.6	3.86	0	0	7.04	6.16	16.11	1.49	0	4.65	7.11	2.61	12.86	1.51	0.01	4.15	4018	589.45	1521.46	943	748	9.59	0	2	0	0	7.9383	0.0553
07/28/02	21	411.73	8.41	5.21	20.07	0.0058	328.88	25.55	3.81	0	0	7.05	6.19	15.31	1.49	0	4.67	7.11	2.6	13.57	1.49	0.01	4.15	3876	587.9	1527.52	944	751	9.49	0	2	0	0	7.9864	0.0565
07/28/02	23	365.8	8.43	5.09	20.06	0.0075	324.95	26.04	3.82	0	0	7.05	6.18	15.6	1.51	0	4.6	7.11	2.58	13.02	1.51	0	4.08	3779	589.44	1528.28	943	741	9.5	0	2	0	0	7.9909	0.0553
07/29/02	1	317.15	8.39	5.31	19.99	0.025	322.13	26.23	3.8	0	0	7.06	6.19	15.66	1.52	0	4.56	7.12	2.61	13.04	1.5	0.01	4.08	3449	588.62	1523.65	939	688	9.33	0	2	0	0	8.0872	0.0551
07/29/02	3	251.81	8.46	5.5	19.71	0.0015	321.06	26.23	3.94	0	0	7.06	6.16	15.39	1.5	0	4.54	7.12	2.62	12.71	1.52	0.02	4.07	2964	589.97	1515.42	930	730	9.07	0	2	0	0	8.1344	0.0553
07/29/02	5	203.96	8.49	5.72	19.45	0.0275	316.52	26.97	4.01	0	0	7.06	6.27	15.31	1.51	0	4.57	7.12	2.54	12.29	1.5	0	4.07	2494	590.03	1507.37	928	752	8.81	0	2	0	0	8.2318	0.0552
07/29/02	7	188.44	8.44	5.78	19.25	0.058	313.92	28.82	4.15	0	0	7.06	6.32	14.99	1.5	0	4.57	7.12	2.53	12.26	1.5	6.78e-06	4.03	2368	589.97	1509.65	924	746	8.62	0	2	0	0	8.2555	0.0548
07/29/02	9	245.74	8.43	5.86	19.25	0.0185	308.01	30.42	4.19	0	0	7.06	6.32	15.07	1.49	0	4.58	7.12	2.52	12.1	1.52	0	4.07	2579	589.97	1505.09	924	734	8.55	0	2	0	0	7.9613	0.0548
07/29/02	11	415.27	8.58	5.75	19.42	0.0092	292.32	29.34	3.7	0	0	7.06	6.2	14.98	1.48	0	4.59	7.11	2.54	12.73	1.48	0	4.05	3077	589.23	1524.34	936	736	9.01	0	2	0	0	7.7353	0.055
07/29/02	13	486.94	8.79	6.13	19.88	0.02	314.43	35.37	3.57	0	0	7.06	5.99	15.32	1.48	0	4.56	7.11	2.56	11.89	1.44	0	4.05	4036	588.28	1533.24	944	749	9.62	0	2	0	0	7.8141	0.0556
07/29/02	15	435.39	8.55	5.6	20.21	0.0689	349.21	39.93	4.5	0	0	7.06	6.06	15.92	1.5	0	4.59	7.1	2.54	12.45	1.53	0.01	4.05	4887	590.03	1529.11	944	754	9.79	0	2	0	0	7.878	0.0556
07/29/02	17	367.4	8.38	5.56	20.22	0.0002	329.69	33.22	4.1	0	0	7.06	6.13	15.75	1.52	0	4.63	7.11	2.57	12.44	1.52	0	4.07	4203	589.99	1520.53	938	754	9.59	0	2	0	0	7.8429	0.0552
07/29/02	19	343.96	8.35	5.48	20.01	0.0103	337.8	27.72	4.15	0	0	7.06	6.16	15.57	1.49	0	4.62	7.11	2.58	12.68	1.51	0	4.07	3811	588.57	1519.88	934	753	9.37	0	2	0	0	7.8561	0.0558
07/29/02	21	362.43	8.42	5.43	19.85	0.0053	334.99	27.38	4.25	0	0	7.06	6.09	15.61	1.49	0	4.6	7.11	2.59	12.2	1.5	0.01	4.1	3704	588	1527.06	941	749	9.32	0	2	0	0	7.8719	0.0565
07/29/02	23	361.09	8.46	5.45	19.79	0.0409	331.06	25.99	4.13	0	0	7.07	6.02	15.54	1.51	0	4.55	7.12	2.61	12.4	1.5	0	4.07	3755	589.28	1526.47	938	716	9.4	0	2	0	0	7.8394	0.056
07/30/02	1	324.57	8.45	5.33	19.81	0.0268	324.79	27.25	4.29	0	0	7.07	5.96	15.52	1.52	0	4.53	7.12	2.67	12.21	1.51	0	4.05	3472	588.77	1522.39	934	735	9.42	0	2	0	0	7.8976	0.0561
07/30/02	3	231.58	8.47	5.6	19.61	0.0246	324.28	27.92	4.5	0	0	7.07	5.96	15.37	1.52	0	4.53	7.12	2.65	11.82	1.49	0.02	4.09	3109	590.03	1514.39	930	754	9.15	0	2	0	0	7.9807	0.0559
07/30/02	5	189.9	8.51	5.72	19.38	0.0292	324.14	29.15	4.6	0	0	7.07	6.12	15	1.51	0	4.54	7.13	2.58	12.35	1.52	6.78e-06	4.13	2643	590.11	1507.92	923	750	8.82	0	2	0	0	8.0357	0.0561
07/30/02	7	225.96	8.51	5.74	19.27	0.0178	320.73	28.83	4.53	0	0	7.07	6.16	14.83	1.49	0	4.58	7.12	2.52	11.52	1.51	0	4.13	2512	589.99	1472.69	919	747	8.57	0	2	0	0	8.05	0.0559
07/30/02	9	392.01	8.43	5.67	19.63	0.0295	302.13	27.83	3.77	0	0	7.06	6.08	15.05	1.49	0	4.59	7.12	2.55	10.94	1.48	0.01	4.14	3026	589.33	1478.28	928	738	8.85	0	2	0	0	7.5837	0.0554
07/30/02	11	503.02	8.72	5.99	20.03	0.0154	290.67	26.8	3.38	0	0	7.07	5.87	15.03	1.48	0	4.59	7.11	2.52	10.86	1.5	0	4.11	3367	588.68	1493.24	941	735	9.4	0	2	0	0	7.3833	0.0559
07/30/02	13	524.99	8.71	6.06	20.53	0.0065	327.79	37.31	4.11	0	0	7.07	5.75	15.75	1.5	0	4.58	7.11	2.49	12	1.44	0	4.1	5283	589.26	1496.55	947	748	9.74	0	2	0	0	7.5192	0.056
07/30/02	15	500.84	8.44	6.03	20.66	0.0185	352.77	35.25	5.38	0	0	7.06	5.83	16.27	1.5	0	4.67	7.12	2.42	12.56	1.52	0.01	4.16	5563	590.04	1492.18	945	754	9.81	0	2	0	0	7.5004	0.0568
07/30/02	17	426.93	8.38	5.54	20.61	0.0041	344.25	30.12	4.44	0	0	7.07	5.9	15.98	1.51	0	4.69	7.12	2.39	12.73	1.53	0	4.23	4640	590.12	1509.22	944	757	9.66	0	2	0	0	7.5138	0.0573
07/30/02	19	373.2	8.33	5.52	20.36	0.0105	338.73	25.78	4.54	0	0	7.07	5.94	15.77	1.49	0	4.71	7.13	2.44	12.37	1.5	0	4.14	4142	588.09	1527.28	943	756	9.38	0	2	0	0	7.5698	0.0578
07/30/02	21	402.55	8.45	5.45	20.19	0.0154	339.93	27.04	4.91	0	0	7.06	5.96	15.44	1.49	0	4.67	7.12	3.91	12.47	1.51	0.01	4.12	4384	590.28	1528.85	943	748	9.29	0	2	0	0	7.6646	0.0578
07/30/02	23	392.73	8.43	5.37	20.07	0.0131	331.38	25.59	4.57	0	0	7.07	5.88	15.42	1.52	0	4.62	7.13	2.96	12.36	1.52	0	4.11	4023	589.05	1530.66	941	747	9.38	0	2	0	0	7.7965	0.0572
07/31/02	1	338	8.37	5.31	20.02	0.0007	327.14	25.77	4.33	0	0	7.08	5.83	15.24	1.53	0	4.54	7.13	2.97	11.85	1.5	0	4.04	3559	588.97	1525.02	939	728	9.33	0	2	0	0	7.9125	0.0576
07/31/02	3	246.48	8.35	7.08	19.85	0.0892	324.23	25.41	4.46	0	0	7.08	5.78	14.94	1.52	0	4.49	7.14	2.69	12.28	1.51	0.02	4.03	3117	589.24	1518.09	933	692	9.05	0	2	0	0	7.8522	0.0567
07/31/02	5	198.1	8.43	6.03	19.65	0.0275	320.5	26.47	4.63	0	0	7.08	5.85	14.76	1.5	0	4.48	7.14	2.7	11.82	1.5	0	4.04	2634	590.03	1506.84	926	677	8.71	0	2	0	0	7.8216	0.0564
07/31/02	7	232.5	8.4	5.58	19.5	0.0367	311.42	27.25	4.59	0	0	7.07	5.9	14.62	1.49	0	4.48	7.14	2.61	11.43	1.5	0	4.03	2536	589.99	1478.05	928	707	8.49	0	2	0	0	7.9703	0.0559
07/31/02	9	411.25	8.24	5.49	20.49	0.0405	292.1	25.81	4.26	0	0	7.06	5.95	14.58	1.49	0	4.51	7.13	2.53	11.73	1.49	0.01	4.07	3062	589.9	1486.34	939	742	8.66	0	2	0	0	7.5416	0.0552
07/31/02	11	528.17	6.71	6.13	24.27	0.0387	292.31	24.95	3.77	0	0	6.72	0.95	14.51	2.65	0	4.53	6.84	0.88	12.33	2.83	0	4.03	3670	656.08	1495.7	945	738	2.22	0	2	0	0	7.1603	0.0561
07/31/02	13	521.77	8.37	5.86	20.65	0.0664	331.22	35.44	4.57	0	0	6.67	3.8	15.06	1.56	0	4.56	6.8	3.52	12.62	1.54	0.01	3.98	5250	589.99	1494.78	948	748	6.51	0	2	0	0	7.2253	0.0573
07/31/02	15	519.74	8.22	5.69	20.91	0.0002	326.94	30.66	5.57	0	0	6.69	6.99	15.38	1.51	0	4.58	6.82	6.12	12.87	1.52	0.01	4.01	5216	590.17	1495.24	948	754	10.04	0	2	0	0	7.2766	0.0573
07/31/02	17	453.05	8.02	5.54	20.9	0.0053	325.24	25.4	5.03	0	0	6.69	6.98	15.5	1.51	0	4.61	6.82	6.17	12.12	1.52	0	4.03	4498	590.44	1492.95	947	755	9.98	0	2	0	0	7.3777	0.058
07/31/02	19	495.37	8.13	5.67	20.68	0.0085	323.66	22.39	5.05	0	0	6.68	6.89	15.46	1.48	0	4.01	6.83	6.3	12.16	1.5	0.01	3.56	3953	588.74	1524.55	945	749	9.83	0	2	0	0	7.5398	0.0585
07/31/02	21	709.22	8.1	3.95	21.74	0.0149	327.81	20.92	4.89	0	0	6.69	6.65	15.17	1.51	0	4.55	6.83	6.36	12.08	1.5	0	4.02	5213	589.92	1544.82	951	751	10.09	0	2	0	0	7.6452	0.0575
07/31/02	23	677.96	8.01	4.22	20.53	0.0229	323.93	17.41	4	0	0	6.69	6.59	14.98	1.51	0	4.42	6.84	6.21	11.58	1.46	0	3.93	4286	590.14	1542.97	953	748	10.28	0	2	0	0	7.628	0.0578
08/01/02	1	422.62	8.09	4.66	20.26	0.0941	331.5	20.03	4.38	0	0	6.69	6.78	14.34	1.53	0	4.35	6.85	6.08	11.89	1.55	0.01	3.83	3926	589.35	1527.74	945	743	10.31	0	2	0	0	7.7237	0.0576
08/01/02	3	262.32	8.18	4.75	20.08	0.0822	318.14	21.86	4.42	0	0	6.69	6.88	13.72	1.5	0	4.32	6.85	6.17	11.11	1.51	0.01	3.8	2888	590.09	1511.09	934	729	9.86	0	2	0	0	7.785	0.0576
08/01/02	5	208.63	8.23	5.13	19.8	0.0497	314.98	22.86	4.57	0	0	6.68	6.94	13.68	1.5	0	4.32	6.84	6.22	11.05	1.5	0	3.78	2546	590.03	1505.04	928	674	9.37	0	2	0	0	7.8295	0.0568
08/01/02	7	240.68	8.23	5.41	19.69	0.1053	309.28	23.7	4.59	0	0	6.67	6.92	13.71	1.49	0	4.31	6.83	6.3	11.45	1.5	0.01	3.82	2396	590	1483.51	928	696	9.18	0	2	0	0	7.9763	0.0567
08/01/02	9	392.22	8.3	5.68	19.9	0.0248	298.2	23.98	4.44	0	0	6.67	6.89	13.88	1.5	0	4.37	6.82	6.29	10.88	1.49	0	3.86	2756	589.89	1495.86	939	745	9.34	0	2	0	0	7.8061	0.056
08/01/02	11	450.96	8.52	5.77	20.13	0.1053	285.9	24.77	3.92	0	0	6.66	6.78	14.09	1.5	0	4.31	6.82	6.27	11.68	1.5	0	3.83	2979	589.93	1493.98	943	750	9.69	0	2	0	8.0322	7.6448	0.0548
08/01/02	13	446.01	8.51	6.11	20.46	0.0305	322.04	36.42	4.74	0	0	6.65	6.68	14.52	1.5	0	4.31	6.81	6.24	10.64	1.47	0.01	3.87	4099	590.23	1495.62	945	751	9.8	0	2	0	7.9256	7.9211	0.055
08/01/02	15	460.32	8.32	5.68	20.62	0.0003	336.25	37.57	4.56	0	0	6.65	6.77	14.98	1.48	0	4.35	6.81	6.05	11.89	1.49	0	3.88	4581	589.9	1496.53	945	751	9.83	0	2	0	6.806	8.0165	0.0555
08/01/02	17	399.92	8.05	5.6	20.59	0.0175	332.23	32.05	3.97	0	0	6.65	6.82	14.84	1.49	0	4.39	6.81	5.95	12.89	1.51	0	3.94	4189	588.95	1519.91	940	749	9.77	0	2	0	0.0008	8.045	0.0557
08/01/02	19	360.57	8.17	5.67	20.39	0.0153	332.23	29.4	3.99	0	0	6.65	6.83	14.97	1.5	0	4.4	6.81	5.91	12.73	1.51	0.01	3.87	3633	588.81	1527.4	941	749	9.61	0	2	0	0	8.1032	0.057
08/01/02	21	410.91	8.27	5.47	20.24	0.0397	332.66	27.85	3.84	0	0	6.64	6.82	14.81	1.5	0	4.43	6.81	5.99	12.36	1.51	0	3.9	3822	588.82	1534.79	945	753	9.6	0	2	0	0	8.1879	0.0574
08/01/02	23	937.09	8.12	4.13	20.68	0.0644	326.75	24.95	3.29	0	0	6.65	6.59	14.74	1.21	0	4.43	6.81	6.01	12.4	1.41	6.78e-06	3.92	6203	585.1	1553.51	955	752	9.91	0	2	0	0	8.2281	0.0572
08/02/02	1	784.26	7.96	2.64	20.56	0.0427	307.34	14.75	2.19	0	0	6.67	6.26	14.47	1.59	0	4.28	6.83	5.92	11.23	1.6	0.01	3.82	5074	588.36	1544.39	950	747	10.35	0	2	0	0	8.262	0.0577
08/02/02	3	883.05	8.19	2.97	20.11	0.001	283.33	13.49	1.87	0	0	6.66	6.18	13.86	1.48	0	4.13	6.82	5.98	11.36	1.48	0.02	3.72	3442	589.22	1549.58	954	749	10.37	0	2	0	0	8.3243	0.0576
08/02/02	5	1126.67	8.04	2.33	20.11	0.0295	256.25	8.56	1.22	0	0	6.64	6.06	13.8	1.55	0	3.97	6.81	5.68	11.28	1.53	0	3.57	3204	589.09	1551.56	952	764	10.52	0	2	0	0	8.396	0.0579
08/02/02	7	718.38	8.04	1.98	19.91	0.001	246.26	4.28	0.81	0	0	6.62	5.84	12.4	1.52	0	3.73	6.8	5.71	10.39	1.51	0.01	3.36	1676	590.1	1517.43	948	753	10.61	0	2	0	0	8.4565	0.0578
08/02/02	9	735.18	8.34	2.92	19.68	0.0027	248.86	5.33	0.98	0	0	6.63	5.88	11.76	1.51	0	3.59	6.79	6.01	10.04	1.49	0.01	3.33	1681	589.94	1507.72	951	749	10.4	0	2	0	0	8.5116	0.0576
08/02/02	11	578.69	8.7	4.71	20.16	0.0007	260.83	11.98	1.33	0	0	6.64	5.97	11.85	1.5	0	3.48	6.77	6.02	10.15	1.48	0	3.24	2246	589.95	1538.69	947	733	10.27	0	2	0	0	8.5465	0.0572
08/02/02	13	519.02	8.67	5.23	20.5	0.0401	300.54	24.93	2.49	0	0	6.63	6.37	12.18	1.45	0	3.48	6.75	5.93	10.7	1.48	0.01	3.14	3184	589.83	1531.79	944	740	10.13	0	2	0	0	8.7182	0.0574
08/02/02	15	506.42	8.46	5.1	20.55	0.0214	320.85	26.35	3.96	0	0	6.62	6.57	12.9	1.5	0	3.55	6.74	6.03	11.4	1.5	0.01	3.18	3894	589.39	1529.48	942	746	10.01	0	2	0	0	8.8225	0.0577
08/02/02	17	445.67	8.16	5.26	20.54	0.0215	327.66	24.54	3.65	0	0	6.61	6.53	13.67	1.5	0	3.63	6.74	6.18	11.03	1.51	0	3.25	3697	588.89	1515.83	943	751	9.89	0	2	0	0	8.8894	0.0577
08/02/02	19	420.29	8.21	5.36	20.31	0.0263	331.71	22.73	3.3	0	0	6.58	6.42	13.27	1.1	0	3.64	6.74	6.28	11.32	1.28	0	3.24	2187	573.5	1493.71	940	736	9.66	0	2	0	0	8.9333	0.0577
08/02/02	21	510.68	8.31	5.02	20.23	0.0117	319.16	21.44	3.09	0	0	6.61	6.31	11.26	0	0.26	3.73	6.74	6.22	10.3	0.11	0.01	3.31	455	546.38	1500.7	946	685	9.54	0	2	0	0	8.9355	0.0576
08/02/02	23	484.06	8.22	4.71	20.25	0.0188	301.58	20.4	2.98	0	0	6.66	6.55	8.25	0.12	1.27	3.82	6.76	5.97	9.94	0.44	0.17	3.35	2853	555.2	1499.21	947	735	9.66	0	2	0	0	8.892	0.0568
08/03/02	1	378.65	8.13	4.8	20.21	0.0314	295.86	20.32	3.07	0	0	6.64	6.75	9.65	1.51	0.88	3.73	6.78	5.74	10.3	1.68	0.13	3.3	4470	587.86	1490.62	938	755	9.62	0	2	0	0	8.9071	0.0555
08/03/02	3	289.21	8.15	5.09	20.05	0.0202	291.66	20.37	3.29	0	0	6.62	6.75	10.27	1.52	0	3.68	6.78	5.69	9.98	1.52	0.02	3.28	2278	590.15	1479.34	929	751	9.25	0	2	0	0	8.8588	0.0552
08/03/02	5	256.79	8.18	5.21	19.84	0.0012	284.31	21.61	3.53	0	0	6.62	6.7	10.34	1.51	0	3.69	6.78	5.71	9.86	1.51	0	3.31	1960	590	1472.61	920	746	8.91	0	2	0	0	8.8348	0.0553
08/03/02	7	260.55	8.09	5.34	19.61	0.0418	276.07	22.11	3.53	0	0	6.61	6.68	10.42	1.52	0	3.71	6.77	5.71	9.53	1.5	0	3.29	1691	590.02	1488.92	923	747	8.74	0	2	0	0	8.8721	0.0548
08/03/02	9	402.07	8.15	5.75	19.45	0.0193	272.22	21.23	3.14	0	0	6.6	6.67	11.02	1.5	0	3.76	6.76	5.6	9.79	1.49	0.01	3.37	1913	589.95	1524.49	935	735	8.91	0	2	0	5.6305	8.887	0.0551
08/03/02	11	479.97	8.65	5.81	19.99	0.0075	287.13	25.6	2.78	0	0	6.62	6.65	11.53	1.47	0	3.77	6.75	5.39	10.16	1.47	0	3.32	2571	589.86	1527.65	937	732	9.37	0	2	0	1.481	8.7859	0.0551
08/03/02	13	474.54	8.61	5.76	20.38	0.0083	325.43	35.84	3.28	0	0	6.62	6.76	12.07	1.47	0	3.73	6.75	5.29	11.37	1.49	0	3.24	4004	589.17	1528.02	941	745	9.57	0	2	0	0	8.6116	0.0559
08/03/02	15	467.94	8.42	5.49	20.45	0.0007	336.68	32.22	3.52	0	0	6.62	6.76	12.62	1.51	0	3.77	6.75	5.37	11.72	1.52	0.01	3.32	4070	589.29	1529.52	941	748	9.56	0	2	0	0	8.6478	0.056
08/03/02	17	421.22	8.22	5.78	20.4	0.0164	334.9	25.87	4.77	0	0	6.62	6.67	13.3	1.51	0	3.84	6.75	5.59	12.05	1.51	6.78e-06	3.35	3691	588.04	1525.09	935	747	9.55	0	2	0	0	8.7323	0.0557
08/03/02	19	387.32	8.23	5.37	20.31	0.0607	330.98	24.24	4.22	0	0	6.62	6.6	13.64	1.49	0	3.94	6.75	5.76	11.65	1.5	0	3.43	3079	589.57	1521.1	935	748	9.43	0	2	0	0	8.7166	0.0561
08/03/02	21	475.02	8.29	5.18	20.21	0.0824	324.29	23.25	3.62	0	0	6.61	6.51	13.4	1.51	0	3.98	6.76	5.88	10.96	1.46	0.01	3.47	3195	589.48	1530.76	940	735	9.42	0	2	0	0	8.6664	0.0555
08/03/02	23	688.44	8.15	4.22	20.1	0.0098	314.77	22.01	3.28	0	0	6.61	6.55	13.24	1.48	0	3.95	6.78	5.65	11.55	1.53	0	3.51	4871	589.7	1546.29	949	728	9.84	0	2	0	0	8.6801	0.0551
08/04/02	1	368.42	8.02	3.69	20.03	0.0216	313.78	18.61	2.91	0	0	6.62	6.5	13.1	1.55	0	3.89	6.79	5.65	11.41	1.53	0	3.4	2918	589.9	1521.4	935	731	9.9	0	2	0	0	8.6327	0.0549
08/04/02	3	265.66	8.24	4.57	19.82	0.0053	310.13	19.43	3.14	0	0	6.61	6.48	12.75	1.51	0	3.87	6.79	5.94	10.62	1.5	0.02	3.42	2199	590.03	1512.9	931	754	9.3	0	2	0	0	8.701	0.055
08/04/02	5	472.15	8.29	4.71	19.61	0.0458	302.96	22.16	3.47	0	0	6.61	6.48	12.49	1.46	0	3.86	6.78	6.04	10.42	1.47	6.78e-06	3.46	2248	589.74	1525.53	937	710	9.05	0	2	0	0	8.6782	0.0549
08/04/02	7	1312.82	8.05	2.4	18.88	0.0282	264.41	16.02	2.09	0	0	6.6	6.27	12.96	1.5	0	3.88	6.77	5.54	11.26	1.5	0	3.44	4354	588.99	1526.31	956	764	9.98	0	2	0	0	8.5689	0.0547
08/04/02	9	872.79	8.14	1.71	18.63	0.0611	252.59	5.69	1.01	0	0	6.6	5.79	12.4	1.55	0	3.62	6.77	5.17	10.67	1.54	0.01	3.26	1485	590.17	1527.87	947	710	10.53	0	2	0	0	8.5951	0.0546
08/04/02	11	788.57	8.61	2.98	18.94	0.0153	254.15	7.75	0.93	0	0	6.6	5.97	12.37	1.51	0	3.47	6.75	5.33	10.19	1.49	1.36e-05	3.08	1123	589.96	1539.45	949	730	10.38	0	2	0	0	8.5825	0.0531
08/04/02	13	731.32	8.65	4.15	19.34	0.0136	277.59	16.39	1.59	0	0	6.58	6.08	11.98	1.46	0	3.35	6.74	5.5	10.14	1.48	9.51e-05	2.98	2616	589.59	1540.99	950	742	10.26	0	2	0	0	8.5061	0.054
08/04/02	15	628.75	8.55	4.99	19.94	0.0008	298.58	21.88	2.28	0	0	6.58	6.08	13.22	1.47	0	3.33	6.72	5.75	10.98	1.5	0.01	2.97	3139	590.03	1535.65	946	745	10.15	0	2	0	0	8.4597	0.0539
08/04/02	17	1202.58	8.28	3.83	20.34	0.0039	308.98	20.26	3.32	0	0	6.55	6.12	13.3	1.23	0	3.32	6.72	5.77	11	1.17	6.78e-06	2.99	5059	584.84	1550.25	954	755	10.07	0	2	0	0	8.4621	0.0547
08/04/02	19	1095.66	8.19	2.15	19.93	0.01	271.12	9.14	1.77	0	0	6.6	5.99	13.02	1.19	0	3.29	6.77	5.08	10.23	1.27	0	2.92	5321	576.23	1541.92	949	756	10.46	0	2	0	0	8.4952	0.0546
08/04/02	21	867.52	8.64	3.32	19.78	0.0086	264.56	7.34	1.1	0	0	6.58	5.9	11.68	1.49	0	3.12	6.77	5.2	9.94	1.51	0.01	2.74	2165	589.99	1535.41	948	742	10.59	0	2	0	0	8.4762	0.055
08/04/02	23	770.22	8.47	3.45	19.57	0.0032	267.48	8.51	1.08	0	0	6.57	5.92	11.44	1.51	0	3.04	6.75	5.61	9.26	1.5	6.78e-06	2.67	2180	590.01	1542.93	951	702	10.46	0	2	0	0	8.4503	0.054
08/05/02	1	573.26	8.39	4.23	19.44	0.0085	270.99	10.46	1.37	0	0	6.57	5.93	11.03	1.52	0	2.88	6.74	5.91	8.27	1.5	0.01	2.6	1995	590	1538.74	943	736	10.26	0	2	0	0	8.4261	0.0533
08/05/02	3	375.88	8.46	4.94	19.54	0.0081	275.11	12.92	1.88	0	0	6.56	6.23	10.9	1.5	0	2.88	6.74	5.99	9.13	1.51	0.01	2.58	1436	590.01	1525.77	937	753	9.97	0	2	0	0	8.3672	0.0532
08/05/02	5	331.34	8.47	5.13	19.36	0.0097	278.6	17.38	2.47	0	0	6.55	6.52	10.84	1.52	0	2.88	6.73	6	8.84	1.5	0	2.59	1780	589.98	1522.75	930	752	9.53	0	2	0	0	8.3414	0.0531
08/05/02	7	298.54	8.41	5.27	19.18	0.0065	275.31	19.66	2.52	0	0	6.55	6.63	10.76	1.52	0	2.91	6.72	5.97	8.4	1.51	0.01	2.59	1244	590	1484.2	924	725	9.19	0	2	0	0	8.3982	0.0528
08/05/02	9	345.85	8.39	5.29	19.17	0.0059	268.42	19.25	2.32	0	0	6.55	6.65	10.96	1.52	0	2.93	6.71	5.93	9.41	1.53	0	2.61	108	590.04	1498.17	932	733	8.94	0	2	0	0	8.5097	0.0534
08/05/02	11	485.57	8.51	5.21	19.36	0.0017	262.4	17.56	1.82	0	0	6.58	6.56	11.31	1.49	0	2.94	6.7	5.87	9.3	1.5	0	2.59	962	589.94	1530.09	941	737	9.26	0	2	0	0	8.3135	0.0538
08/05/02	13	549.75	8.65	5.46	19.77	0.0139	291.75	23.72	2.17	0	0	6.58	6.47	11.54	1.48	0	2.87	6.69	5.86	10.06	1.48	0.01	2.58	2524	589.85	1532.68	945	745	9.7	0	2	0	0	8.1554	0.0545
08/05/02	15	501.44	8.55	5.12	20.05	0.0092	313.65	29.82	3.61	0	0	6.56	6.45	13.14	1.5	0	2.89	6.68	5.96	10.65	1.5	0	2.56	3215	589.91	1531.66	944	747	9.79	0	2	0	0	8.2383	0.0544
08/05/02	17	642.44	8.36	4.83	20.14	0.0251	315.11	25.82	3.62	0	0	6.52	6.42	13.7	1.45	0	2.93	6.68	5.98	11.11	1.41	0	2.61	3458	587.77	1539.44	951	750	9.74	0	2	0	0	8.4066	0.0548
08/05/02	19	793.41	8.18	3.54	20.12	0.0007	304.89	19.93	3.43	0	0	6.57	6.51	13.13	1.56	0	2.91	6.72	5.64	11.21	1.59	0.01	2.62	5143	589.61	1548.58	951	760	10.08	0	2	0	0	8.4099	0.0556
08/05/02	21	465.68	8.22	3.78	19.86	0.0014	287.93	14.32	3.19	0	0	6.56	6.44	13.21	1.53	0	2.87	6.74	5.65	11.06	1.53	0	2.53	2095	589.96	1528.84	939	723	10.11	0	2	0	0	8.4178	0.0553
08/05/02	23	420.85	8.38	4.62	19.86	0.0175	290.56	14.04	3.13	0	0	6.55	6.48	12.82	1.5	0	2.84	6.73	5.91	10.32	1.5	0	2.54	2004	589.93	1527.68	937	675	9.78	0	2	0	0	8.4031	0.0551
08/06/02	1	523.72	8.37	4.65	19.74	0.0097	292.87	17.69	3.25	0	0	6.55	6.49	12.67	1.47	0	2.83	6.72	6.07	10.28	1.48	0.01	2.52	2309	589.84	1534.9	941	688	9.58	0	2	0	0	8.4298	0.0545
08/06/02	3	767.24	8.32	3.57	19.37	0.0125	278.05	19.55	3.39	0	0	6.55	6.32	12.36	1.53	0	2.84	6.72	6	10.33	1.48	0.02	2.5	3437	589.05	1549.75	951	690	9.93	0	2	0	0	8.474	0.0543
08/06/02	5	474.44	8.15	2.96	19.1	0.0282	264.06	15.93	2.71	0	0	6.55	6.29	12.6	1.54	0	2.79	6.72	5.81	10.15	1.54	0	2.5	1993	590.2	1531.49	940	676	10.11	0	2	0	0	8.4727	0.0544
08/06/02	7	333.16	8.2	3.64	19.15	0.0304	261.09	11.55	2.34	0	0	6.55	6.44	12.55	1.62	0	2.73	6.71	5.92	10.28	1.7	0.01	2.54	18	590.02	1517.98	934	679	9.66	0	2	0	0	8.4779	0.0542
08/06/02	9	455.12	8.46	4.53	19.25	0.0265	256.08	12.46	2.51	0	0	6.56	6.52	12.42	1.7	0	2.75	6.7	5.96	10.53	1.75	0	2.43	6	589.96	1523.37	940	710	9.43	0	2	0	0	8.3521	0.0539
08/06/02	11	524.02	8.64	5.23	19.79	3.1474	273.91	13.24	2.22	0.01	0.07	6.59	6.55	12.74	1.57	0.13	2.78	6.7	5.76	10.93	1.57	0.13	2.46	805	588.74	1490.58	934	739	9.52	13.97	2.07	0.07	0.6285	8.3542	0.1152
08/06/02	13	521.37	8.72	5.48	20.22	0.0098	307.39	25.72	2.85	0	0	6.59	6.63	12.85	1.48	0	2.71	6.69	5.74	11.08	1.49	0.01	2.36	2774	589.84	1528.83	940	744	9.71	0	2	0	0	8.2274	0.0533
08/06/02	15	511.04	8.52	5.42	20.28	0.0085	318.55	31.92	3.53	0	0	6.59	6.58	13.97	1.5	0	2.75	6.69	5.84	11.35	1.49	0.01	2.41	3175	589.48	1502.36	940	746	9.76	0	2	0	0	8.1731	0.0542
08/06/02	17	469.29	8.28	5.47	20.28	0.0324	325.7	29.6	3.83	0	0	6.59	6.52	14.14	1.53	0	2.77	6.69	5.94	11.66	1.49	0	2.44	3312	589.67	1489.97	937	750	9.64	0	2	0	0	8.038	0.0552
08/06/02	19	432.77	8.4	5.33	20.13	0.0171	320.13	26.56	4.36	0	0	6.59	6.47	14.15	1.49	0	2.74	6.7	5.93	11.75	1.51	0.01	2.43	3076	590.01	1488.25	936	748	9.45	0	2	0	0	8.1893	0.0557
08/06/02	21	452.78	8.41	5.43	19.98	0.0214	314.17	23.33	5.57	0	0	6.57	6.56	14.02	1.51	0	2.8	6.72	5.76	12.03	1.51	0.01	2.53	2928	590	1505.92	942	742	9.37	0	2	0	0	8.2614	0.0558
08/06/02	23	412.15	8.39	5.27	19.91	0.057	309.58	22.98	4.77	0	0	6.55	6.62	13.81	1.49	0	2.84	6.73	5.6	11.47	1.52	0	2.58	2787	590.07	1529.12	939	694	9.43	0	2	0	0	8.2994	0.0555
08/07/02	1	341.52	8.33	5.26	19.79	0.0017	311.66	20.98	4.26	0	0	6.56	6.66	13.75	1.51	0	2.84	6.74	5.64	11.38	1.51	0.01	2.55	2489	589.99	1520.64	929	700	9.32	0	2	0	0	8.228	0.0558
08/07/02	3	257.87	8.34	5.31	19.56	0.0093	312.69	18.54	4.37	0	0	6.57	6.63	13.71	1.53	0	2.9	6.74	5.74	11.57	1.49	0.02	2.55	2190	589.97	1513.49	921	748	9.05	0	2	0	0	8.1734	0.0557
08/07/02	5	232.21	8.35	5.5	19.27	0.002	311.33	18.17	4.5	0	0	6.57	6.66	13.63	1.49	0	2.88	6.74	5.75	11.66	1.51	0	2.57	1836	590.01	1510.49	918	747	8.79	0	2	0	0	8.2182	0.0566
08/07/02	7	258.3	8.33	5.49	19.06	0.008	296.87	25.74	4.59	0	0	6.57	6.67	13.62	1.49	0	2.87	6.74	5.78	11.44	1.5	0	2.58	2011	589.99	1511.37	918	743	8.75	0	2	0	0	8.2012	0.056
08/07/02	9	412.68	8.34	5.32	19.3	0.0007	284.92	24.93	4.57	0	0	6.59	6.59	13.81	1.49	0	2.88	6.73	5.84	11.48	1.49	0.01	2.57	2272	589.96	1521.82	934	738	9.06	0	2	0	0	8.11	0.0555
08/07/02	11	513.56	8.52	5.66	19.97	0.0042	286.79	21.91	3.9	0	0	6.63	6.41	13.81	1.5	0	2.87	6.73	5.82	11.83	1.48	0	2.55	2626	589.86	1527.26	938	727	9.57	0	2	0	0	7.793	0.056
08/07/02	13	519.36	8.56	5.83	20.3	0.0088	319.2	28.11	4.2	0	0	6.62	6.36	14.58	1.47	0	2.82	6.73	5.83	12.04	1.5	0	2.55	3585	588.7	1496.7	940	740	9.72	0	2	0	0	7.9368	0.0557
08/07/02	15	511.9	8.46	5.59	20.42	0.0093	317.76	34.81	4.65	0	0	6.62	6.27	15.22	1.5	0.01	2.85	6.73	5.88	12.46	1.51	0.01	2.58	3822	588.44	1459.8	940	745	9.67	0	2	0	0	8.0692	0.056
08/07/02	17	451.42	8.22	5.6	20.29	0.0305	321.76	30.28	4.77	0	0	6.58	6.2	15.67	1.53	0	2.87	6.74	5.91	12.71	1.51	0	2.61	3182	589.71	1465.08	938	720	9.47	0	2	0	0	8.161	0.056
08/07/02	19	453.19	8.18	5.55	20.11	0.0188	322.14	25.13	5.24	0	0	6.58	6.11	15.16	1.52	0	2.91	6.74	5.92	12.29	1.47	0	2.6	3025	589.95	1492.4	944	704	9.3	0	2	0	0	8.2222	0.0558
08/07/02	21	683.74	8.29	4.76	19.86	0.0121	310.82	25.21	5.37	0	0	6.58	6.14	15.19	1.46	0	2.87	6.74	5.74	12.21	1.48	0.01	2.56	3695	590.06	1504.66	947	729	9.43	0	2	0	0	8.229	0.056
08/07/02	23	860.52	8.12	3.62	19.79	0.0204	296.32	23.54	5.03	0	0	6.59	6.04	15.15	1.5	0	2.78	6.75	5.42	12.63	1.53	0	2.49	4028	589.03	1513.64	952	713	9.88	0	2	0	0	8.2876	0.0563
08/08/02	1	941.71	8.09	2.99	19.61	0.0007	278.42	11.98	4.37	0	0	6.58	5.83	14.83	1.52	0	2.66	6.75	5.29	12.55	1.51	0	2.39	2945	589.13	1511.75	954	678	10.08	0	2	0	0	8.3126	0.0559
08/08/02	3	1472.09	7.87	1.97	19.34	0.0073	262.04	10.47	4	0	0	6.56	5.45	14.07	1.54	0	2.5	6.73	4.91	12.25	1.54	0.02	2.21	3410	589.92	1516.99	952	695	10.28	0	2	0	0	8.3138	0.0562
08/08/02	5	750.1	7.87	1.94	19.05	0.0097	243.75	6.37	3.52	0	0	6.56	5.29	13.38	1.75	0	2.31	6.72	4.7	11.59	1.76	0	2.05	52	590	1504.1	947	687	10.45	0	2	0	0	8.2851	0.0566
08/08/02	7	662.13	7.95	3.31	18.86	0.0198	239.76	2.61	2.91	0	0	6.55	5.57	12.88	2.43	0	2.18	6.72	4.93	10.7	2.45	0	1.92	132	589.98	1495.04	946	677	10.14	0	2	0	0	8.2433	0.0564
08/08/02	9	567.89	8.21	4.51	19.24	0.0002	255.39	1.58	2.25	0	0	6.57	5.67	12.55	2.42	0	2.07	6.71	5.12	11.03	2.48	0.01	1.83	229	589.96	1459.1	943	726	9.82	0	2	0	0	8.2468	0.056
08/08/02	11	635.79	8.58	5.14	19.87	0.018	276.74	3.6	2.16	0	0	6.59	5.87	12.85	1.72	0	2.02	6.68	5	10.87	1.56	0	1.75	1609	589.81	1463.99	941	744	9.49	0	2	0	0	8.1884	0.0553
08/08/02	13	610.59	8.52	6.87	20.15	0	294.85	17.3	2.46	0	0	6.59	6.05	12.85	1.48	0	1.97	6.67	4.79	11.93	1.5	0	1.74	2898	589.87	1462.49	941	747	9.38	0	2	0	0	7.9802	0.0551
08/08/02	15	582.97	8.35	5.4	20.23	3.8363	308.56	21.93	3.12	0.02	0.09	6.57	6.09	14.51	1.5	0.17	2.03	6.66	4.71	12.87	1.54	0.18	1.75	2994	588.55	1500.74	937	751	9.14	16.69	2.08	0.08	0.765	7.8071	0.1299
08/08/02	17	479.62	8.48	5.75	20.19	0.0022	314.41	17.61	2.95	0	0	6.56	6.07	14.14	1.49	0	1.96	6.65	4.77	12.76	1.5	0	1.61	2555	589.99	1534.13	939	754	9.13	0	2	0	0	7.8835	0.055
08/08/02	19	1371.91	8.12	3.53	20.86	0.0177	302.05	19.99	3.12	0	0	6.52	5.82	13.76	0.81	0.11	1.93	6.67	4.74	12.62	1.39	0	1.57	5923	582.39	1559.46	953	767	9.45	0	2	0	0	8.0082	0.0552
08/08/02	21	780.4	8.17	3.28	20.45	0.0088	269.66	11.41	2.91	0	0	6.53	5.33	14.06	1.65	0.32	1.87	6.69	4.59	12.74	1.61	0.02	1.59	3037	590.38	1539.63	945	733	10.1	0	2	0	0	8.1307	0.0553
08/08/02	23	505.5	8.35	4.19	20.28	0.0363	278	0	2.38	0	0	6.51	5.44	13.38	1.5	0	1.76	6.68	4.89	12.04	1.51	0	1.52	1697	590	1535.09	942	703	9.89	0	2	0	0	8.2212	0.055
08/09/02	1	413.44	8.36	4.58	20.02	0.0265	284.17	0	2.41	0	0	6.51	5.64	13.39	1.52	0	1.65	6.67	5.17	11.62	1.5	0	1.49	1806	590.05	1531.53	939	663	9.29	0	2	0	0	8.2346	0.0544
08/09/02	3	326.97	8.37	4.96	19.74	0.0529	286.26	0	2.69	0	0	6.5	5.84	13.23	1.53	0	1.61	6.66	5.19	11.25	1.5	0.02	1.44	1593	589.99	1522.32	931	714	8.83	0	2	0	0	8.1904	0.055
08/09/02	5	288.54	8.36	4.91	19.46	0.0136	283.5	0	2.93	0	0	6.5	5.98	13.14	1.61	0	1.64	6.65	5.11	11.27	1.5	0	1.38	597	589.99	1519.19	927	752	8.51	0	2	0	0	8.1988	0.0547
08/09/02	7	295.37	8.19	4.95	19.24	0.0157	277.27	0	2.87	0	0	6.5	6.1	13.23	1.8	0	1.61	6.65	5.04	11.61	1.53	0	1.32	290	590.03	1518.76	923	752	8.39	0	2	0	0	8.1902	0.0544
08/09/02	11	568.8	8.55	5.24	19.98	0.3738	283.36	0.14	2.38	0	0.01	6.53	5.85	13.48	1.48	0.01	1.52	6.64	5.04	11.6	1.49	0.03	1.26	2099	589.65	1495.83	941	746	8.98	2.78	2.01	0.01	0.0694	8.1084	0.0616
08/09/02	13	528.55	8.52	5.36	20.3	0.0088	305.38	0	2.56	0	0	6.55	5.74	14.25	1.52	0	1.45	6.64	5.07	11.82	1.48	0.01	1.21	2842	589.96	1522	944	749	9.1	0	2	0	0	7.8694	0.0549
08/09/02	15	510.84	8.33	5.2	20.36	2.8268	323.56	1.12	3.46	0.01	0.06	6.55	5.76	14.74	1.49	0.11	1.48	6.64	5.02	12.99	1.51	0.11	1.29	3099	588.99	1530.37	938	751	8.99	12.62	2.06	0.06	0.4909	7.7343	0.1035
08/09/02	17	458.5	8.21	5.56	20.33	0.0019	325.06	0	3.76	0	0	6.55	5.96	14.81	1.51	0	1.48	6.65	4.92	12.45	1.5	0	1.27	2896	589.99	1529.53	938	751	8.99	0	2	0	0	7.7081	0.0547
08/09/02	19	434.01	8.21	5.34	20.18	0.0073	325.42	0	4.23	0	0	6.54	6.08	14.38	1.49	0	1.46	6.65	4.9	12.63	1.51	0.01	1.24	2597	590	1492.84	938	752	8.79	0	2	0	0	7.8255	0.0542
08/09/02	21	475.32	8.34	5.27	20.01	0.0068	318.59	0	4.93	0	0	6.53	6.1	14.33	1.49	0	1.47	6.66	4.89	12.48	1.5	0	1.24	2625	589.97	1499.94	943	750	8.7	0	2	0	0	7.8642	0.0545
08/09/02	23	462.45	8.2	5.21	20.17	0.0181	304.77	0	4.53	0	0	6.5	6	14.26	1.52	0	1.48	6.68	4.89	11.28	1.5	0	1.24	2658	590.07	1498.47	939	719	8.82	0	2	0	0	8.0037	0.0545
08/10/02	1	393.95	8.13	5.29	20.09	0.0053	297.92	0	3.94	0	0	6.51	5.91	14.3	1.49	0	1.42	6.68	4.92	12	1.51	0.01	1.22	2163	590.01	1492.12	933	755	8.7	0	2	0	0	8.0582	0.0546
08/10/02	3	310.7	8.17	5.43	19.92	0.0148	292.54	0	3.83	0	0	6.52	5.82	14.23	1.52	0	1.38	6.68	4.95	12.25	1.54	0.01	1.15	2086	590.05	1485.63	922	752	8.45	0	2	0	0	8.0597	0.0551
08/10/02	5	270.55	8.15	5.38	19.71	0.0019	286.3	0	3.98	0	0	6.51	5.77	14.31	1.59	0	1.35	6.67	4.97	12.22	1.53	0	1.15	797	590	1479.88	917	751	8.19	0	2	0	0	8.0571	0.0551
08/10/02	7	281.32	8.1	5.27	19.54	0.0037	275.49	0	3.85	0	0	6.51	5.82	14.35	1.72	0	1.32	6.66	4.89	12.43	1.5	0.01	1.14	893	590	1481.41	919	748	8.03	0	2	0	0	8.0925	0.0547
08/10/02	9	444.44	8.24	5.51	19.48	0.0083	262.81	0	3.59	0	0	6.51	5.78	14.4	1.52	0	1.32	6.66	4.8	12.37	1.52	0	1.14	683	589.98	1502.26	936	747	8.23	0	2	0	0	8.1317	0.055
08/10/02	11	538.84	8.63	5.61	20.01	0.0453	278.26	0	3.01	0	0	6.53	5.62	14.86	1.47	0	1.3	6.65	4.73	12.77	1.48	0	1.08	2210	589.89	1500.83	944	749	8.7	0	2	0	0	8.0112	0.0548
08/10/02	13	491.28	8.59	5.45	20.32	0.001	316.94	0	3.21	0	0	6.53	5.57	15.7	1.5	0	1.3	6.65	4.76	13.46	1.51	0.01	1.08	2931	590	1525.48	942	749	8.83	0	2	0	0	8.0418	0.0551
08/10/02	15	475	8.32	5.59	20.28	0.0039	330.52	0	3.63	0	0	6.54	5.52	16.46	1.49	0	1.3	6.65	4.82	13.64	1.49	0	1.09	3066	589.94	1529.31	943	747	8.76	0	2	0	0	8.15	0.0545
08/10/02	17	421.33	8.28	5.42	20.22	0.0017	333.14	0	4.36	0	0	6.56	5.56	16.66	1.52	0	1.32	6.66	4.87	14.16	1.52	0	1.13	2883	590.1	1529.76	941	743	8.69	0	2	0	0	8.0791	0.0548
08/10/02	19	403.87	8.28	5.49	20.14	0.0019	334.61	0	4.58	0	0	6.55	5.51	16.46	1.49	0	1.3	6.67	4.96	13.96	1.5	0.01	1.12	2477	589.95	1529.05	936	745	8.54	0	2	0	0	7.9471	0.055
08/10/02	21	429.28	8.31	5.45	19.96	0.0467	325.38	0	4.51	0	0	6.53	5.48	16.26	1.51	0	1.28	6.68	5.03	13.28	1.5	0	1.11	2498	590.01	1530.47	938	729	8.61	0	2	0	0	8.0551	0.0553
08/10/02	23	1593.49	8.18	3.11	19.71	0.0037	299.86	0	4.41	0	0	6.53	5.35	15.59	1.15	0.01	1.31	6.7	4.79	13.16	1.34	0.01	1.13	5467	583.09	1567.67	956	726	9.21	0	2	0	0	8.227	0.0551
08/11/02	1	1165.73	8.07	2.12	19.46	0.0349	263.11	0	3.36	0	0	6.56	4.92	15.03	1.67	0.03	1.29	6.74	4.34	12.71	1.67	0.19	1.12	3974	588.47	1552.39	951	722	10.15	0	2	0	0	8.2862	0.0552
08/11/02	3	686.08	8.24	2.67	19.2	0.0122	257.11	0	2.59	0	0	6.55	4.93	14.01	1.56	0	1.17	6.73	4.57	12.03	1.7	0.04	0.98	178	590.04	1539.32	945	695	10.17	0	2	0	0	8.264	0.0551
08/11/02	5	455.37	8.26	3.59	19.01	0.0538	255.44	0	1.85	0	0	6.55	5.23	13.11	1.97	0	1.1	6.71	4.75	11.5	1.84	0	0.92	429	590.01	1528.41	936	679	9.75	0	2	0	0	8.2673	0.055
08/11/02	7	343.29	8.36	4.43	19.07	0.008	257.99	0	1.53	0	0	6.54	5.6	13.16	2.44	0	1.08	6.7	4.91	11.09	2.44	0.01	0.89	322	589.96	1518.86	934	685	8.97	0	2	0	0	8.3112	0.055
08/11/02	9	404.41	8.43	4.96	19.03	0.0166	256.09	0	1.6	0	0	6.54	5.71	13.12	2.31	0	1.03	6.69	4.96	11.32	2.47	0.01	0.83	55	590.01	1527.8	938	705	8.57	0	2	0	0	8.3411	0.0547
08/11/02	11	696.64	8.63	4.9	19.38	0.0207	252.8	0	1.58	0	0	6.52	5.6	13.43	1.73	0	1	6.68	4.96	11.4	2.22	0	0.85	533	589.97	1539.18	944	747	8.83	0	2	0	0	8.3403	0.0543
08/11/02	13	882.3	8.61	3.34	19.8	0.0151	288.16	0	1.81	0	0	6.53	5.46	12.88	1.51	0	0.98	6.67	4.8	11.68	1.46	0.01	0.84	2899	589.88	1551.3	950	750	9.56	0	2	0	0	8.3322	0.055
08/11/02	15	1102.1	8.39	3.18	19.91	0.011	281.11	0	2.35	0	0	6.49	5.59	13.7	1.49	0	1.03	6.66	4.55	11.75	1.48	0.02	0.87	2916	589.86	1558.77	953	749	9.76	0	2	0	0	8.3155	0.0553
08/11/02	17	1016.9	8.2	3.01	20.08	0.0187	282.2	0	2.38	0	0	6.54	5.58	14.04	1.5	0	1.03	6.66	4.4	12.38	1.53	0	0.83	2854	589.83	1552.17	952	755	10.01	0	2	0	0	8.2424	0.0551
08/11/02	19	800.64	8.23	2.93	19.67	0.0095	270.17	0	2.45	0	0	6.57	5.38	13.28	1.52	0	1.01	6.67	4.56	11.44	1.52	0.01	0.81	2113	590.11	1545.13	947	754	10.03	0	2	0	0	8.1062	0.0551
08/11/02	21	747.18	8.33	3.99	19.48	0.0154	271.68	0	2.19	0	0	6.51	5.3	12.33	1.5	0	0.98	6.66	4.82	10.92	1.53	0.02	0.79	1388	590	1549.4	949	750	9.84	0	2	0	0	8.16	0.0547
08/11/02	23	690.27	8.36	4.47	19.66	0.0297	280.47	0	2.09	0	0	6.51	5.43	12.36	1.5	0	0.93	6.67	4.91	10.1	1.49	0	0.75	1814	589.93	1546.14	946	722	9.66	0	2	0	0	8.2269	0.0552
08/12/02	1	787.1	8.29	3.58	19.62	0.0049	275.86	0	2.18	0	0	6.51	5.55	11.96	1.51	0	0.93	6.67	4.84	10.56	1.5	0	0.75	2352	589.99	1552.22	948	732	9.65	0	2	0	0	8.27	0.0547
08/12/02	3	564.43	8.25	3.32	19.33	0.0053	256.89	0	2.11	0	0	6.51	5.51	11.99	1.54	0	0.9	6.67	4.87	10.4	1.52	0.02	0.7	1879	590.06	1538.74	941	727	9.67	0	2	0	0	8.2875	0.0545
08/12/02	5	370.57	8.3	4.01	19.3	0.0153	266.09	0	2.04	0	0	6.51	5.75	11.74	2.08	0	0.86	6.67	4.94	10.08	1.85	0	0.68	64	589.94	1527.6	932	733	9.16	0	2	0	0	8.291	0.0548
08/12/02	7	346.43	8.34	4.48	19.13	0.0068	264.19	0	1.83	0	0	6.51	5.99	11.81	2.45	0	0.86	6.67	4.93	9.97	2.26	0	0.69	1	590.02	1526.56	929	720	8.63	0	2	0	0	8.2888	0.0544
08/12/02	9	388.09	8.36	4.68	19.06	0.0178	259.37	0	1.82	0	0	6.53	6.08	11.65	2.45	0	0.83	6.67	4.87	10.23	2.43	0.01	0.64	149	590.04	1522.47	928	745	8.54	0	2	0	0	8.1316	0.0541
08/12/02	11	529.92	8.52	5.1	19.24	0.0175	260.03	0	1.8	0	0	6.58	6	12.02	1.99	0	0.8	6.67	4.87	9.78	2.51	0	0.65	174	590.03	1533.75	937	747	8.71	0	2	0	0	7.9424	0.0543
08/12/02	13	587.91	8.62	5.27	19.71	0.0008	293.05	0	1.47	0	0	6.58	5.81	11.56	1.46	0	0.8	6.66	4.92	10.66	1.76	0	0.63	1930	589.78	1538.71	941	753	9.15	0	2	0	0	7.7587	0.0553
08/12/02	15	541.14	8.47	5.08	19.97	0.0078	314.31	0	2.43	0	0	6.58	5.74	13.49	1.51	0.01	0.79	6.65	5.03	11.44	1.49	0.01	0.6	2855	589.93	1535.77	940	753	9.24	0	2	0	0	7.6643	0.0547
08/12/02	17	479.7	8.31	5.25	19.97	0.0151	315.68	0	2.82	0	0	6.57	5.78	14.03	1.52	0	0.79	6.65	5.01	11.58	1.51	6.79e-06	0.67	2530	590.08	1533.97	938	751	9.14	0	2	0	0	7.756	0.0545
08/12/02	19	440.87	8.28	5.74	19.83	0.011	316.48	0	3.37	0	0	6.56	5.93	13.57	1.49	0	0.8	6.66	4.98	11.54	1.52	0	0.65	2375	590.03	1532.09	943	752	8.94	0	2	0	0	7.827	0.0542
08/12/02	21	449.56	8.35	5.21	19.71	0.0071	308.85	0	3.53	0	0	6.56	5.93	13.51	1.5	0	0.8	6.67	5.04	10.94	1.5	0.01	0.67	2142	589.96	1534.12	939	752	8.89	0	2	0	0	7.8185	0.0548
08/12/02	23	427.35	8.34	5.14	19.67	0.0015	305.47	0	3.31	0	0	6.55	5.91	13.21	1.5	0	0.78	6.68	5.06	10.87	1.49	0	0.66	2266	589.94	1531.29	936	718	8.88	0	2	0	0	7.8461	0.0548
08/13/02	1	391.43	8.32	5.45	19.59	0.0448	295.03	0	3.26	0	0	6.51	5.89	13.15	1.51	0	0.8	6.68	5.11	10.44	1.51	0	0.61	2082	590.02	1528.94	934	675	8.79	0	2	0	0	7.9126	0.0548
08/13/02	3	309.98	8.38	5.32	19.46	0.0073	302.81	0	0.76	0	0	6.53	5.86	12.93	1.51	0	0.75	6.68	5.21	11.02	1.6	0.02	0.63	1382	590.01	1521.93	930	677	8.67	0	2	0	0	8.0446	0.054
08/13/02	5	272.14	8.34	5.4	19.31	0.0049	304.29	0	2.67	0	0	6.53	5.85	13.02	1.51	0	0.76	6.68	5.28	10.7	1.85	0	0.59	1043	589.99	1517.91	925	694	8.43	0	2	0	0	8.0702	0.0546
08/13/02	7	290.6	8.27	5.38	19.16	0.0049	295.8	0	3.42	0	0	6.53	5.83	12.7	1.64	0	0.75	6.68	5.29	11.3	1.86	0	0.57	511	590	1517.35	925	693	8.33	0	2	0	0	8.0499	0.0546
08/13/02	9	417.87	8.31	5.36	19.12	0.0041	283	0	1.85	0	0	6.53	5.9	13.03	1.76	0	0.72	6.67	5.18	11.37	1.5	0.01	0.53	706	589.95	1527.58	933	736	8.51	0	2	0	0	7.982	0.0543
08/13/02	11	514.14	8.69	5.61	19.77	0.0198	287.27	0	0.56	0	0	6.59	5.84	13.37	1.49	0	0.72	6.66	5.09	11.31	1.49	0	0.54	1585	589.91	1531.77	939	747	8.91	0	2	0	0	7.9343	0.0547
08/13/02	13	537.15	8.65	5.57	20.08	0.0024	315.64	0	2.5	0	0	6.58	5.84	14.02	1.49	0	0.72	6.67	5.07	11.74	1.5	0	0.57	2605	589.93	1534.78	936	748	9.12	0	2	0	0	7.7498	0.0549
08/13/02	15	524.18	8.3	5.75	20.29	0.0022	334.67	0	3.08	0	0	6.57	5.85	14.21	1.5	0	0.76	6.67	5.11	11.49	1.49	0.03	0.58	3025	589.95	1533.9	940	750	9.17	0	2	0	0	7.6615	0.0545
08/13/02	17	476.46	7.96	5.94	20.48	0.0047	360.61	0	3.4	0	0	6.59	5.83	14.24	1.45	0	0.84	6.69	5.27	10.96	1.48	0	0.65	4564	589.64	1532.82	941	752	9.23	0	2	0	0	7.6112	0.0545
08/13/02	19	434.98	8.25	5.84	20.48	0.0019	350.72	0	4.88	0	0	6.62	5.76	13.39	1.52	0	1.06	6.73	5.48	9.1	1.51	0.01	0.81	4851	590.06	1527.46	936	752	9.48	0	2	0	0	7.6804	0.055
08/13/02	21	432.02	8.4	5.62	20.15	0.0268	324.47	0	5.14	0	0	6.61	5.73	12.62	1.52	0	1.04	6.75	5.47	9.95	1.49	0	0.76	4377	590.1	1529.47	934	752	9.78	0	2	0	0	7.717	0.0542
08/13/02	23	403.39	8.32	5.29	19.81	0.0265	324.54	0	4.87	0	0	6.59	5.91	13.43	1.52	0	0.95	6.75	5.31	9.21	1.52	6.78e-06	0.74	3691	588.21	1527.73	934	736	9.66	0	2	0	0	7.7431	0.0541
08/14/02	1	351.08	8.31	5.43	19.73	0.0037	320.31	0	4.68	0	0	6.58	5.97	13.55	1.52	0	0.94	6.75	5.25	9.9	1.52	0.01	0.73	2819	590.01	1522.88	933	695	9.46	0	2	0	0	7.7387	0.0549
08/14/02	3	282.68	8.17	5.56	19.58	0.0466	319.03	0	3.73	0	0	6.58	6	13.41	1.51	0	0.86	6.75	5.22	10.59	1.5	0.01	0.62	2550	590.02	1514.61	924	676	9.16	0	2	0	0	7.7991	0.0539
08/14/02	5	244.55	8.06	5.6	19.4	0.0025	307.26	0	3.53	0	0	6.58	6.05	13.35	1.5	0	0.84	6.74	5.26	10.81	1.54	0	0.67	2352	589.97	1510.53	922	675	8.78	0	2	0	0	7.8514	0.0544
08/14/02	7	264.45	8.13	5.52	19.24	0.0194	320.15	0	3.9	0	0	6.57	6.01	13.29	1.5	0	0.78	6.73	5.3	10.96	1.51	0.04	0.61	2246	589.95	1511.76	920	713	8.6	0	2	0	0	7.8532	0.0544
08/14/02	9	465.42	8.16	6.23	19.61	0.0076	304.63	0	3.29	0	0	6.59	5.98	13.32	1.49	0	0.77	6.73	5.3	10.47	1.49	0.01	0.6	2316	589.94	1525.69	931	743	8.75	0	2	0	0	7.6741	0.0546
08/14/02	11	527.44	8.48	6.14	20.18	0.0049	304.45	0	3.26	0	0	6.64	5.84	13.79	1.49	0	0.8	6.72	5.21	11.05	1.48	0	0.58	2658	589.78	1530.91	933	732	9.21	0	2	0	0	7.3693	0.0546
08/14/02	13	519.31	8.4	6.2	20.53	0.0061	321.58	0	3.35	0	0	6.62	5.86	14.46	1.5	0.01	0.81	6.71	5.19	11.58	1.49	0.01	0.62	3119	589.6	1532.61	938	743	9.35	0	2	0	0	7.2329	0.0552
08/14/02	15	534.68	8.23	6.01	20.71	0.0046	324.57	0	3.72	0	0	6.61	5.84	14.78	1.49	0.11	0.83	6.71	5.21	12.41	1.5	0	0.69	3549	587.91	1498.43	937	748	9.32	0	2	0	0	7.2179	0.0547
08/14/02	17	487.24	8.07	6.02	20.71	0.0083	319.97	0	4.43	0	0	6.6	5.81	15.5	1.49	0.15	0.86	6.71	5.17	12.82	1.51	0	0.73	3619	587.53	1473.45	931	747	9.2	0	2	0	0	7.3382	0.0551
08/14/02	19	412.81	8.18	5.87	20.45	0.0019	313.96	0	4.89	0	0	6.58	5.76	15.95	1.52	0.06	0.9	6.7	5.2	13.05	1.51	0.01	0.73	2989	589.73	1510.5	932	749	8.99	0	2	0	0	7.4518	0.0543
08/14/02	21	413.66	8.26	5.54	20.01	0.0725	315.2	0	4.34	0	0	6.55	5.69	16.16	1.51	0	0.89	6.69	5.29	12.82	1.51	0	0.7	2561	590.07	1529.43	936	748	8.93	0	2	0	0	7.505	0.054
08/14/02	23	394.99	8.23	5.52	19.93	0.0346	321.84	0	4.26	0	0	6.54	5.63	16.45	1.52	0	0.91	6.7	5.34	12.54	1.49	0	0.73	2304	590.01	1528.8	933	694	8.89	0	2	0	0	7.607	0.0545
08/15/02	1	339.98	8.21	5.42	19.85	0.0058	326.63	0	3.94	0	0	6.54	5.73	16.14	1.51	0	0.88	6.71	5.26	13.19	1.52	0.01	0.64	2300	590.02	1522.64	927	707	8.76	0	2	0	0	7.619	0.0547
08/15/02	3	264.51	8.25	5.72	19.66	0.0523	327.59	0	2.71	0	0	6.55	5.9	16.06	1.52	0	0.89	6.71	5.18	13.12	1.5	0.02	0.63	1773	589.97	1515.95	918	749	8.53	0	2	0	0	7.6568	0.0542
08/15/02	5	218.81	8.3	6.15	19.4	0.0475	324.96	0	3.72	0	0	6.55	6.04	15.8	1.52	0	0.86	6.71	5.13	11.87	1.53	6.78e-06	0.62	845	590	1508.65	910	744	8.28	0	2	0	0	7.6615	0.0546
08/15/02	7	262.16	7.91	5.84	19.28	0.0185	322.55	0	4.01	0	0	6.55	6.08	15.53	1.53	0	0.86	6.7	5.12	12.95	1.56	0.02	0.61	496	589.98	1490.96	908	744	8.14	0	2	0	0	7.668	0.0537
08/15/02	9	432.36	8.03	5.98	19.58	0.0051	302.82	0	3.68	0	0	6.55	6.05	15.81	1.49	0	0.83	6.7	5.08	12.99	1.5	0.01	0.61	1804	589.94	1485.51	928	743	8.3	0	2	0	0	7.5582	0.0542
08/15/02	11	529.78	8.12	6.08	20.21	0.0019	297.47	0	3.51	0	0	6.61	5.92	15.77	1.47	0	0.85	6.7	4.97	13.47	1.48	0	0.61	2473	589.82	1505.03	937	730	8.78	0	2	0	4.0394	7.6103	0.0546
08/15/02	13	516.98	8.4	5.94	20.5	0.0003	320.99	0	3.41	0	0	6.61	5.87	16.03	1.48	0	0.86	6.7	4.98	13.53	1.5	0.01	0.66	3516	588.53	1525.47	938	746	9.02	0	2	0	0	7.6342	0.0546
08/15/02	15	491.76	8.29	5.81	20.76	0.0034	324.8	0	2.91	0	0	6.61	5.8	16.63	1.51	0.01	0.9	6.7	5.05	12.98	1.5	0.01	0.69	3328	589.54	1534.92	936	756	8.98	0	2	0	0	7.6892	0.0552
08/15/02	17	422.3	8.14	5.83	20.66	0.0005	325.38	0	3.29	0	0	6.61	5.72	16.49	1.51	0	0.91	6.7	5.13	13.47	1.5	0	0.7	3127	589.96	1531.44	938	756	8.92	0	2	0	0	7.7697	0.055
08/15/02	19	383.99	8.16	5.68	20.39	0.0129	330.28	0	4.45	0	0	6.6	5.72	16.8	1.5	0	0.95	6.7	5.18	13.64	1.51	0.01	0.79	2804	590.04	1529.12	933	755	8.77	0	2	0	0	7.8494	0.056
08/15/02	21	399.47	8.23	5.4	20.16	0.0068	334.29	0	4.89	0	0	6.57	5.77	16.97	1.51	0	0.96	6.69	5.18	13.34	1.51	0.01	0.76	2728	590.07	1532.95	934	754	8.75	0	2	0	0	7.9604	0.0552
08/15/02	23	377.92	8.22	5.35	20.05	0.0083	327.54	0	4.51	0	0	6.58	5.8	16.58	1.51	0	0.94	6.72	5.18	13.44	1.5	0	0.73	2417	589.99	1532.66	934	739	8.74	0	2	0	0	8.0603	0.0559
08/16/02	1	328.04	8.17	5.39	19.96	0.0158	326.32	0	4	0	0	6.56	5.82	16.4	1.5	0	0.92	6.72	5.23	13.5	1.51	0	0.72	2227	590.01	1528.79	930	677	8.67	0	2	0	0	8.1581	0.0555
08/16/02	3	256.08	8.14	7.37	19.76	0.0024	312.38	0	3.63	0	0	6.57	5.8	15.95	1.52	0	0.88	6.73	5.3	13.08	1.51	0.02	0.68	1677	590.06	1521.24	925	734	8.46	0	2	0	0	8.2741	0.056
08/16/02	5	223.74	8.22	6.51	19.48	0.017	322.18	0	3.64	0	0	6.57	5.8	16.23	1.53	0	0.88	6.73	5.33	13.13	1.52	0	0.68	1470	590	1514	918	755	8.3	0	2	0	0	8.3629	0.0558
08/16/02	7	216.02	8.24	5.74	19.29	0.0611	315.5	0	3.86	0	0	6.57	5.86	16.09	1.5	0	0.86	6.72	5.29	12.91	1.53	0.01	0.73	835	589.98	1513.45	915	750	8.16	0	2	0	0	8.4137	0.0557
08/16/02	9	282.43	8.18	5.76	19.32	0.0582	307.06	0	3.63	0	0	6.59	5.92	16.15	1.54	0	0.84	6.72	5.25	13.29	1.54	0.02	0.68	1076	589.95	1514.56	923	745	8.18	0	2	0	0	8.3795	0.0554
08/16/02	11	435.98	8.34	6.08	19.52	0.0165	297.71	0	3.48	0	0	6.63	5.93	15.24	1.48	0	0.85	6.72	5.08	13.08	1.49	0.03	0.68	2475	589.92	1532.43	934	734	8.51	0	2	0	0	8.3267	0.0558
08/16/02	13	495.88	8.54	6.32	19.97	0.0441	330.97	0	3.27	0	0	6.63	6	16.14	1.48	0	0.87	6.72	4.9	13.49	1.49	0.01	0.75	2862	589.83	1536.89	939	748	8.96	0	2	0	0	8.3258	0.056
08/16/02	15	440.19	8.3	6.24	20.25	0.1156	344.04	0	3.58	0	0	6.62	6.08	16.28	1.5	0	0.93	6.71	4.89	14.21	1.51	0.13	0.75	3368	589.17	1533.61	939	755	9.01	0	2	0	0	8.3402	0.0558
08/16/02	17	382.27	8.14	5.74	20.26	0.0148	341.25	0	3.5	0	0	6.62	6.04	16.82	1.52	0	0.95	6.71	4.99	14.43	1.5	0.05	0.78	2747	590.03	1527.7	933	754	8.87	0	2	0	0	8.3664	0.0565
08/16/02	19	351.56	8.12	5.79	20.12	0.0105	340.41	0	3.15	0	0	6.61	6.03	16.36	1.49	0	0.98	6.71	5.07	13.78	1.51	0.1	0.78	2389	590.04	1523.59	928	752	8.69	0	2	0	0	8.4094	0.0567
08/16/02	21	366.13	8.19	5.7	19.95	0.0267	338.45	0	3.53	0	0	6.57	5.98	16.58	1.51	0	0.97	6.7	5.17	13.51	1.51	0.39	0.75	2418	590.09	1530.23	930	752	8.65	0	2	0	0	8.4772	0.0553
08/16/02	23	366.07	8.19	5.53	19.87	0.031	331.14	0	3.65	0	0	6.57	5.88	16.56	1.5	0	0.95	6.72	5.25	13.15	1.5	0	0.73	2338	589.85	1530.99	934	721	8.72	0	2	0	0	8.5181	0.0557
08/17/02	1	326.23	8.2	5.83	19.88	0.0017	330.66	0	3.51	0	0	6.58	5.84	16.11	1.51	0	0.93	6.73	5.3	12.53	1.5	0.02	0.76	2262	589.99	1527.82	931	729	8.72	0	2	0	0	8.5952	0.0559
08/17/02	3	256.12	8.25	5.81	19.72	0.0185	330.17	0	3.53	0	0	6.58	5.9	16.31	1.53	0	0.89	6.73	5.24	13.62	1.51	0.2	0.71	2007	590.02	1517.96	924	756	8.54	0	2	0	0	8.6483	0.056
08/17/02	5	207.6	8.24	5.94	19.55	0.029	328.6	0	3.75	0	0	6.58	6.04	16.28	1.51	0	0.9	6.73	5.19	13.32	1.52	6.78e-06	0.73	1512	589.98	1510.81	916	755	8.3	0	2	0	0	8.6883	0.0557
08/17/02	7	218.64	8.24	5.84	19.4	0.0025	325.4	0	3.26	0	0	6.58	6.08	16.25	1.5	0	0.88	6.73	5.19	13.27	1.52	0.01	0.71	814	589.98	1509.73	917	751	8.16	0	2	0	0	8.705	0.0558
08/17/02	9	364.44	8.32	6.35	19.83	0.0406	312.67	0	3.54	0	0	6.59	6.09	15.84	1.48	0	0.91	6.72	5.18	13.39	1.49	0.05	0.73	1710	589.88	1521.3	929	746	8.3	0	2	0	0	8.6525	0.0549
08/17/02	11	490.18	8.46	6.74	20.4	0.008	299.18	0	3.09	0	0	6.62	6.01	16.03	1.48	0	0.93	6.72	5.1	12.76	1.48	0	0.69	2611	589.89	1532.41	931	733	8.83	0	2	0	0	8.583	0.0563
08/17/02	13	479.02	8.35	6.63	20.79	0.0224	350.68	0	3.72	0	0	6.62	5.94	17.2	1.48	0.01	0.97	6.71	5.07	13.35	1.48	0	0.79	3645	588.56	1532.14	936	745	9.13	0	2	0	0	8.5777	0.0561
08/17/02	15	443.52	8.26	6.21	20.62	0.0003	373.01	0	4.99	0	0	6.62	5.88	17.19	1.5	0.1	1.08	6.7	5.19	14.11	1.53	0	0.87	3753	588.43	1531.39	934	751	9.14	0	2	0	0	8.5774	0.0564
08/17/02	17	406.37	8.12	6.02	20.49	0.0292	370.48	0	5.21	0	0	6.6	5.84	17.73	1.49	0.17	1.16	6.7	5.32	13.56	1.5	0	0.91	3528	588.14	1528.11	933	752	9.06	0	2	0	0	8.5709	0.0563
08/17/02	19	376.27	8.08	6.13	20.35	0.0012	369.05	0	5.29	0	0	6.57	5.87	18	1.56	0.01	1.17	6.69	5.36	13.52	1.48	0	0.96	3059	589.12	1527.56	931	751	8.89	0	2	0	0	8.5894	0.0567
08/17/02	21	383.06	8.16	6.04	20.27	0.0426	352.05	0	5.22	0	0	6.56	5.98	17.52	1.48	0	1.18	6.7	5.28	14	1.51	0	0.94	2873	590.01	1531.83	932	748	8.87	0	2	0	0	8.6261	0.0564
08/17/02	23	366.64	8.17	5.79	20.15	0.0415	340.92	0	4.74	0	0	6.57	6.01	17.59	1.51	0	1.13	6.72	5.3	13.38	1.51	0	0.91	2581	590.02	1529.56	932	693	8.91	0	2	0	0	8.6676	0.0563
08/18/02	1	317.89	8.17	5.65	20.07	0.01	322.02	0	3.17	0	0	6.57	6.01	17.54	1.52	0	1.12	6.73	5.32	13.59	1.51	0	0.9	2335	590.09	1524.13	928	693	8.78	0	2	0	0	8.7192	0.0566
08/18/02	3	263.82	8.2	5.91	19.85	0.0207	335.97	0	0	0	0	6.58	6.04	17.28	1.49	0	1.09	6.73	5.37	13.35	1.51	0	0.88	2237	589.97	1517.49	925	755	8.64	0	2	0	0	8.7466	0.0562
08/18/02	5	210.37	8.24	6.07	19.63	0.0454	333.77	0	4.12	0	0	6.58	6.04	17.35	1.51	0	1.09	6.73	5.42	13.61	1.52	0	0.9	1652	589.95	1507.79	919	753	8.43	0	2	0	0	8.7483	0.0566
08/18/02	7	224.5	8.24	6.23	19.49	0.0815	329.11	0	4.8	0	0	6.58	6.07	16.81	1.53	0	1.09	6.73	5.43	13.66	1.5	0	0.9	489	590.01	1509.75	918	751	8.3	0	2	0	0	8.7457	0.0564
08/18/02	9	304.1	8.21	6.69	20.12	0.0566	318.18	0	3.68	0	0	6.57	6.1	17.17	1.49	0	1.03	6.72	5.34	13.44	1.49	0	0.96	1575	589.85	1515.25	925	743	8.38	0	2	0	0.0002	8.6969	0.0564
08/18/02	11	434.73	8.35	6.56	20.09	0.0188	289.29	0	4.04	0	0	6.6	6.16	16.79	1.49	0	1.07	6.72	5.14	13.36	1.49	0	0.96	2634	589.87	1528.68	935	734	8.75	0	2	0	0.0071	8.6431	0.057
08/18/02	13	461.62	8.46	6.24	20.19	0.0214	327.43	0	3.73	0	0	6.61	6.2	17.1	1.46	0	1.08	6.71	4.99	14.4	1.51	0	0.88	3167	589.52	1531.07	936	744	9.08	0	2	0	0	8.6142	0.057
08/18/02	15	445.64	8.24	6.31	20.42	0.0249	353.4	0	4.02	0	0	6.6	6.22	17.25	1.51	0	1.15	6.71	5.02	14.61	1.49	0	0.95	3494	587.61	1527.41	937	752	9.14	0	2	0	0	8.6015	0.057
08/18/02	17	399.1	8.09	6.22	20.45	0.0003	353.38	0	4.54	0	0	6.59	6.19	17.28	1.52	0	1.18	6.71	5.12	14.01	1.51	0	0.98	3139	589.68	1524.02	937	753	9	0	2	0	0	8.6078	0.0574
08/18/02	19	381.42	8.08	6.1	20.36	0.1036	354.51	0	3.82	0	0	6.59	6.18	17.35	1.5	0	1.18	6.72	5.21	14.02	1.52	0	0.98	2759	590.02	1531.72	934	756	8.94	0	2	0	0	8.627	0.0576
08/18/02	21	393.08	8.14	5.77	20.17	0.0012	348.23	0	2.54	0	0	6.58	6.1	17.46	1.52	0	1.23	6.72	5.31	13.55	1.49	0	1.01	2690	589.95	1532.8	935	758	8.95	0	2	0	0	8.6722	0.0574
08/18/02	23	364.77	8.12	5.66	20.17	0.0387	339.35	0	3.16	0	0	6.58	6.13	17.09	1.5	0	1.25	6.73	5.25	13.85	1.5	0	1.02	2446	589.98	1530.62	930	723	8.96	0	2	0	0	8.7028	0.0574
08/19/02	1	328.8	8.15	5.61	20.09	0.007	338.29	0	4.95	0	0	6.59	6.23	16.67	1.49	0	1.25	6.74	5.19	13.51	1.49	0	1.02	2298	589.9	1528.35	928	743	8.89	0	2	0	0	8.7414	0.0582
08/19/02	3	262.48	8.21	5.93	19.94	0.0261	337.29	0	3.7	0	0	6.59	6.31	16.62	1.5	0	1.2	6.75	5.15	12.97	1.53	0	0.97	2034	590.02	1522.44	924	753	8.68	0	2	0	0	8.7715	0.0575
08/19/02	5	215.32	8.22	6.1	19.76	0.051	335.3	0	4.72	0	0	6.59	6.35	16.32	1.51	0	1.22	6.75	5.2	12.75	1.51	0	0.99	1755	589.99	1513.3	917	757	8.48	0	2	0	0	8.7838	0.0584
08/19/02	7	205.9	8.24	5.98	19.58	0.1151	335.28	0	4.36	0	0	6.59	6.36	16.51	1.53	0	1.19	6.75	5.26	13.16	1.55	0	1.04	1553	589.99	1510.66	915	754	8.3	0	2	0	0	8.773	0.0576
08/19/02	9	266.5	7.97	6.12	19.6	0.0595	327.04	0	4.83	0	0	6.59	6.34	16.46	1.5	0	1.18	6.75	5.28	13.12	1.49	0	0.98	1862	589.99	1515.09	920	746	8.35	0	2	0	0	8.7208	0.0571
08/19/02	11	398.63	8.2	5.95	19.72	0.0595	314.19	0	5.21	0	0	6.61	6.3	16.08	1.49	0	1.21	6.75	5.23	12.32	1.49	0	0.99	2250	589.92	1529.5	932	739	8.64	0	2	0	0	8.6545	0.0578
08/19/02	13	466.36	8.5	6.13	20.11	0.0637	333.58	0	4.26	0	0	6.62	6.21	16.32	1.46	0	1.25	6.75	5.17	12.85	1.5	6.79e-06	1.05	2875	589.82	1535.48	939	751	9.07	0	2	0	0	8.6289	0.0572
08/19/02	15	433.84	8.29	5.83	20.41	0.0178	356.64	0	4.28	0	0	6.62	6.13	16.83	1.49	0	1.32	6.75	5.27	13.19	1.48	0	1.09	3643	588.54	1537.5	941	756	9.22	0	2	0	0	8.6103	0.0571
08/19/02	17	376.92	8.1	5.55	20.49	0.0317	355.56	0	4.66	0	0	6.63	6.07	16.88	1.56	0	1.38	6.75	5.43	12.95	1.51	0	1.17	2888	589.62	1528.62	934	754	9.12	0	2	0	0	8.6156	0.0579
08/19/02	19	357.27	8.1	5.67	20.31	0.067	350.27	0	5.14	0	0	6.63	6.1	16.5	1.51	0	1.4	6.76	5.42	12.35	1.51	0	1.18	2591	590.08	1527.63	930	754	8.98	0	2	0	0	8.6286	0.058
08/19/02	21	366.63	8.17	5.76	20.12	0.0389	341.33	0	4.8	0	0	6.61	6.22	16.48	1.5	0	1.42	6.77	5.32	13.34	1.49	0	1.33	2559	589.88	1531.97	932	751	8.91	0	2	0	0	8.6616	0.0579
08/19/02	23	364.24	8.18	5.78	20.14	0.0933	337.75	0	4.6	0	0	6.62	6.3	16.17	1.49	0	1.44	6.79	5.24	13.27	1.52	0	1.2	2764	589.99	1533.09	934	722	8.98	0	2	0	0	8.6898	0.0578
08/20/02	1	318.79	8.16	5.49	20.13	0.0558	332.22	0	4.93	0	0	6.63	6.32	15.81	1.5	0	1.45	6.8	5.29	12.69	1.51	0	1.26	2468	590.03	1525.07	932	693	8.92	0	2	0	0	8.7254	0.0581
08/20/02	3	242.42	8.21	5.73	19.98	0.0352	322.09	0	4.63	0	0	6.63	6.3	15.67	1.51	0	1.46	6.8	5.35	12.58	1.5	6.79e-06	1.26	2217	590.02	1518.03	924	707	8.72	0	2	0	0	8.7355	0.0582
08/20/02	5	208.06	8.2	5.9	19.79	0.0151	338.4	0	5.22	0	0	6.63	6.33	16.02	1.5	0	1.48	6.8	5.38	12.52	1.51	0	1.29	1941	590.04	1511.65	919	719	8.49	0	2	0	0	8.7167	0.0583
08/20/02	7	225.17	8.19	6.23	19.64	0.0273	336.39	0	4.99	0	0	6.63	6.36	15.53	1.51	0	1.53	6.8	5.4	12.05	1.49	0	1.34	1837	589.93	1514.46	921	713	8.41	0	2	0	0	8.7062	0.058
08/20/02	9	375.66	8.17	6.77	20.18	0.0233	319.14	0	5.53	0	0	6.64	6.37	15.77	1.48	0	1.56	6.8	5.29	12.49	1.5	0	1.37	2279	589.89	1528.54	931	750	8.64	0	2	0	0	8.6775	0.058
08/20/02	11	478.03	8.44	6.51	20.65	0.0399	296.32	0	4.95	0	0	6.65	6.38	15.41	1.47	0	1.65	6.8	5.11	12.83	1.47	0	1.43	3151	588.6	1529.14	937	744	9.08	0	2	0	0	8.6371	0.0578
08/20/02	13	492.57	8.37	6.87	21.14	0.037	326.09	0	4.71	0	0	6.64	6.35	15.78	1.48	0	1.68	6.79	5.07	13.02	1.51	0	1.42	4389	590.05	1537.01	941	751	9.34	0	2	0	0.0011	8.6123	0.0583
08/20/02	15	488.43	8.27	6.48	21.24	0.0187	337.43	0	5.88	0	0	6.64	6.2	16.96	1.49	0.13	1.79	6.78	5.19	13.34	1.5	0	1.53	4343	589.96	1534.76	940	757	9.41	0	2	0	0	8.6021	0.058
08/20/02	17	448.83	8.17	5.88	20.88	0.0109	343.82	0	6.11	0	0	6.63	6.1	17.42	1.54	0.01	1.89	6.78	5.34	13.42	1.51	0	1.62	4072	589.34	1534.99	936	752	9.37	0	2	0	0	8.6232	0.0589
08/20/02	19	804.42	8.11	4.92	21.07	0.0443	355.88	0	5.56	0	0	6.61	6.12	17.19	1.42	0	1.9	6.79	5.35	13.89	1.38	0	1.6	4813	588.64	1551.66	948	758	9.3	0	2	0	0	8.6509	0.0587
08/20/02	21	869.69	7.92	2.87	21.67	0.0315	344.24	0	5.05	0	0	6.63	6.08	16.68	1.63	0	1.91	6.84	4.89	13.12	1.62	0	1.67	5393	587.7	1555.47	950	762	9.83	0	2	0	0.0009	8.667	0.0584
08/20/02	23	709.62	7.99	3.3	20.87	0.0298	326.24	0	4.11	0	0	6.63	6.18	15.82	1.5	0	1.89	6.83	4.73	12.99	1.52	0	1.63	2723	590.02	1548.17	945	754	10.03	0	2	0	0.0003	8.6689	0.0587
08/21/02	1	367.99	8.16	4.27	20.76	0.0226	321.48	0	3.54	0	0	6.64	6.32	15.79	1.51	0	1.85	6.83	4.89	12.41	1.52	0	1.6	2119	590.09	1525.28	931	748	9.93	0	2	0	0	8.6737	0.0579
08/21/02	3	282.75	8.25	4.99	20.58	0.0834	320.44	0	3.54	0	0	6.64	6.4	15.23	1.5	0	1.84	6.82	5.29	11.74	1.51	0	1.58	2068	589.93	1518.23	924	712	9.24	0	2	0	0	8.6911	0.0584
08/21/02	5	237.15	8.15	5.37	20.33	0.0629	322.64	0	3.69	0	0	6.63	6.4	14.87	1.51	0	1.86	6.82	5.5	11.74	1.5	0	1.61	1870	589.96	1511.67	916	703	8.77	0	2	0	0	8.6936	0.0581
08/21/02	7	248.53	8.01	5.32	20.1	0.0506	324.1	0	4.01	0	0	6.63	6.4	15.02	1.51	0	1.88	6.81	5.54	11.6	1.5	0	1.6	1518	590	1512.88	918	697	8.6	0	2	0	0	8.7	0.0574
08/21/02	9	409.31	8.27	5.5	20.07	0.0404	320.85	0	4.26	0	0	6.63	6.38	14.93	1.48	0	1.9	6.8	5.48	11.3	1.49	6.78e-06	1.62	2061	589.93	1502.77	933	746	8.78	0	2	0	0	8.6284	0.0577
08/21/02	11	505.94	8.6	5.91	20.61	0	306.7	0	4.01	0	0	6.63	6.27	14.92	1.48	0	1.94	6.8	5.33	11.92	1.49	0	1.62	2695	589.85	1497.53	944	749	9.24	0	2	0	0	8.6249	0.0572
08/21/02	13	502.13	8.54	5.48	20.87	0.0015	337.49	0	3.58	0	0	6.62	6.16	14.98	1.49	0	1.94	6.79	5.32	12.08	1.5	0	1.68	3673	589.06	1515.42	937	748	9.4	0	2	0	0.0002	8.6097	0.0583
08/21/02	15	518.94	8.42	5.2	20.98	0.0943	341.35	0	4.44	0	0	6.63	6.05	16.02	1.52	0	1.97	6.79	5.42	12.38	1.51	0	1.63	3854	588.98	1526.54	936	747	9.44	0	2	0	0	8.5255	0.0576
08/21/02	17	455.57	8.24	4.99	21	0.0312	341.69	0	4.6	0	0	6.62	6	16.1	1.49	0	1.97	6.8	5.51	12.14	1.49	0	1.65	3212	588.83	1492.09	935	746	9.4	0	2	0	0	8.5249	0.0579
08/21/02	19	477.78	8.3	5.15	20.74	0.0624	336.91	0	4.59	0	0	6.62	5.99	15.72	1.5	0	1.95	6.8	5.51	11.56	1.49	0	1.65	2868	589.81	1526.42	936	747	9.29	0	2	0	0	8.5136	0.0579
08/21/02	21	473.97	8.29	4.88	20.65	0.1112	329.37	0	4.86	0	0	6.62	6.12	15.16	1.51	0	1.97	6.82	5.32	12.16	1.51	0	1.71	3205	588.86	1532.51	937	745	9.41	0	2	0	0	8.5426	0.0582
08/21/02	23	509.02	8.25	4.61	20.66	0.009	328.39	0	4.4	0	0	6.62	6.25	14.92	1.5	0	1.97	6.83	5.2	11.38	1.51	0	1.75	2935	590.07	1533.52	940	724	9.37	0	2	0	0	8.5744	0.0583
08/22/02	1	625.74	8.22	4.2	20.47	0.0566	323.71	0	4.25	0	0	6.62	6.26	14.69	1.47	0	1.99	6.83	5.14	11.59	1.47	0	1.75	3400	589.39	1539.72	942	736	9.44	0	2	0	0.003	8.5724	0.0578
08/22/02	3	766.39	8.13	3	20.22	0.0007	299.28	0	4.23	0	0	6.62	6.07	14.53	1.55	0	2.01	6.83	5.05	11.5	1.52	0	1.76	3498	588.99	1547.71	945	737	9.71	0	2	0	0.0046	8.5819	0.0581
08/22/02	5	596.05	7.96	2.34	19.63	0.0442	288.3	0	3.35	0	0	6.62	5.94	13.97	1.52	0	1.99	6.83	5.06	10.95	1.53	0	1.76	2388	590.17	1541.13	940	710	9.85	0	2	0	0.0005	8.5913	0.0583
08/22/02	7	330.55	8.07	3.18	19.65	0.0231	278.8	0	2.75	0	0	6.62	6.04	13.56	1.61	0	2.02	6.82	5.16	10.92	1.61	0	1.76	1512	590.03	1524.23	929	679	9.65	0	2	0	0.0087	8.5984	0.0577
08/22/02	9	444.56	8.37	5.21	20.33	0.0249	266.94	0	2.21	0	0	6.62	6.23	13.24	1.7	0	2.03	6.82	5.26	10.76	1.93	0	1.7	72	590	1515.1	935	706	9.19	0	2	0	0.0148	8.6073	0.058
08/22/02	11	580.83	8.59	5.63	20.77	0.1353	275.42	0	1.99	0	0	6.62	6.2	13.16	1.45	0	1.98	6.8	5.19	10.91	1.54	0	1.73	2169	589.48	1475.71	937	743	9.33	0	2	0	0.0059	8.6159	0.0578
08/22/02	13	572.51	8.45	6.92	21.04	0.0439	306.64	0	4.11	0	0	6.62	6.1	14.35	1.5	0	2.02	6.79	5.12	11.31	1.5	0	1.76	4127	589.62	1469.24	939	746	9.46	0	2	0	0.0284	8.6723	0.0569
08/22/02	15	559.33	8.35	5.66	21.15	0.0683	312.3	0	2.18	0	0	6.6	5.98	15.09	1.49	0	2.03	6.78	5.11	12.17	1.51	0	1.8	4015	588.82	1471.7	941	749	9.4	0	2	0	0.0138	8.6592	0.0576
08/22/02	17	500.79	8.25	5.59	21.19	0.0239	317.72	0	0	0	0	6.6	5.85	14.95	1.53	0	2.07	6.78	5.17	11.75	1.51	6.79e-06	1.79	3663	588.67	1472.97	935	748	9.25	0	2	0	0.0118	8.6466	0.0568
08/22/02	19	456.4	8.22	5.44	20.93	0.0237	311.47	0	1.02	0	0	6.58	5.89	14.96	1.51	0	2.06	6.79	5.03	10.69	1.49	0	1.78	3147	590	1477.94	934	745	8.98	0	2	0	0	8.6403	0.0575
08/22/02	21	433.52	8.33	5.12	20.44	0.009	314.04	0	0	0	0	6.57	5.99	14.66	1.5	0	2.06	6.8	4.9	11.94	1.52	0	1.82	2802	590.07	1536.35	935	728	8.82	0	2	0	0	8.5625	0.0567
08/22/02	23	641.59	8.29	4.7	20.32	0.0436	321.25	0	0	0	0	6.58	5.97	13.79	1.45	0	2.11	6.8	4.88	10.69	1.48	0	1.84	3296	589.82	1547.57	943	701	9.02	0	2	0	0.001	8.5758	0.0575
08/23/02	1	520.12	8.21	3.7	20.16	0.001	310.76	0	3.36	0	0	6.6	5.86	13.58	1.55	0	2.07	6.81	4.87	10.75	1.53	0	1.86	3125	589.58	1541.05	938	709	9.4	0	2	0	0	8.6001	0.0571
08/23/02	3	351.91	8.18	3.78	20.04	0.0406	302.48	0	4.65	0	0	6.6	5.87	12.92	1.51	0	2.07	6.82	5.01	10.2	1.51	0	1.78	1924	590.02	1528.53	930	700	9.05	0	2	0	0	8.6206	0.0568
08/23/02	5	311.58	8.21	4.17	19.89	0.0017	300.64	0	2.7	0	0	6.61	5.9	11.72	1.5	0	2.03	6.83	5.14	9.62	1.55	6.78e-06	1.79	2050	589.98	1524.97	927	696	8.66	0	2	0	0	8.6192	0.0574
08/23/02	7	335.57	8.19	4.21	19.67	0.0202	288.92	0	4.71	0	0	6.62	5.91	10.51	1.53	0	1.97	6.84	5.15	8.72	1.5	0	1.76	2364	589.95	1510.38	927	698	8.6	0	2	0	0	8.6396	0.0567
08/23/02	9	492.13	8.26	4.39	19.86	0.0267	273.4	0	4.63	0	0	6.64	6	8.98	1.48	0	1.92	6.86	5.01	6.62	1.47	0	1.7	2838	589.79	1464.34	931	701	8.63	0	2	0	0.0004	8.645	0.0574
08/23/02	11	561.48	8.48	5.49	20.4	0.0246	273.25	0	3.46	0	0	6.68	6.01	6.71	1.48	0	1.85	6.89	4.81	4.13	1.49	0	1.64	3656	587.27	1468.82	940	736	8.91	0	2	0	0.0008	8.6405	0.0569
08/23/02	13	569.06	8.38	5.14	20.64	1.7724	320.79	0.69	2.36	0.01	0.04	6.71	6.02	4.89	1.47	0.07	1.82	6.91	4.7	3.03	1.52	0.07	1.62	4206	588.6	1466.15	938	744	8.97	8.33	2.04	0.04	0.3472	8.6515	0.0907
08/23/02	15	559.79	8.25	5	20.85	0.0664	328.08	0	0.03	0	0	6.72	5.91	3.41	1.51	0	1.77	6.92	4.72	1.77	1.51	0	1.49	4226	588.84	1464.77	936	748	8.95	0	2	0	0.0006	8.639	0.0564
08/23/02	17	470.6	8.1	5.08	20.86	0.0356	337.84	0	2.89	0	0	6.72	5.79	3.02	1.52	0	1.8	6.91	4.74	1.63	1.52	0	1.6	3460	588.57	1498.09	934	747	8.84	0	2	0	0	8.6256	0.057
08/23/02	19	403.73	8.19	5.19	20.59	0.0017	340.57	0	2.8	0	0	6.71	5.73	2.86	1.5	0	1.83	6.91	4.82	1.46	1.49	0	1.59	2612	589.95	1534.86	933	736	8.65	0	2	0	0	8.6844	0.057
08/23/02	21	425	8.3	5.21	20.42	0.0168	341.95	0	3.06	0	0	6.69	5.66	2.84	1.5	0	1.86	6.9	4.89	1.47	1.52	0	1.55	2817	590.04	1537.72	935	709	8.65	0	2	0	0	8.6358	0.0567
08/23/02	23	388.83	8.26	5.16	20.39	0.0076	336.82	0	2.84	0	0	6.7	5.6	2.94	1.52	0	1.89	6.9	4.94	1.68	1.49	0	1.56	2799	589.87	1534.24	934	699	8.67	0	2	0	0	8.624	0.0567
08/24/02	1	330.48	8.21	5.17	20.33	0.0176	334.92	0	2.73	0	0	6.7	5.64	2.84	1.52	0	1.82	6.91	4.9	1.64	1.49	6.78e-06	1.6	2579	589.97	1528.94	933	699	8.58	0	2	0	0	8.6458	0.0568
08/24/02	3	250.39	8.3	5.3	20.1	0.0457	333.45	0	2.82	0	0	6.69	5.78	2.6	1.5	0	1.74	6.91	4.87	1.68	1.53	6.79e-06	1.61	2301	590.07	1518.01	925	683	8.36	0	2	0	0	8.6492	0.0564
08/24/02	5	222.72	8.31	5.37	19.84	0.0312	330.77	0	3.01	0	0	6.69	5.89	2.59	1.5	0	1.75	6.91	4.88	1.58	1.52	0	1.54	1582	590.04	1515.01	915	666	8.1	0	2	0	0	8.6445	0.0568
08/24/02	7	232.99	8.38	5.83	19.67	0.0282	324.64	0	3	0	0	6.68	5.9	2.74	1.5	0	1.76	6.91	4.89	1.63	1.51	1.36e-05	1.54	1829	589.97	1509.18	917	673	8.02	0	2	0	0.0057	8.6456	0.0562
08/24/02	9	481.39	8.32	6.3	20.38	0.011	304.64	0	2.88	0	0	6.69	5.82	3.27	1.47	0	1.75	6.9	4.88	1.83	1.48	0	1.54	2418	589.75	1468.18	935	744	8.21	0	2	0	0.0248	8.7203	0.056
08/24/02	11	573.27	8.44	5.89	20.8	0.0438	290.8	0	3.03	0	0	6.68	5.55	4.65	1.47	0	1.77	6.89	4.81	2.61	1.5	0	1.61	3164	589.37	1476.21	940	743	8.73	0	2	0	0.0022	8.7093	0.0565
08/24/02	13	560.95	8.28	5.99	21.18	0.0297	307.97	0	3.64	0	0	6.69	5.4	5.96	1.51	0	1.79	6.88	4.74	3.93	1.49	0	1.59	3978	589.29	1470.68	938	744	8.88	0	2	0	0.0023	8.701	0.0567
08/24/02	15	544.28	8.3	6.18	21.35	0.0362	318.13	0	3.85	0	0	6.69	5.3	6.55	1.5	0	1.84	6.87	4.73	4.01	1.49	0	1.62	3909	588.69	1492.06	937	746	8.79	0	2	0	0	8.6961	0.0571
08/24/02	17	423.5	8.1	5.46	20.86	0.0249	326.58	0	3.81	0	0	6.68	5.23	7.32	1.52	0	1.9	6.87	4.78	4.97	1.52	0	1.65	3399	589.08	1531.04	936	746	8.64	0	2	0	0	8.6784	0.0569
08/24/02	19	397.41	8.13	5.38	20.69	0.0073	343.08	0	3.99	0	0	6.67	5.25	7.3	1.54	0	1.89	6.87	4.84	4.7	1.51	0	1.63	2948	590.09	1529.88	935	747	8.48	0	2	0	0	8.6409	0.0572
08/24/02	21	415.51	8.22	5.41	20.54	0.0005	344.78	0	4.14	0	0	6.66	5.33	6.52	1.49	0	1.88	6.88	4.81	4.11	1.49	0	1.69	2850	589.91	1531.2	937	741	8.45	0	2	0	0	8.602	0.0565
08/24/02	23	398.88	8.21	5.24	20.52	0.0292	337.95	0	4.03	0	0	6.66	5.46	5.4	1.49	0	1.89	6.91	4.72	3.27	1.5	0	1.7	2734	590	1531.5	937	689	8.44	0	2	0	0.0002	8.6116	0.0571
08/25/02	1	336.81	8.2	5.26	20.47	0.0258	337.75	0	4	0	0	6.67	5.58	5.14	1.5	0	1.89	6.92	4.65	2.8	1.53	0	1.68	2448	590.13	1525.01	934	715	8.35	0	2	0	0	8.6462	0.0569
08/25/02	3	275.36	8.17	5.56	20.28	0.0144	337.54	0	4.25	0	0	6.67	5.68	4.81	1.51	0	1.9	6.92	4.66	2.67	1.49	0	1.65	1906	589.96	1516.35	925	706	8.18	0	2	0	0	8.6446	0.0566
08/25/02	5	436.4	8.15	5.5	20.07	0.0095	334.2	0	4.41	0	0	6.67	5.68	4.75	1.49	0	1.94	6.91	4.7	2.84	1.5	6.79e-06	1.69	1795	589.83	1524.14	931	708	8.01	0	2	0	0	8.6676	0.0567
08/25/02	7	1481.23	7.85	2.46	19.88	0.0025	295.51	0	3.26	0	0	6.67	5.35	4.76	1.49	0	1.97	6.91	4.49	3.03	1.51	6.78e-06	1.68	5441	589.87	1541.93	953	728	9.16	0	2	0	0.003	8.6835	0.0568
08/25/02	9	1214.16	8.06	2.13	19.95	0.0261	267.9	0	2.15	0	0	6.68	4.83	4.06	1.56	0	1.87	6.92	4.28	2.44	1.53	0	1.61	2202	590.01	1480.96	951	751	10.08	0	2	0	0.0003	8.7073	0.0571
08/25/02	11	955.5	8.44	2.95	20.14	0.0139	265.27	0	1.29	0	0	6.68	4.77	3.87	1.5	0	1.76	6.9	4.33	2.31	1.5	0	1.56	1851	589.97	1521.25	949	750	10.06	0	2	0	0.0003	8.7366	0.0568
08/25/02	13	841.37	8.54	3.58	20.24	0.0112	281.39	0	1.43	0	0	6.7	4.94	4.39	1.49	0	1.72	6.88	4.33	2.98	1.47	0	1.51	2386	589.8	1549.76	951	749	9.81	0	2	0	0.0133	8.6784	0.0572
08/25/02	15	803.68	8.42	3.92	20.25	0.0207	277.65	0	1.93	0	0	6.69	5.26	5.2	1.48	0	1.74	6.86	4.26	3.96	1.51	0	1.56	2712	589.98	1554.18	950	755	9.67	0	2	0	0.0312	8.6515	0.0569
08/25/02	17	576.67	8.31	4.72	20.44	0.0182	304.26	0	2.31	0	0	6.67	5.43	5.58	1.51	0	1.75	6.85	4.34	4.46	1.52	0	1.51	2547	590.08	1542.75	942	752	9.53	0	2	0	0.0039	8.6149	0.0564
08/25/02	19	491.55	8.32	4.88	20.52	0.0168	317.7	0	3.02	0	0	6.66	5.55	5.58	1.51	0	1.72	6.85	4.5	4.27	1.49	0	1.51	2311	589.98	1537	938	752	8.93	0	2	0	0	8.4835	0.0574
08/25/02	21	479.31	8.36	4.91	20.41	0.001	313.07	0	3.72	0	0	6.64	5.57	5.46	1.49	0	1.74	6.85	4.59	4.23	1.49	0	1.51	2378	589.93	1540.84	940	744	8.7	0	2	0	0.0004	8.5411	0.0568
08/25/02	23	443.11	8.34	4.87	20.37	0.0136	310.44	0	3.71	0	0	6.63	5.49	5.37	1.5	0	1.78	6.86	4.66	3.98	1.51	0	1.52	2149	590.02	1537.2	939	692	8.64	0	2	0	0	8.6183	0.057
08/26/02	1	379.41	8.31	4.99	20.27	0.0131	311.41	0	3.78	0	0	6.63	5.43	5.27	1.51	0	1.76	6.86	4.74	3.7	1.5	0	1.55	2280	589.94	1533.83	932	691	8.52	0	2	0	0	8.6444	0.0565
08/26/02	3	317.46	8.31	5.34	20.04	0.1009	312.84	0	4.07	0	0	6.63	5.39	5.24	1.52	0	1.78	6.86	4.82	3.9	1.52	0	1.57	2057	590.07	1527.85	927	751	8.32	0	2	0	0	8.6807	0.0569
08/26/02	5	270.79	8.32	5.47	19.79	0.0014	312.17	0	4.54	0	0	6.63	5.45	5.1	1.53	0	1.8	6.86	4.8	3.89	1.51	6.79e-06	1.6	1469	589.98	1524.21	920	748	8.13	0	2	0	0	8.6969	0.0571
08/26/02	7	296.92	8.3	5.29	19.66	0.0271	306.86	0	4.8	0	0	6.63	5.54	4.97	1.49	0	1.8	6.85	4.77	3.74	1.5	6.78e-06	1.63	961	589.94	1482.51	919	749	8	0	2	0	0	8.7571	0.0561
08/26/02	9	389.31	8.13	5.1	19.9	0.0541	272.5	0	4.79	0	0	6.63	5.5	5.17	1.51	0	1.83	6.85	4.71	4.09	1.53	0	1.62	1431	590.04	1454.66	927	730	7.97	0	2	0	0	8.7303	0.0563
08/26/02	11	498.17	8.29	5.19	19.94	0.0397	264.19	0	4.53	0	0	6.66	5.38	5.46	1.5	0	1.84	6.85	4.63	4.05	1.56	0	1.71	1046	589.98	1501.65	935	740	8.2	0	2	0	0	8.7233	0.0568
08/26/02	13	552.26	8.65	5.5	20.18	0.037	289.65	0	4.75	0	0	6.66	5.23	5.88	1.47	0	1.83	6.85	4.59	4.47	1.48	0	1.66	2642	589.82	1542.51	937	745	8.59	0	2	0	0	8.7582	0.0568
08/26/02	15	513.88	8.48	5.29	20.48	0.0117	325.48	0	5.2	0	0	6.63	5.2	7.11	1.5	0	1.86	6.84	4.6	5.13	1.49	0	1.69	3396	588.83	1542.34	938	748	8.73	0	2	0	0	8.7621	0.056
08/26/02	17	607.89	8.27	5.15	20.53	0.007	338.63	0	5.14	0	0	6.61	5.2	8.09	1.48	0	1.93	6.83	4.67	5.99	1.47	0	1.66	3497	590.18	1545.75	946	754	8.67	0	2	0	0.0071	8.5999	0.0563
08/26/02	19	592.48	8.2	4.71	20.41	0.0117	325.2	0	4.88	0	0	6.63	5.25	8.15	1.55	0	1.91	6.86	4.57	6.13	1.53	0	1.78	4142	589.68	1546.72	946	756	9.03	0	2	0	0.0002	8.4896	0.0556
08/26/02	21	462.54	8.26	4.57	20.38	0.0014	318.25	0	4.78	0	0	6.64	5.41	7.82	1.5	0	1.9	6.88	4.5	6.08	1.51	0	1.74	2586	590.02	1537.86	939	742	8.84	0	2	0	0	8.4714	0.0564
08/26/02	23	407.49	8.35	4.96	20.35	0.0139	321.13	0	4.93	0	0	6.64	5.54	7.45	1.49	0	1.93	6.88	4.52	5.76	1.53	0	1.74	2417	590.07	1535.04	936	684	8.59	0	2	0	0	8.4845	0.0559
08/27/02	1	349.9	8.33	5.13	20.31	0.0188	321.65	0	5.02	0	0	6.64	5.56	7.38	1.5	0	1.91	6.87	4.56	5.57	1.49	0	1.69	2311	589.99	1531.47	934	690	8.4	0	2	0	0	8.4942	0.0557
08/27/02	3	271.03	8.38	5.37	20.05	0.0217	324.76	0	5.36	0	0	6.64	5.59	7.37	1.5	0	1.94	6.87	4.62	5.78	1.52	0	1.76	2031	589.98	1519.04	927	681	8.21	0	2	0	0	8.5055	0.0558
08/27/02	5	234.9	8.37	5.35	19.85	0.0037	324.29	0	5.59	0	0	6.64	5.55	7.27	1.5	0	1.95	6.86	4.7	5.78	1.63	0	1.79	2028	590	1519.66	921	659	8.01	0	2	0	0	8.4722	0.0563
08/27/02	7	275.87	8.3	5.27	19.63	0.0158	317.86	0	5.45	0	0	6.64	5.5	7.34	1.5	0	1.97	6.86	4.74	5.92	1.78	0	1.78	1495	589.98	1519.87	923	671	7.9	0	2	0	0.0009	8.4755	0.0556
08/27/02	9	458.91	8.2	6.07	20.09	0.0329	299.04	0	5.09	0	0	6.66	5.43	8.01	1.5	0	1.98	6.86	4.71	6.17	1.52	0	1.9	2294	589.91	1535.3	935	716	8.18	0	2	0	0.0018	8.5894	0.0554
08/27/02	11	534.77	8.59	6.1	20.7	0.0253	306.48	0	4.84	0	0	6.67	5.32	8.62	1.47	0	2.03	6.85	4.66	6.64	1.49	0	1.92	3012	589.38	1536.78	935	746	8.66	0	2	0	0.0018	8.671	0.0558
08/27/02	13	540.41	8.61	6.14	21.04	0.0265	328.21	0	5.37	0	0	6.67	5.22	10.5	1.49	0	2.06	6.83	4.67	8.41	1.5	0	1.85	4007	588.24	1539.04	936	751	8.84	0	2	0	0.0036	8.6577	0.0557
08/27/02	15	505.63	8.48	5.63	20.97	0.0085	343.32	0	5.29	0	0	6.66	5.17	12.06	1.48	0.02	2.09	6.82	4.73	9.03	1.5	0	1.84	4203	589.58	1537.18	939	750	8.84	0	2	0	0	8.6619	0.0562
08/27/02	17	435.82	8.27	5.54	20.98	0.0168	349.96	0	5.15	0	0	6.65	5.22	12.89	1.57	0	2.13	6.82	4.76	9.77	1.48	0	1.81	3699	588.93	1533.98	935	749	8.8	0	2	0	0	8.6516	0.0556
08/27/02	19	422.96	8.24	5.44	20.81	0.0248	356.98	0	5.15	0	0	6.64	5.39	12.13	1.5	0	2.12	6.83	4.72	9.09	1.49	6.79e-06	1.83	3503	588.7	1532.75	935	752	8.65	0	2	0	0	8.6755	0.0562
08/27/02	21	443.87	8.32	5.42	20.67	0.0502	349	0	5.23	0	0	6.62	5.56	12.15	1.5	0	2.12	6.84	4.65	9.03	1.52	0	1.88	3698	586.87	1536	938	754	8.61	0	2	0	0	8.4221	0.0562
08/27/02	23	420.71	8.28	5.29	20.69	0.0395	349.84	0	4.95	0	0	6.63	5.66	11.66	1.5	0	2.15	6.86	4.6	9.2	1.51	0	1.9	3365	588.73	1533.59	935	752	8.64	0	2	0	0.0005	8.3729	0.0561
08/28/02	1	337.42	8.24	5.41	20.7	0.0042	345.25	0	4.63	0	0	6.64	5.69	11.28	1.5	0	2.13	6.86	4.65	8.99	1.52	0	1.88	2908	590.08	1524.83	929	749	8.53	0	2	0	0	8.3175	0.0562
08/28/02	3	264.28	8.28	5.47	20.44	0.0064	348.79	0	4.75	0	0	6.65	5.66	11.41	1.52	0	2.12	6.86	4.7	8.62	1.49	0	1.87	2522	589.92	1516.43	924	747	8.32	0	2	0	0	8.2893	0.0563
08/28/02	5	217.01	8.31	5.49	20.24	0.0344	340.47	0	4.71	0	0	6.64	5.72	11.21	1.5	0	2.15	6.86	4.74	8.96	1.5	9.5e-05	1.89	2391	590.01	1515.22	924	747	8.1	0	2	0	0	8.2211	0.0561
08/28/02	7	253.7	8.35	5.62	20.08	0.0007	329.91	0	4.77	0	0	6.64	5.71	11.02	1.5	0	2.13	6.86	4.77	8.48	1.51	0	1.86	2344	589.93	1516.18	924	747	7.99	0	2	0	0	8.2333	0.0557
08/28/02	9	788.39	8.35	3.45	19.97	0.0216	293.94	0	5.07	0	0	6.64	5.57	11.46	1.49	0	2.15	6.86	4.65	8.78	1.48	0	1.88	3644	589.73	1552.86	940	760	8.52	0	2	0	0.0229	8.2697	0.056
08/28/02	11	1268.81	8.54	1.6	19.84	0.0195	268.57	0	3.85	0	0	6.62	5.16	11.97	1.51	0	2.14	6.85	4.51	9.57	1.52	6.78e-06	1.84	2611	590.05	1562.2	952	765	9.4	0	2	0	0	8.296	0.0557
08/28/02	13	1765.89	9.05	2.55	20.13	0.0024	261.33	0	2.54	0	0	6.64	4.82	11.37	1.69	0	2.04	6.82	4.2	8.9	1.85	0	1.76	891	590.09	1571.38	952	764	9.93	0	2	0	5.09e-05	8.3515	0.0568
08/28/02	15	1724.62	8.94	3.3	20.29	0.0401	265.09	0	2.05	0	0	6.65	4.59	11.01	1.56	0	1.85	6.81	4.09	8.86	1.82	0	1.54	954	589.91	1563.9	953	759	10.33	0	2	0	0.0006	8.3955	0.057
08/28/02	17	1768.74	8.91	3.82	20.24	0.0156	268.55	0	2.03	0	0	6.65	4.42	10.41	1.5	0	1.74	6.82	4.13	8.77	1.53	0	1.42	1729	589.95	1562.88	954	760	10.42	0	2	0	0.0008	8.4501	0.0574
08/28/02	19	1734.24	9.09	3.93	20.2	0.0261	264.7	0	1.96	0	0	6.66	4.29	10.22	1.5	0	0.11	6.84	4.16	8.36	1.51	6.78e-06	1.33	1523	590.01	1563.68	954	763	10.44	0	2	0	0.0002	8.2903	0.0572
08/28/02	21	1494.82	9.02	4.2	20.19	0.0229	269.1	0	2.14	0	0	6.65	4.32	10.13	1.51	0	0	6.86	4.12	8.22	1.49	0	1.22	2004	589.91	1557.72	951	762	10.43	0	2	0	0.0002	8.1943	0.0569
08/28/02	23	1244.48	8.89	4.32	20.17	0.0095	273.01	0	2.32	0	0	6.65	4.55	9.75	1.52	0	0	6.87	4.1	8.14	1.51	0	1.17	2198	590.04	1551.55	950	761	10.4	0	2	0	0.0037	8.1738	0.0575
08/29/02	1	1084.23	8.89	4.41	20.02	0.0008	271.43	0	2.38	0	0	6.65	4.77	9.52	1.51	0	0	6.87	4.16	8.02	1.51	0	1.12	2237	589.98	1553.56	951	760	10.31	0	2	0	0.0026	8.1629	0.0567
08/29/02	3	972.06	8.81	4.41	19.79	0.0192	265.66	0	2.53	0	0	6.64	4.87	9.04	1.54	0	0	6.87	4.28	7.67	1.61	0	1.11	1137	590	1555.59	951	760	10.25	0	2	0	5.09e-05	8.1528	0.0569
08/29/02	5	912.14	8.74	4.63	19.58	0.0115	258.25	0	2.42	0	0	6.64	4.99	9.26	1.83	0	0	6.87	4.4	7.52	2.29	6.78e-06	1.1	661	590	1553.9	950	758	10.18	0	2	0	0	8.1509	0.0572
08/29/02	7	1651.46	8.62	3.04	19.82	0.0326	255.44	0	2.01	0	0	6.64	4.98	8.83	2.34	0	0	6.86	4.41	7.58	2.48	0	1.08	948	590	1573.93	951	768	10.25	0	2	0	0.0024	8.1438	0.057
08/29/02	9	1767.15	8.54	2.34	20.16	0.0358	261.07	0	2.37	0	0	6.63	4.91	8.8	2.07	0	0	6.85	4.09	7.19	1.76	0	0.96	414	589.99	1506.53	953	770	10.37	0	2	0	0.0011	8.11	0.0579
08/29/02	11	1756.53	8.73	3.5	20.19	0.0002	270.25	0	2.74	0	0	6.64	5	9.02	1.51	0	0	6.82	3.9	7.25	1.48	6.78e-06	0.89	1649	589.88	1490.7	950	765	10.47	0	2	0	0.0005	8.2637	0.0583
08/29/02	13	1615.19	8.74	4.07	20.33	0.0236	265.93	0	2.6	0	0	6.64	4.98	8.08	1.51	0	0	6.83	3.8	7.45	1.49	0	0.91	2697	589.99	1487.07	950	765	10.46	0	2	0	0.0026	8.3163	0.0578
08/29/02	15	1398.33	8.6	4.43	20.47	0.0228	280.47	0	3.56	0	0	6.65	4.85	9.04	1.52	0	0	6.83	3.88	7.13	1.51	0	0.91	2380	590.01	1485.1	948	763	10.49	0	2	0	0.0019	8.3516	0.0585
08/29/02	17	1242.28	8.64	4.35	20.48	0.0008	280.08	0	3.98	0	0	6.66	4.81	8.61	1.51	0	0	6.84	4.03	6.98	1.5	0	0.87	2236	590.01	1510.14	951	764	10.46	0	2	0	0.0011	8.403	0.0577
08/29/02	19	1256.71	8.68	4.21	20.48	0.077	276.23	0	4.01	0	0	6.62	4.89	8.32	1.49	0	0	6.84	4.14	6.57	1.5	0	0.9	1785	589.98	1557.96	952	763	10.39	0	2	0	0.0019	8.3184	0.0579
08/29/02	21	1216.73	8.58	3.94	20.63	0.0551	278.06	0	4.13	0	0	6.62	4.91	8	1.51	0	0	6.83	4.24	6.42	1.49	6.78e-06	0.88	2392	590.03	1555.98	950	764	10.29	0	2	0	0.0015	8.2187	0.0579
08/29/02	23	1082.49	8.51	4.14	20.53	0.0273	279.74	0	4.44	0	0	6.62	4.93	7.3	1.49	0	0	6.84	4.33	5.95	1.5	0	0.85	2462	589.99	1554.12	951	764	10.23	0	2	0	0.0026	8.1779	0.0577
08/30/02	1	966.33	8.5	4.23	20.25	0.0115	277.26	0	4.57	0	0	6.62	4.98	7.54	1.5	0	0	6.84	4.43	5.86	1.51	0	0.87	2757	590	1552.93	951	763	10.1	0	2	0	0.0013	8.1352	0.0576
08/30/02	3	901.86	8.52	4.24	19.97	0.0214	270.36	0	4.69	0	0	6.62	5.16	7.21	1.54	0	0	6.84	4.4	5.63	1.52	6.78e-06	0.94	1831	590.05	1552.94	949	760	9.98	0	2	0	0.0019	8.1405	0.0582
08/30/02	5	848.5	8.5	4.34	19.69	0.0161	261.78	0	4.42	0	0	6.61	5.51	6.89	1.79	0	0	6.84	4.3	5.78	1.76	0	0.89	231	590.06	1551.29	948	760	9.9	0	2	0	0.0137	8.1556	0.058
08/30/02	7	883.03	8.4	4.59	19.57	0.0173	246.15	0	3.75	0	0	6.61	5.72	6.64	2.3	0	0	6.85	4.27	6.03	2.56	0	0.82	194	590.01	1525.21	949	761	9.83	0	2	0	0.0114	8.1378	0.058
08/30/02	9	832.48	8.43	4.7	19.87	0.0297	265.04	0	3.07	0	0	6.61	5.53	7.76	1.94	0	0	6.85	4.36	6.25	2.66	0	0.83	63	590.02	1486.79	946	757	9.86	0	2	0	0.0089	8.1783	0.0578
08/30/02	11	786.03	8.39	4.98	20.41	0.0265	276.43	0	1.38	0	0	6.6	5.37	8.44	1.48	0	0	6.82	4.5	6.65	1.64	0	0.86	2066	589.9	1483.59	946	756	9.67	0	2	0	0.0074	8.1303	0.0574
08/30/02	13	950.06	8.34	5.38	20.65	0.0709	293.42	0	1.98	0	0	6.6	5.23	10.51	1.5	0	0	6.78	4.54	8.1	1.48	0	0.94	2982	589.89	1482.67	946	759	9.55	0	2	0	0.0002	8.2729	0.0575
08/30/02	15	822.58	8.2	5.05	20.72	0.0702	306.13	0	2.17	0	0	6.59	5.25	11.51	1.48	0	0	6.77	4.38	9.33	1.49	0	0.99	3530	588.86	1478.34	945	754	9.59	0	2	0	5.09e-05	8.2841	0.0581
08/30/02	17	818.9	8.2	4.91	20.7	0.0854	300.61	0	1.88	0	0	6.55	5.37	11.96	1.52	0	0	6.77	4.26	10.05	1.51	0.01	1	3303	589.21	1485.37	946	756	9.52	0	2	0	0	8.2982	0.0576
08/30/02	19	1519.15	8.17	2.36	21.95	0.0239	276.79	0	1.14	0	0	6.53	5.23	12.62	1.47	0	0	6.75	4.2	10.85	1.5	0.01	1.02	3271	589.66	1552.75	953	772	9.61	0	2	0	0.0003	8.2305	0.0574
08/30/02	21	1731.07	8.48	2.42	21.25	0.001	261.14	0	0.54	0	0	6.53	4.63	10.7	1.53	0	0	6.74	4.11	9.74	1.53	0	0.97	2485	590.09	1577.58	950	772	10.13	0	2	0	5.09e-05	8.1547	0.0577
08/30/02	23	1583.78	8.55	3.61	20.7	0.001	265.49	0	0.72	0	0	6.55	4.53	10.47	1.51	0	0	6.76	4.02	8.85	1.51	6.78e-06	0.94	2291	590.01	1570.23	951	766	10.4	0	2	0	0.0015	8.0551	0.0575
08/31/02	1	1369.79	8.55	3.98	20.37	0.0008	268.15	0	0.8	0	0	6.56	4.75	10.37	1.5	0	0	6.79	3.92	7.92	1.48	0	0.93	2284	589.92	1566.34	949	762	10.48	0	2	0	0.003	8.0113	0.0576
08/31/02	3	1054.04	8.51	4.12	20.03	0.0063	264.06	0	0.76	0	0	6.57	5.07	9.55	1.52	0	0	6.81	3.91	8.09	1.53	6.79e-06	0.83	1735	590.06	1557.37	949	757	10.39	0	2	0	0.001	8.1003	0.0575
08/31/02	5	987	8.5	4.23	19.74	0.0053	261.1	0	0.67	0	0	6.57	5.24	9.79	1.51	0	0	6.81	4.04	7.76	1.62	6.78e-06	0.87	1360	589.98	1555.73	951	756	10.22	0	2	0	0.0004	8.1707	0.0575
08/31/02	7	985.43	8.53	4.44	19.64	0.0049	255.98	0	0.58	0	0	6.58	5.28	9.38	1.74	0	0	6.83	4.1	7.5	2.28	6.78e-06	0.87	603	589.99	1512.2	949	755	10.09	0	2	0	0.0004	8.184	0.0577
08/31/02	9	1027.08	8.52	4.68	19.99	0.4352	265.31	0	1.04	0	0	6.6	5.48	9.82	1.84	0	0	6.83	4.05	8.24	1.9	0	0.79	233	589.92	1480.29	948	755	9.95	0	2	0	0	8.1318	0.0566
08/31/02	11	994.75	8.42	4.89	20.39	0.0134	282.23	0	1.66	0	0	6.61	5.63	10.5	1.49	0	0	6.81	4.01	9.14	1.49	0	0.83	2503	589.92	1485.55	949	751	9.76	0	2	0	0	8.1631	0.0551
08/31/02	13	992.27	8.53	5.41	20.5	0.0326	279.4	0	1.78	0	0	6.6	5.64	11.13	1.48	0	0	6.77	4.01	10.47	1.49	0	0.84	2974	589.85	1552.52	949	752	9.67	0	2	0	0.0002	8.2367	0.0558
08/31/02	15	949.88	8.42	5.16	20.51	0.0146	306.1	0	1.81	0	0	6.58	5.46	12.54	1.51	0	0	6.75	4.1	10.87	1.51	0	0.91	3040	590.06	1550.47	949	753	9.68	0	2	0	0.0007	8.2862	0.0557
08/31/02	17	823.19	8.38	5.21	20.44	0.0058	295.26	0	1.59	0	0	6.59	5.27	11.69	1.49	0	0	6.76	4.25	10.9	1.51	0	0.95	2848	589.91	1546.23	943	755	9.59	0	2	0	0.0293	8.3381	0.0558
08/31/02	19	801.09	8.36	5.2	20.35	0.0181	296.12	0	1.63	0	0	6.6	5.14	12.15	1.54	0	0	6.76	4.41	10.4	1.5	0	0.99	2385	590.13	1546.44	945	755	9.43	0	2	0	0.0521	8.2872	0.0573
08/31/02	21	803.15	8.4	5.16	20.38	0.0397	290.54	0	1.5	0	0	6.58	5.13	11.36	1.5	0	0	6.78	4.36	9.99	1.49	6.79e-06	1.03	2254	589.97	1548.35	947	753	9.39	0	2	0	0.0403	8.2114	0.057
08/31/02	23	735.42	8.32	5.5	20.41	0.0599	295.98	0	1.53	0	0	6.57	5.36	11.18	1.52	0	0	6.8	4.24	9.37	1.51	0	0.97	2490	589.98	1549.81	946	758	9.4	0	2	0	0.0106	8.1862	0.0572
09/01/02	1	628.69	8.34	5.26	20.29	0.0602	293.73	0	1.53	0	0	6.57	5.61	10.79	1.5	0	0	6.81	4.22	9.41	1.51	0	0.95	2355	590.02	1546.69	943	757	9.21	0	2	0	0	8.1514	0.0573
09/01/02	3	546.69	8.38	5.15	20	0.0037	289.55	0	1.62	0	0	6.58	5.62	10.57	1.5	0	0	6.82	4.31	9.07	1.59	0	0.96	1463	590.03	1542.33	939	755	8.89	0	2	0	0	8.0956	0.057
09/01/02	5	497.74	8.36	5.11	19.72	0.0434	282.08	0	1.57	0	0	6.58	5.56	10.31	1.53	0	0	6.82	4.41	8.69	1.86	0	1.02	1142	590.04	1538.84	938	754	8.68	0	2	0	0	8.0992	0.0571
09/01/02	7	556.51	8.29	5.19	19.67	0.0322	270.45	0	1.43	0	0	6.58	5.45	10.02	1.5	0	0	6.82	4.45	8.86	2.3	0	1.04	430	589.92	1489.22	938	754	8.59	0	2	0	0	8.1362	0.0572
09/01/02	9	688.1	8.21	4.55	19.96	0.002	261.85	0	1.54	0	0	6.58	5.2	10.43	1.5	0	0	6.82	4.46	8.33	2.4	6.79e-06	1.01	1103	589.99	1477.27	945	756	8.73	0	2	0	0.002	8.0771	0.0568
09/01/02	11	751.57	8.44	5.54	20.28	0.0056	276.55	0	2.1	0	0	6.6	4.97	10.45	1.5	0	0	6.8	4.45	8.89	1.84	0	1.03	2331	589.95	1547.59	945	752	9.03	0	2	0	0.0067	8.1018	0.0577
09/01/02	13	768.83	8.48	5.48	20.57	0.0005	306.44	0	2.45	0	0	6.59	4.89	12.64	1.5	0	0	6.78	4.48	10.4	1.49	0	1.1	2658	589.98	1550.84	942	750	9.18	0	2	0	0.0196	8.2824	0.0585
09/01/02	15	742.86	8.33	5.44	20.74	0.0829	312.7	0	2.32	0	0	6.58	4.97	13.5	1.51	0	0	6.78	4.37	10.72	1.49	6.78e-06	1.16	2746	589.97	1552.45	943	753	9.2	0	2	0	0.0121	8.376	0.0587
09/01/02	17	658.01	8.22	5.58	20.72	0.0156	314.48	0	2.3	0	0	6.58	5.2	13.08	1.5	0	0	6.8	4.28	11.1	1.5	0	1.2	2994	589.86	1547.76	942	752	9.18	0	2	0	0.0002	8.3374	0.0585
09/01/02	19	639.1	8.26	5.25	20.5	0.0156	312.78	0	2.25	0	0	6.57	5.43	12.94	1.5	0	0	6.83	4.25	9.93	1.53	0	1.21	2580	590.13	1545.25	941	752	8.99	0	2	0	0.0008	8.282	0.0582
09/01/02	21	640.57	8.31	5.11	20.39	0.0083	303.85	0	2.11	0	0	6.58	5.47	12.05	1.51	0	0	6.84	4.29	9.73	1.5	0	1.22	2476	590.02	1545.7	940	718	8.96	0	2	0	0.0022	8.3518	0.0574
09/01/02	23	576.7	8.29	5.04	20.36	0.0785	306.01	0	2.04	0	0	6.61	5.39	11.78	1.5	0	0	6.84	4.35	9.5	1.5	0	1.17	2346	589.98	1543.59	939	706	8.91	0	2	0	0	8.3714	0.0584
09/02/02	1	500.45	8.31	5.15	20.21	0.0702	307.59	0	1.92	0	0	6.62	5.36	11.34	1.51	0	0	6.83	4.43	9.44	1.52	0	1.24	2113	589.99	1539.88	939	703	8.7	0	2	0	0	8.3636	0.0576
09/02/02	3	434.6	8.35	5.36	19.96	0.0066	305.3	0	2.01	0	0	6.62	5.32	11.2	1.5	0	0	6.83	4.5	9.3	1.59	0	1.2	2042	589.97	1534.77	935	701	8.47	0	2	0	0	8.3584	0.0571
09/02/02	5	394.32	8.34	5.46	19.7	0.0017	298.58	0	2	0	0	6.61	5.25	10.97	1.5	0	0	6.83	4.59	9.04	1.99	6.78e-06	1.24	1373	589.98	1534.1	928	680	8.33	0	2	0	0	8.3623	0.0574
09/02/02	7	408.98	8.32	5.41	19.46	0.022	288.77	0	1.84	0	0	6.61	5.19	11.07	1.54	0	0	6.83	4.64	8.84	2.35	0	1.3	688	589.99	1535.18	929	702	8.23	0	2	0	0	8.3586	0.0573
09/02/02	9	495.25	8.23	5.72	19.67	0.0623	273.18	0	1.46	0	0	6.62	5.2	10.99	1.95	0	0	6.83	4.6	9.34	2.23	0	1.28	55	590.01	1536.12	926	741	8.33	0	2	0	0	8.3523	0.0573
09/02/02	11	682.19	8.26	5.88	19.91	0.0273	275.72	0	1.63	0	0	6.64	5.27	11.38	2.02	0	0	6.83	4.42	9.94	1.69	0	1.28	906	589.93	1545.45	935	739	8.69	0	2	0	0.0022	8.309	0.0573
09/02/02	13	740.02	8.32	5.87	20.39	0.0495	312.89	0	2.53	0	0	6.63	5.46	12.35	1.48	0	0	6.81	4.23	10.94	1.47	0	1.32	3041	589.78	1550.28	940	740	9.05	0	2	0	0.0121	8.302	0.057
09/02/02	15	671.85	8.16	5.58	20.58	0.0121	320.26	0	2.6	0	0	6.61	5.55	13.27	1.49	0	0	6.8	4.23	11.67	1.52	0	1.43	3373	588.69	1546.84	937	739	9.12	0	2	0	0.0038	8.2906	0.0563
09/02/02	17	593.88	8.24	5.62	20.54	0.0415	322.86	0	2.42	0	0	6.61	5.51	13.82	1.5	0	0	6.79	4.32	12.66	1.5	6.78e-06	1.46	2847	589.94	1542.96	934	744	8.96	0	2	0	0.0133	8.2765	0.0568
09/02/02	19	570.57	8.27	5.61	20.33	0.0422	318.52	0	2.55	0	0	6.61	5.46	13.83	1.52	0	0	6.8	4.39	12.32	1.52	6.78e-06	1.45	2451	590.12	1541.61	935	691	8.78	0	2	0	0.0131	8.2801	0.0568
09/02/02	21	559.41	8.3	5.4	20.07	0.1077	310.55	0	2.52	0	0	6.6	5.4	13.76	1.49	0	0	6.8	4.47	11.97	1.5	0	1.43	2344	589.98	1544.33	938	719	8.73	0	2	0	0.0007	8.2859	0.0564
09/02/02	23	526.21	8.3	5.49	20.03	0.0022	308.79	0	2.32	0	0	6.6	5.28	13.81	1.5	0	0	6.81	4.56	10.95	1.51	0	1.47	2115	590.03	1541.35	933	751	8.7	0	2	0	0	8.3193	0.0564
09/03/02	1	444.24	8.22	5.41	19.9	0.0337	314.58	0	2.36	0	0	6.6	5.24	13.75	1.5	0	0	6.81	4.63	11.03	1.51	0	1.49	1988	590	1536.75	926	757	8.59	0	2	0	0	8.3418	0.0562
09/03/02	3	371.33	8.3	5.51	19.65	0.0592	302.82	0	2.63	0	0	6.6	5.26	13.6	1.56	0	0	6.81	4.65	11.31	1.5	0	1.48	1474	590.02	1533	924	754	8.39	0	2	0	0.0005	8.36	0.0559
09/03/02	5	333.64	8.36	5.61	19.4	0.0836	311.61	0	2.5	0	0	6.59	5.4	13.43	1.72	0	0	6.81	4.6	11.16	1.51	6.79e-06	1.54	1019	590.02	1529.51	921	752	8.17	0	2	0	0.0067	8.3658	0.0562
09/03/02	7	390.21	8.28	5.66	19.25	0.03	300.96	0	2.18	0	0	6.59	5.54	13.47	1.93	0	0	6.81	4.53	10.6	1.55	0	1.58	323	590.01	1512.89	924	754	8.09	0	2	0	0.0287	8.3598	0.0558
09/03/02	9	592.5	8.33	5.6	19.6	0.0122	279.66	0	1.75	0	0	6.6	5.45	13.66	1.55	0	0	6.81	4.46	11.38	1.71	0	1.54	553	589.98	1468.14	932	743	8.32	0	2	0	0.0015	8.3208	0.0557
09/03/02	11	696.37	8.36	5.36	20.16	0.0066	298.44	0	2.2	0	0	6.62	5.25	13.98	1.48	0	0	6.8	4.35	12.22	1.52	0	1.53	2211	589.84	1475.64	936	742	8.69	0	2	0	5.09e-05	8.24	0.0551
09/03/02	13	667.64	8.04	5.39	20.44	0.0061	319.94	0	2.8	0	0	6.62	5.14	15.12	1.51	0	0	6.79	4.29	12.74	1.51	0	1.56	3172	589.95	1509.89	941	749	8.8	0	2	0	0.0003	8.2126	0.0546
09/03/02	15	605.24	7.86	5.39	20.4	0.0081	331.97	0	2.96	0	0	6.62	5.08	16.52	1.49	0	0	6.79	4.37	13.17	1.49	0	1.59	3117	589.95	1542.99	940	751	8.77	0	2	0	0	8.2145	0.0552
09/03/02	17	548.89	7.68	5.32	20.37	0.0194	341.36	0	2.85	0	0	6.63	5.04	16.59	1.49	0	0	6.79	4.45	13.86	1.5	0	1.63	2983	589.94	1540.12	937	753	8.71	0	2	0	0	8.1767	0.0552
09/03/02	19	518.44	7.82	5.58	20.25	0.0397	340.48	0	2.97	0	0	6.64	5.05	16.17	1.51	0	0	6.8	4.53	13.02	1.51	0	1.62	2667	590.09	1539.09	937	744	8.61	0	2	0	0	8.1365	0.0551
09/03/02	21	546.5	8.2	5.36	20.14	0.0014	326.04	0	3.14	0	0	6.64	5.05	15.3	1.51	0	0	6.82	4.52	11.95	1.49	0	1.65	2587	589.91	1542.31	938	737	8.69	0	2	0	0.001	8.2198	0.0554
09/03/02	23	506.5	7.95	5.26	20.24	0.053	324.32	0	3.02	0	0	6.65	5.08	14.35	1.5	0	0	6.83	4.51	12.17	1.52	6.79e-06	1.68	2456	589.92	1540.44	936	700	8.77	0	2	0	0	8.1961	0.0549
09/04/02	1	425.76	7.9	5.43	20.1	0.0124	324.66	0	3.1	0	0	6.65	5.1	14.44	1.52	0	0	6.84	4.55	11.88	1.5	0	1.6	2230	590.03	1535.94	931	714	8.58	0	2	0	0	8.1812	0.0552
09/04/02	3	346.4	8.11	6.6	19.83	0.0231	323.13	0	3.48	0	0	6.66	5.14	13.88	1.5	0	0	6.84	4.59	11.38	1.56	0	1.65	1766	589.96	1529.07	925	756	8.33	0	2	0	0	8.2099	0.0563
09/04/02	5	306.15	8.28	5.79	19.56	0.0007	311.79	0	3.39	0	0	6.66	5.14	13.89	1.53	0	0	6.84	4.65	11.01	1.93	0	1.69	1275	590.05	1522.08	919	753	8.09	0	2	0	0	8.2442	0.0561
09/04/02	7	371.71	8.23	5.97	19.42	0.0378	307	0	3.03	0	0	6.66	5.13	13.78	1.63	0	0	6.84	4.63	11.51	2.04	0	1.65	697	590.02	1484.74	917	750	8	0	2	0	0.0375	8.2262	0.0558
09/04/02	9	553.46	8.15	6	19.71	0.0392	282.12	0	2.63	0	0	6.67	5.13	13.85	1.55	0	0	6.84	4.49	11.06	1.56	0	1.69	1569	589.99	1495.35	928	742	8.14	0	2	0	0.0135	8.1643	0.0558
09/04/02	11	650.75	8.53	6.11	20.22	0.0875	301.31	0	2.75	0	0	6.69	5.08	14.11	1.46	0	0	6.83	4.38	11.68	1.49	0	1.68	2396	589.65	1477.92	930	731	8.51	0	2	0	0.0205	8.0361	0.0555
09/04/02	13	657.68	8.27	6.01	20.49	0.0475	322.52	0	3.45	0	0	6.69	5	15.23	1.47	0	0	6.82	4.35	11.84	1.48	0	1.68	3287	588.8	1482.51	935	696	8.67	0	2	0	0.0084	7.9767	0.0559
09/04/02	15	662.11	8.31	6.3	20.57	0.7575	334.14	0.28	3.91	0	0.02	6.69	4.92	15.96	1.51	0.03	0.01	6.82	4.34	11.67	1.46	0.03	1.72	4011	588.46	1485.3	941	701	8.8	2.79	2.01	0.01	0.1395	7.9852	0.0695
09/04/02	17	583.79	8.23	6.17	20.6	0.0204	329.8	0	4.1	0	0	6.7	5.03	15.5	1.53	0	0	6.84	4.27	12.96	1.53	0	1.82	3703	588.23	1488.13	937	694	8.81	0	2	0	5.09e-05	7.9812	0.0554
09/04/02	19	514.02	8.25	6.28	20.38	0.0237	325.69	0	4.18	0	0	6.7	5.12	15.52	1.48	0	0	6.85	4.2	13.1	1.53	0	1.78	2829	589.97	1542.5	933	697	8.55	0	2	0	0.0071	8.0313	0.0552
09/04/02	21	539.92	8.27	5.69	20.11	0.0005	323.83	0	4.28	0	0	6.68	5.08	15.53	1.5	0	0	6.85	4.23	12.09	1.49	0	1.75	2727	589.97	1547.67	934	728	8.48	0	2	0	0	8.0785	0.0557
09/04/02	23	497.17	8.11	5.66	20.21	0.0317	327.79	0	4.2	0	0	6.69	4.99	15.28	1.52	0	0	6.85	4.28	12.06	1.52	0	1.77	2486	590.13	1546.5	935	761	8.45	0	2	0	0	8.1503	0.0558
09/05/02	1	413.49	8.09	5.79	20.17	0.0265	327.66	0	4.16	0	0	6.69	4.96	14.8	1.51	0	0	6.85	4.34	12.68	1.5	0	1.82	2186	589.99	1540.05	930	721	8.28	0	2	0	0	8.2844	0.0562
09/05/02	3	529.25	8.33	5.8	19.88	0.0237	325.6	0	4.22	0	0	6.69	4.95	14.17	1.47	0	0	6.85	4.38	12.35	1.49	6.78e-06	1.81	2136	589.77	1542.27	933	712	8.01	0	2	0	0	8.3548	0.056
09/05/02	5	963.95	8.07	3.71	19.41	0.0237	301.69	0	3.62	0	0	6.69	4.81	14.54	1.53	0	0	6.85	4.27	11.43	1.51	0	1.82	3154	589.92	1569.45	941	733	8.85	0	2	0	0.0027	8.3697	0.0561
09/05/02	7	721.07	7.87	3.36	19.26	0.0375	306.38	0	2.75	0	0	6.69	4.67	14	1.52	0	0	6.85	4.29	11.38	1.53	6.79e-06	1.81	1832	590.06	1502.05	941	691	9.16	0	2	0	0.0009	8.4541	0.0561
09/05/02	9	776.85	7.98	4.7	19.71	0.0404	284.16	0	2.52	0	0	6.69	4.77	13.06	2.01	0	0	6.85	4.24	11.11	1.66	0	1.77	389	590.01	1481.53	941	701	8.83	0	2	0	0.0004	8.4743	0.0559
09/05/02	11	1282.82	8.12	3.96	20.08	0.0109	305.41	0	2.77	0	0	6.68	4.86	12.97	1.47	0	0	6.84	4.03	10.84	1.46	0	1.77	3618	588.97	1502.04	952	748	9.15	0	2	0	5.09e-05	8.4969	0.0556
09/05/02	13	721.38	7.96	3.54	20.09	0.0375	304.72	0	2.62	0	0	6.69	4.81	13.76	1.55	0	0	6.83	3.95	11.3	1.59	0	1.82	2432	589.91	1491.22	935	755	9.44	0	2	0	0	8.4311	0.0557
09/05/02	15	655.67	8.01	3.88	20.1	0.0193	281.05	0	2.38	0	0	6.7	4.89	13.65	1.5	0	0	6.81	4.06	11.1	1.5	0	1.76	2108	589.96	1497.45	937	755	8.64	0	2	0	0	8.2468	0.0558
09/05/02	17	733.74	8.09	4.87	20.31	0.0856	300.92	0	2.74	0	0	6.69	4.84	13.48	1.5	0	0	6.8	4.1	11.08	1.49	6.78e-06	1.72	2463	589.92	1494.17	938	758	8.42	0	2	0	0	8.2074	0.0553
09/05/02	19	674.34	8.27	5.71	20.4	0.0813	316.44	0	3.13	0	0	6.68	4.81	13.2	1.55	0	0	6.8	4.04	11.34	1.49	0	1.65	2459	589.89	1549.18	936	760	8.45	0	2	0	0	8.2693	0.0548
09/05/02	21	562.78	8.35	5.52	20.25	0.1367	319.48	0	3.43	0	0	6.66	4.94	12.86	1.48	0	0	6.8	4.03	10.89	1.52	0	1.64	2391	589.99	1550.25	940	740	8.21	0	2	0	0	8.2409	0.0549
09/05/02	23	505.96	8.29	5.49	20.27	0.0071	324.96	0	3.48	0	0	6.65	5.04	13.14	1.51	0	0	6.8	4.03	11.08	1.48	0	1.68	2117	589.94	1545.1	934	678	8.03	0	2	0	0.0002	8.2272	0.0543
09/06/02	1	428.94	8.23	5.46	20.15	0.0202	329.27	0	3.64	0	0	6.65	5.07	12.83	1.5	0	0	6.81	4.05	11.12	1.54	0	1.64	1876	590.09	1538.9	928	674	7.86	0	2	0	0.0286	8.196	0.0543
09/06/02	3	350.36	8.26	5.59	19.87	0.029	329.33	0	4.12	0	0	6.65	5.02	12.77	1.53	0	0	6.81	4.12	10.87	1.76	0	1.69	1521	590.04	1534.98	923	754	7.64	0	2	0	0.0265	8.2251	0.0539
09/06/02	5	318.74	8.25	5.65	19.61	0.0144	310.07	0	4.17	0	0	6.65	5	12.4	1.76	0	0	6.82	4.12	9.89	1.56	6.78e-06	1.7	464	589.96	1530.59	916	754	7.48	0	2	0	0.002	8.2126	0.0546
09/06/02	7	352.24	8.25	5.65	19.33	0.0411	309.56	0	3.75	0	0	6.65	5.04	12.29	2.06	0	0	6.82	4.1	10.41	1.61	6.79e-06	1.7	70	589.96	1531.3	918	755	7.45	0	2	0	0	8.2464	0.0542
09/06/02	9	515.77	8.3	5.74	19.41	0.0449	292.27	0	3.17	0	0	6.66	5.04	12.62	2	0	0	6.81	4.08	9.95	1.6	6.78e-06	1.73	271	589.99	1542.42	936	736	7.72	0	2	0	0	8.3066	0.054
09/06/02	11	356.95	8.41	6.06	20.03	0.0029	305.5	16.5	1.82	0	0	6.68	4.89	3.55	1.23	0	0	6.81	4.07	2.87	1.18	0	0.39	71	541.29	386.44	484	1111	8.05	0	2	0	0.0043	8.1688	0.0535
09/06/02	13	752.85	8.37	5.97	20.17	0.0132	340.32	36.85	3.24	0	0	6.69	5.04	10.38	1.4	0.01	1.77	6.84	4.09	8.21	1.38	0	1.48	4655	577.46	1334.94	847	806	7.61	0	2	0	0.0091	8.0818	0.0535
09/06/02	15	493.99	8.26	6.27	20.57	0.0154	375.09	35.76	3.29	0	0	6.7	5.06	12.19	1.51	0	1.58	6.86	4.03	9.38	1.49	0	1.37	3768	584.66	1487.1	790	766	8.89	0	2	0	0.0319	8.0291	0.0537
09/06/02	17	389.7	8.08	5.75	20.86	0.0442	384.88	33.9	3.91	0	0	6.71	5.2	12.5	1.54	0	2.07	6.85	4.09	10.94	1.55	0	1.8	1528	590.2	1530.24	909	757	8.15	0	2	0	0.0139	8.0423	0.0542
09/06/02	19	618.83	8.03	6.41	20.33	0.0712	379.28	30.23	3.79	0	0	6.7	5.15	12.18	1.33	0	2.1	6.85	4.09	10.27	1.48	0	1.79	2877	589.89	1547.21	922	759	8.06	0	2	0	0.0008	8.1384	0.0549
09/06/02	21	642.12	8.15	5.89	19.93	0.0304	368.26	29	4.66	0	0	6.75	5.01	10.93	1.65	0	2.13	6.89	4.13	9.42	1.51	0	1.75	4935	589.91	1549.32	921	723	8.56	0	2	0	0.0009	8.0459	0.0542
09/06/02	23	480.88	8.21	5.48	20.3	0.0377	340.52	25.76	3.59	0	0	6.76	4.96	9.74	1.53	0	2.17	6.9	4.17	8.29	1.51	0	1.79	2536	590.04	1541.41	914	762	8.47	0	2	0	0.0267	8.0177	0.0546
09/07/02	1	390.56	8.2	5.78	20.17	0.0256	336.91	24.89	3.49	0	0	6.75	5	9.11	1.51	0	2.08	6.9	4.17	7.59	1.5	0	1.76	2109	590.06	1533.85	905	757	8.23	0	2	0	0.0009	8.0388	0.0547
09/07/02	3	323.56	8.24	5.88	19.86	0.0059	334.73	24.63	3.59	0	0	6.74	5.07	8.78	1.49	0	1.96	6.9	4.19	7.14	1.52	6.78e-06	1.72	1559	589.99	1528.79	897	756	7.89	0	2	0	0	8.0973	0.0541
09/07/02	5	277.89	8.24	5.88	19.52	0.0073	328.02	25.25	3.35	0	0	6.73	5.06	8.31	1.55	0	1.93	6.9	4.21	6.76	1.51	0	1.69	754	590.02	1522.83	887	751	7.69	0	2	0	0	8.0698	0.0543
09/07/02	7	337.17	8.2	5.74	19.29	0.0159	316.68	24.73	2.97	0	0	6.73	5.06	7.96	1.51	0	1.94	6.89	4.22	6.95	1.52	0	1.7	176	590.03	1491.64	888	751	7.59	0	2	0	0	8.1578	0.0537
09/07/02	9	569.11	8.11	5.67	19.59	0.0499	278.25	19.61	2.27	0	0	6.72	4.99	8.05	1.5	0	1.91	6.88	4.18	6.55	1.5	0	1.71	1304	590.03	1483.25	902	725	7.83	0	2	0	0	8.1209	0.054
09/07/02	11	605.53	8.54	5.87	20.14	0.0144	305.81	27.33	2.72	0	0	6.74	4.69	8.48	1.47	0	1.92	6.87	4.1	6.55	1.49	0	1.71	2235	589.83	1523.44	912	739	8.14	0	2	0	0	8.0261	0.0537
09/07/02	13	578.62	8.37	6.03	20.5	0.0014	346.96	38.44	3.9	0	0	6.73	4.7	9.5	1.5	0	1.91	6.86	4.06	7.99	1.5	0	1.7	2970	589.99	1539.17	920	751	8.23	0	2	0	0	7.7736	0.0535
09/07/02	15	568.64	8.26	5.71	20.57	0.0185	375	40.28	5.31	0	0	6.73	4.81	10.24	1.49	0	2.01	6.85	4.1	8.41	1.49	0	1.74	3505	589.1	1542.11	923	754	8.23	0	2	0	5.09e-05	7.7475	0.0541
09/07/02	17	505.83	8.18	5.67	20.64	0.0353	362.54	35.76	5.21	0	0	6.74	4.88	10.69	1.5	0	2.08	6.86	4.12	9.14	1.52	0	1.75	3300	588.26	1539.41	920	755	8.18	0	2	0	0.0255	7.7973	0.0537
09/07/02	19	482.61	8.21	5.9	20.5	0.0254	352.49	32.21	5.15	0	0	6.73	4.93	10.61	1.5	0	2.05	6.86	4.14	8.71	1.49	0	1.76	2834	589.89	1537	920	746	8.08	0	2	0	0.0399	7.8144	0.0539
09/07/02	21	520.75	8.27	6.04	20.39	0.0672	338.79	32.17	4.96	0	0	6.73	4.89	10.62	1.53	0	2.09	6.87	4.18	8.44	1.52	0	1.82	2848	589.9	1542.39	917	701	8.13	0	2	0	0.0279	7.8229	0.054
09/07/02	23	454.79	8.2	5.57	20.35	0.0322	340.7	31.91	4.35	0	0	6.72	4.91	10.48	1.51	0	2.08	6.87	4.15	8.81	1.49	0	1.81	2469	589.95	1537.55	914	730	8.14	0	2	0	0.0033	7.7822	0.0542
09/08/02	1	374.97	8.21	5.4	20.08	0.0037	346.24	30.04	4.92	0	0	6.72	5	10.69	1.51	0	2.07	6.88	4.14	9.02	1.52	0	1.83	2181	590.03	1530.86	905	754	7.93	0	2	0	0	7.8027	0.054
09/08/02	3	319.1	8.26	5.63	19.83	0.0102	340.94	28.12	4.93	0	0	6.72	5.07	10.18	1.48	0	2.08	6.88	4.15	8.75	1.51	0	1.85	1814	589.99	1525.18	896	755	7.73	0	2	0	0	7.8569	0.054
09/08/02	5	269.72	8.26	5.68	19.51	0.0083	336.85	28.07	4.81	0	0	6.73	5.08	10.06	1.52	0	2.11	6.88	4.18	8.25	1.54	0	1.91	1374	590.02	1519.28	892	753	7.55	0	2	0	0	7.903	0.054
09/08/02	7	298.09	8.19	5.83	19.31	0.0032	326.25	28.34	4.52	0	0	6.73	5.06	9.92	1.51	0	2.12	6.88	4.19	7.93	1.55	6.78e-06	1.89	1032	589.94	1495.19	891	754	7.47	0	2	0	0	7.9526	0.0536
09/08/02	9	467.15	7.83	5.22	19.74	0.0095	299.29	26.52	4.04	0	0	6.73	5.01	9.75	1.49	0	2.13	6.88	4.2	8.45	1.52	0	1.89	2032	589.96	1462.41	901	752	7.61	0	2	0	0	7.9554	0.0529
09/08/02	11	551.28	8.39	3.47	19.89	0.0041	286.68	25.32	3.35	0	0	6.76	4.82	10.3	1.49	0	2.14	6.88	4.16	7.94	1.49	0	1.91	2326	589.94	1527.03	922	748	7.98	0	2	0	0	7.7255	0.0533
09/08/02	13	576.38	8.53	5.44	20.21	0.0234	347.1	32.47	3.94	0	0	6.75	4.75	11.34	1.49	0	2.16	6.87	4.14	8.89	1.47	0	1.88	3196	588.97	1541.37	926	747	8.27	0	2	0	0	7.6323	0.0536
09/08/02	15	556.51	8.38	5.54	20.45	0.0059	355.61	37.25	4.69	0	0	6.75	4.79	12.25	1.5	0	2.19	6.87	4.15	9.46	1.5	0	1.91	3422	587.65	1539.41	920	752	8.34	0	2	0	0.0192	7.6297	0.0535
09/08/02	17	496.22	8.2	5.39	20.51	0.0237	354.6	31.35	4.68	0	0	6.76	4.83	12.24	1.51	0	2.18	6.88	4.18	10.17	1.52	0	1.91	3369	588.64	1533.44	915	754	8.31	0	2	0	0.0276	7.6218	0.054
09/08/02	19	475.52	8.16	5.34	20.38	0.0701	349.62	17.81	4.74	0	0	6.78	4.82	11.58	1.48	0	2.18	6.89	4.24	9.68	1.49	0	1.9	3203	588.87	1533.3	920	752	8.17	0	2	0	0.0256	7.6731	0.054
09/08/02	21	497.41	8.18	5.31	20.3	0.0546	342.53	14.08	5.29	0	0	6.79	4.8	11.28	1.53	0	2.18	6.9	4.26	8.7	1.5	0	1.9	3228	587.85	1537.17	926	725	8.2	0	2	0	0.0013	7.6731	0.0543
09/08/02	23	439.21	8.14	5.28	20.33	0.0117	342.71	12.99	5.6	0	0	6.79	4.82	10.38	1.53	0	2.17	6.92	4.25	8.57	1.51	0	1.94	2758	590.1	1532.71	921	754	8.24	0	2	0	0	7.6906	0.0541
09/09/02	1	376.01	8.14	5.52	20.15	0.0078	342.29	22.7	5.59	0	0	6.79	4.91	9.61	1.5	0	2.16	6.93	4.2	7.48	1.49	0	1.93	2438	589.97	1524.27	911	751	8.1	0	2	0	0	7.7781	0.054
09/09/02	3	324.24	8.18	5.96	19.84	0.0083	338.33	21.54	5.37	0	0	6.79	5	9	1.49	0	2.16	6.94	4.21	6.9	1.53	0	1.92	2201	590.06	1523.99	904	749	7.86	0	2	0	0	7.8415	0.0541
09/09/02	5	267.99	8.21	5.91	19.53	0.0244	333.3	23.1	5.06	0	0	6.78	5.03	8.59	1.5	0	2.15	6.94	4.23	6.95	1.5	0	1.92	1856	589.94	1515.16	896	746	7.74	0	2	0	0	7.8756	0.054
09/09/02	7	281.65	8.18	6	19.36	0.0029	325.11	26.37	4.46	0	0	6.78	5.03	8.43	1.52	0	2.16	6.93	4.25	6.65	1.52	0	1.92	2003	590.07	1496.23	898	748	7.61	0	2	0	0	7.97	0.0532
09/09/02	9	363.91	7.93	5.95	19.74	0.0577	293.86	26.64	4.07	0	0	6.78	5	8.52	1.5	0	2.13	6.93	4.24	6.89	1.51	0	1.93	1723	590	1474.66	903	744	7.56	0	2	0	0	7.9463	0.0533
09/09/02	11	531.57	8.34	5.79	19.79	0.0092	290.7	25.67	3.72	0	0	6.81	4.88	8.89	1.48	0	2.14	6.92	4.22	7.04	1.5	0	1.91	2014	589.87	1533.36	924	747	7.88	0	2	0	0	7.7248	0.0536
09/09/02	13	605.11	8.63	5.86	20.23	0.0085	344.22	27.93	3.6	0	0	6.8	4.8	9.68	1.48	0	2.14	6.91	4.19	7.4	1.45	0	1.92	3364	589.83	1543.62	930	752	8.34	0	2	0	0.0062	7.5846	0.0537
09/09/02	15	555.72	8.3	5.45	20.59	0.0063	364.85	39.18	4.62	0	0	6.79	4.91	10.96	1.51	0	2.17	6.91	4.16	9	1.5	0	1.92	4495	590.02	1543.55	930	757	8.47	0	2	0	0	7.5042	0.0539
09/09/02	17	478.02	8.09	5.31	20.59	0.0182	359.41	34.29	5.2	0	0	6.79	5.04	11.14	1.5	0	2.19	6.93	4.15	9.64	1.49	0	1.98	3847	588.95	1539.87	925	757	8.35	0	2	0	0	7.5399	0.0533
09/09/02	19	438.85	8.11	5.41	20.37	0.0088	350.72	18.23	5.05	0	0	6.79	5.14	10.4	1.5	0	2.19	6.94	4.14	9.05	1.54	0	1.98	3410	589.8	1535.9	921	756	8.24	0	2	0	0	7.5701	0.0539
09/09/02	21	533.01	8.18	5.7	20.3	0.008	340.76	14.18	4.86	0	0	6.78	5.14	10.18	1.49	0	2.23	6.95	4.15	7.98	1.5	0	2.01	3260	589.38	1543.21	926	746	8.2	0	2	0	0.0171	7.7108	0.054
09/09/02	23	564.08	8.18	5.33	20.26	0.0839	341.24	14.19	4.63	0	0	6.79	5.02	9.78	1.49	0	2.25	6.95	4.16	7.84	1.5	0	1.98	3656	589.08	1545.47	925	681	8.5	0	2	0	0.0087	7.7927	0.0539
09/10/02	1	375.19	8.13	5.29	20.23	0.007	350.41	23.4	4.21	0	0	6.8	4.97	9.89	1.52	0	2.23	6.95	4.23	7.79	1.52	0	2	2642	589.89	1531.92	915	761	8.36	0	2	0	0	7.77	0.0538
09/10/02	3	296.56	8.2	5.58	20.04	0.0326	343.01	15.6	4.23	0	0	6.79	4.93	9.63	1.52	0	2.22	6.94	4.31	7.58	1.5	0.08	1.99	2058	590.03	1524.01	911	760	8.01	0	2	0	0	7.9075	0.0542
09/10/02	5	254.29	8.25	5.87	19.79	0.0058	329.07	15.48	4.24	0	0	6.79	4.94	9.32	1.49	0	2.24	6.94	4.32	7.57	1.51	0	1.96	2006	590.05	1517.48	904	751	7.81	0	2	0	0	7.9869	0.0546
09/10/02	7	318.38	8.16	5.81	19.66	0.0149	314.8	24.74	3.87	0	0	6.78	4.96	9.36	1.52	0	2.23	6.93	4.32	7.45	1.55	0	2.02	1906	590.03	1493.31	908	760	7.67	0	2	0	0	7.964	0.0544
09/10/02	9	447.44	8.22	6.13	19.88	0.0378	303.76	23.89	3.41	0	0	6.78	4.9	9.61	1.49	0	2.26	6.93	4.29	7.57	1.49	0.01	1.97	2147	589.9	1536.93	923	709	7.92	0	2	0	0	7.9631	0.0535
09/10/02	11	559.63	8.65	6.44	20.37	0.3777	316.91	25.11	3.02	0	0	6.78	4.94	9.91	1.47	0	2.23	6.92	4.17	8.04	1.46	0	1.97	2956	589.29	1544.17	923	744	8.28	0	2	0	0	7.9276	0.0538
09/10/02	13	581.31	8.46	6.57	20.85	0.7198	357.41	35.61	3.17	0	0.02	6.79	5.07	11.07	1.47	0.03	2.26	6.91	4.14	9.92	1.48	0.03	1.99	4544	589.41	1539.19	928	755	8.53	4.2	2.02	0.02	0.149	7.8187	0.0676
09/10/02	15	557.23	8.3	6.31	20.93	0.007	374.97	40.18	3.52	0	0	6.8	5.11	11.92	1.52	0	2.35	6.91	4.16	10.03	1.51	0	2.03	5010	590.09	1540.51	929	758	8.6	0	2	0	0.0127	7.6925	0.0543
09/10/02	17	505.42	8.13	5.97	20.74	0.0049	367.63	35.22	3.14	0	0	6.8	5.11	11.79	1.52	0	2.36	6.93	4.19	10.13	1.52	0	2.05	4513	589.99	1537.56	924	756	8.57	0	2	0	0.0012	7.6535	0.0538
09/10/02	19	487.42	8.19	5.71	20.67	0.0051	355.94	25.57	2.78	0	0	6.81	5.1	11.53	1.51	0	2.36	6.93	4.23	9.77	1.48	0	2.09	3779	589.95	1535.12	923	751	8.49	0	2	0	0.0003	7.6746	0.0545
09/10/02	21	507.85	8.28	5.91	20.66	0.0146	348.67	24.07	2.62	0	0	6.81	5.1	11.09	1.5	0	2.35	6.94	4.23	9.37	1.5	0	2.03	3569	588.5	1537.47	922	686	8.58	0	2	0	0	7.6415	0.0541
09/10/02	23	461.19	8.25	5.46	20.73	0.0205	343.13	24.57	3.21	0	0	6.79	5.21	10.82	1.49	0	2.35	6.95	4.19	9.16	1.52	0	2.07	3465	587.83	1535.56	923	722	8.57	0	2	0	0	7.5901	0.0543
09/11/02	1	361.38	8.21	5.61	20.49	0.0088	340.68	24.59	2.63	0	0	6.79	5.3	10.5	1.51	0	2.36	6.95	4.16	8.12	1.51	0	2.1	2840	590.11	1525.73	906	756	8.34	0	2	0	0	7.6201	0.0541
09/11/02	3	290.45	8.24	6	20.18	0.0082	341.69	25.67	3.08	0	0	6.79	5.34	10.11	1.5	0	2.37	6.95	4.22	8.4	1.51	0	2.08	2475	590	1517.28	899	756	8.08	0	2	0	0	7.7516	0.0544
09/11/02	5	241.05	8.23	5.93	19.9	0.0134	348.91	27.17	4.62	0	0	6.79	5.33	9.8	1.51	0	2.39	6.95	4.26	7.59	1.48	0	2.09	2551	589.94	1512.76	893	754	7.87	0	2	0	0	7.7997	0.0544
09/11/02	7	262.33	8.22	5.88	19.68	0.0064	333.95	26.67	5.18	0	0	6.8	5.33	9.47	1.49	0	2.39	6.95	4.3	7.27	1.52	0	2.09	2646	590.06	1512.86	898	756	7.91	0	2	0	0	7.8512	0.0538
09/11/02	9	535.33	8.29	6.29	19.74	0.0071	306.49	24.17	3.88	0	0	6.79	5.26	9.49	1.49	0	2.41	6.94	4.31	6.59	1.47	0	2.05	3023	589.71	1535.1	923	765	8.31	0	2	0	0.0129	7.8693	0.0538
09/11/02	11	766.68	8.55	5.55	19.82	2.0879	327.55	37.59	3.68	0.01	0.04	6.78	5.2	10.05	1.43	0.08	2.44	6.94	4.2	7.19	1.45	0.08	2.1	4274	588.2	1543.06	927	727	8.9	8.33	2.04	0.04	0.4223	7.8186	0.0949
09/11/02	13	1184.31	8.22	3.66	20.21	0.0066	352.65	28.77	3.08	0	0	6.8	5.14	10.52	1.47	0	2.42	6.95	4.03	8.29	1.5	0	2.1	7445	583.8	1564.49	940	741	9.4	0	2	0	0.0028	7.779	0.0545
09/11/02	15	829.35	8.08	3.66	20.02	NA	NA	NA	NA	NA	NA	NA	NA	NA	NA	NA	NA	NA	NA	NA	NA	NA	NA	NA	NA	NA	NA	NA	NA	NA	NA	NA	1.0147	7.6601	0.1506
09/11/02	17	738.86	8.27	4.26	20.09	0.0017	342.28	18.98	3.23	0	0	6.83	5.21	8.4	1.45	0	2.4	6.95	4.24	7.18	1.53	0	2.07	5054	588.08	1540.59	925	707	9.8	0	2	0	0.0427	7.6949	0.0531
09/11/02	19	663.88	8.28	4.94	20.09	0.0007	338.04	21.37	3.45	0	0	6.81	5.19	7.8	1.53	0	2.33	6.96	4.43	5.72	1.49	0	2.07	4744	589.1	1538.66	923	747	9.85	0	2	0	0.0094	7.6621	0.0528
09/11/02	21	917	8.32	3.69	19.87	0.0075	333.19	16.1	2.55	0	0	6.83	5.01	7.42	1.54	0	2.26	6.96	4.43	5.1	1.51	0	1.95	5106	590.05	1555.36	939	770	9.91	0	2	0	0.0066	7.699	0.0526
09/11/02	23	788.18	8.21	3.61	19.8	0.0056	323.29	14.85	2.2	0	0	6.82	4.99	6.63	1.54	0	2.17	6.96	4.34	4.67	1.5	6.79e-06	1.88	4157	588.45	1545.35	930	767	9.99	0	2	0	0.0469	7.7425	0.0528
09/12/02	1	604.05	8.14	3.66	19.51	0.0022	314.69	13.91	2.04	0	0	6.81	5.14	6.16	1.52	0	2.07	6.95	4.28	4.19	1.54	0	1.84	3176	589.13	1534.75	924	763	9.9	0	2	0	0.0094	7.771	0.0526
09/12/02	3	327.91	8.27	4.85	19.68	0.0083	316.34	17.55	2.53	0	0	6.8	5.16	5.35	1.51	0	2.03	6.94	4.42	4.06	1.49	0	1.8	2214	589.99	1510.32	904	754	9.45	0	2	0	0.0007	7.7878	0.0525
09/12/02	5	283.72	8.26	5.3	19.51	0.0002	308.45	21.07	2.44	0	0	6.79	5.27	5.11	1.51	0	1.99	6.93	4.56	3.62	1.53	0	1.78	2162	590.11	1512.01	899	753	8.68	0	2	0	0.0012	7.8011	0.0531
09/12/02	7	331.53	8.27	5.36	19.28	0.0071	294.73	18.83	1.97	0	0	6.78	5.3	5.1	1.49	0	1.97	6.92	4.55	3.56	1.48	0	1.79	1818	589.91	1512.16	902	752	8.41	0	2	0	0.0006	7.7695	0.0524
09/12/02	9	521.05	8.3	5.59	19.15	19.1857	335.18	32.03	3.76	0.08	0.39	6.79	5.35	8.43	1.48	0.77	2.22	6.92	4.52	7.21	1.57	0.77	2.01	2731	582.96	1506.46	891	743	8.24	78.13	2.39	0.39	3.8367	7.7537	0.432
09/12/02	11	549.09	8.6	6.02	20.12	0.0022	329.21	38.73	3.2	0	0	6.78	5.31	6.8	1.45	0	2.01	6.9	4.45	4.95	1.45	0	1.79	3592	588.99	1530.3	921	704	8.93	0	2	0	0.0003	7.7254	0.0521
09/12/02	13	562.68	8.47	6.32	20.36	0.0017	376.54	45.93	4.25	0	0	6.78	5.35	8.04	1.51	0	2.05	6.89	4.46	6.41	1.49	0	1.79	4862	589.95	1533.78	920	751	9.04	0	2	0	0.0002	7.5673	0.0521
09/12/02	15	555.99	8.39	5.75	20.49	0.6995	366.47	38.28	3.99	0	0.02	6.79	5.34	8.76	1.51	0.03	2.13	6.9	4.47	6.78	1.52	0.03	1.89	4851	589.6	1533.11	920	751	9.09	2.8	2.01	0.01	0.1401	7.52	0.0664
09/12/02	17	468.92	8.19	5.54	20.47	0.0015	358.34	24.71	3.3	0	0	6.79	5.34	8.48	1.5	0	2.11	6.9	4.52	6.72	1.52	0	1.88	3580	586.63	1528.33	917	734	9.03	0	2	0	0	7.5171	0.0528
09/12/02	19	489.81	8.14	5.51	20.04	12.1859	368.29	26.48	4.48	0.05	0.26	6.8	5.31	9.85	1.51	0.49	2.22	6.91	4.64	7.99	1.52	0.49	2	3527	585.41	1514.17	902	698	8.66	50.42	2.25	0.25	2.3529	7.5318	0.2854
09/12/02	21	511.34	8.32	5.48	20.23	0.0012	346.03	24.75	3.33	0	0	6.78	5.28	7.74	1.5	0	2.09	6.91	4.65	5.67	1.51	0	1.84	3558	588.07	1533.18	919	762	8.89	0	2	0	0.0003	7.5806	0.0528
09/12/02	23	456.37	8.17	5.64	20.29	0.0019	352.23	26.23	3.85	0	0	6.78	5.26	7.67	1.52	0	2.14	6.92	4.66	5.81	1.48	0	1.86	3510	587.73	1531.69	916	756	8.96	0	2	0	5.09e-05	7.5878	0.0532
09/13/02	1	367.41	8.17	5.53	20.17	0.0047	348.64	26.38	4.26	0	0	6.78	5.42	7.26	1.51	0	2.13	6.93	4.59	5.53	1.52	0	1.9	3038	589.07	1524.15	907	756	8.85	0	2	0	0.0003	7.6427	0.0533
09/13/02	3	289.41	8.25	5.62	19.91	0.0049	338.92	27.44	3.7	0	0	6.78	5.54	6.79	1.51	0	2.14	6.93	4.64	5.31	1.52	6.79e-06	1.91	2430	590.12	1514.34	904	752	8.54	0	2	0	0	7.6934	0.0527
09/13/02	5	239.26	8.21	6.45	19.66	0.0071	327.39	27.95	3.57	0	0	6.78	5.57	6.77	1.5	0	2.15	6.93	4.68	5.17	1.48	0	1.9	2255	589.77	1509.39	896	754	8.26	0	2	0	0.0003	7.7396	0.053
09/13/02	7	274.77	8.35	6.47	19.42	0.0064	312.29	26.07	2.97	0	0	6.77	5.57	6.8	1.51	0	2.16	6.92	4.69	4.86	1.54	0	1.9	2137	590.13	1512.22	900	757	8.1	0	2	0	5.09e-05	7.7302	0.0523
09/13/02	9	463	8.31	6.35	19.57	0.0034	329	40.23	3.1	0	0	6.77	5.59	7.54	1.48	0	2.18	6.91	4.65	5.71	1.48	0	1.93	3315	589.29	1528.01	916	732	8.41	0	2	0	0.0003	7.6643	0.0523
09/13/02	11	570.09	8.47	6.25	20.26	0.002	356.01	36.21	2.64	0	0	6.79	5.43	8.52	1.46	0	1.4	6.9	4.64	6.38	1.43	6.78e-06	1.94	4315	589.71	1440.91	849	749	8.77	0	2	0	0.0007	7.4481	0.0528
09/13/02	13	622.96	8.37	6.3	20.45	4.0258	377.27	38.86	6.31	0.02	0.09	6.8	5.27	9.75	1.52	0.19	2.02	6.92	4.58	7.62	1.53	0.18	1.81	6247	587.64	1366.96	819	743	9.06	17.54	2.09	0.09	0.8041	7.3644	0.132
09/13/02	15	600.14	8.23	5.78	20.79	0.002	365.32	37.66	4.95	0	0	6.83	5.33	9.25	1.48	0.01	1.34	6.95	4.58	7.22	1.53	0	1.98	5787	588.95	1397.48	829	718	9.66	0	2	0	0.0005	7.2614	0.053
09/13/02	17	473.88	8.1	5.64	20.62	0.0024	364.54	27.31	4.07	0	0	6.83	5.35	9.04	1.55	0	0	6.95	4.6	6.65	1.52	0	1.97	3806	586.3	1440.01	828	713	9.36	0	2	0	0	7.24	0.0528
09/13/02	19	455.58	8.12	5.6	20.47	0.0002	364.32	27.43	3.89	0	0	6.82	5.49	8.46	1.48	0	0	6.94	4.59	6.56	1.5	0	1.91	3749	587.11	1436.86	826	700	9	0	2	0	0	7.2967	0.0521
09/13/02	21	495	8.15	5.74	20.39	0.0008	362.49	27.43	4.07	0	0	6.81	5.55	8.05	1.51	0	0	6.95	4.59	6.17	1.48	0	1.97	3867	587.45	1441.55	825	750	8.97	0	2	0	0.0036	7.3472	0.0522
09/13/02	23	450.52	8.15	5.45	20.46	0.0012	356.84	28.13	4.62	0	0	6.82	5.55	7.56	1.49	0	0	6.96	4.59	5.63	1.53	0	1.99	3771	586.52	1436.6	823	761	9.02	0	2	0	0.001	7.3613	0.0527
09/14/02	1	356.19	8.12	5.39	20.32	0.0024	353.82	28.15	4.31	0	0	6.81	5.56	7.13	1.52	0	0	6.96	4.67	5.45	1.51	0	2.03	3170	589.73	1434.92	824	761	8.83	0	2	0	0.0003	7.3786	0.0523
09/14/02	3	270.16	8.19	5.66	20	0.0119	348.79	29.26	3.99	0	0	6.8	5.53	6.84	1.52	0	0	6.95	4.74	4.87	1.51	0	2.01	2662	590.01	1430.56	813	751	8.48	0	2	0	0	7.3767	0.0521
09/14/02	5	253.46	8.2	5.83	19.63	0.0024	343.4	30.5	3.85	0	0	6.8	5.55	6.59	1.52	0	0	6.94	4.78	4.85	1.48	0	2.05	2197	590	1426.99	810	748	8.28	0	2	0	0	7.4055	0.0526
09/14/02	7	261.91	8.17	5.94	19.37	0.0087	321.91	24.77	1.13	0	0	6.8	5.59	6.47	1.49	0	0	6.94	4.78	5.1	1.52	0	1.93	2158	589.92	1399	786	751	8.22	0	2	0	0	7.4175	0.0524
09/14/02	9	510.98	8.38	6.55	19.68	0.046	313.99	28.57	0	0	0.01	6.8	5.59	6.86	1.5	0	0	6.94	4.71	5.33	1.47	0	2.04	2919	589.12	1333.17	758	746	8.58	0	2	0	0	7.3078	0.0526
09/14/02	11	517.18	8.67	6.33	20.06	0	325.54	38.41	0.41	0	0	6.81	5.57	7.77	1.46	0	0	6.93	4.55	6.19	1.49	0	2.07	4025	589.75	1377.77	756	720	9.03	0	2	0	0	7.1645	0.0479
09/14/02	13	547.65	8.54	7.06	20.49	0.0003	367.63	43.45	4.02	0	0	6.81	5.58	9.32	1.51	0	0	6.92	4.57	7.96	1.49	0	2.07	4795	589.96	1374.75	764	693	9.2	0	2	0	0.0036	7.0723	0.0521
09/14/02	15	530.62	8.25	6.93	20.52	0.0002	395.11	43.21	4.23	0	0	6.81	5.62	10.35	1.48	0	0	6.92	4.64	8.46	1.51	0	2.16	5586	589.64	1376.48	766	707	9.2	0	2	0	0.0136	7.0515	0.0529
09/14/02	17	477.42	8.05	5.76	20.43	0.0008	382.75	25.95	3.86	0	0	6.82	5.6	10.03	1.5	0	0	6.94	4.67	8.02	1.5	0	2.2	4246	589.01	1372.63	763	715	9.2	0	2	0	0.0002	7.0673	0.0529
09/14/02	19	464.23	8.02	6.01	20.27	0.0012	397.94	24.99	6.78	0	0	6.84	5.6	8.98	1.5	0	0	6.95	4.92	6.76	1.49	0	2.18	5317	589.93	1374.29	763	700	9.14	0	2	0	0.0051	7.1619	0.0531
09/14/02	21	494.02	8.14	5.95	20.17	0.0014	385.59	25.53	8.29	0	0	6.84	5.58	7.25	1.51	0	0	6.97	5.1	4.52	1.49	0	2.21	5510	590.01	1376.11	763	759	9.77	0	2	0	0.003	7.209	0.0535
09/14/02	23	448.93	8.09	5.54	20.21	0.0017	363.38	26.8	6.2	0	0	6.83	5.64	6.36	1.52	0	0	6.98	4.99	4.38	1.51	6.78e-06	2.26	5188	590.07	1377.33	760	756	10.16	0	2	0	0	7.2282	0.0531
09/15/02	1	370.79	8.08	5.51	20.08	0.0012	355.58	26.04	4.77	0	0	6.84	5.79	5.76	1.47	0	0	6.99	4.91	4.22	1.51	0	2.26	4452	587.64	1373.7	755	750	10.07	0	2	0	0	7.2851	0.0533
09/15/02	3	309.08	8.11	5.81	19.85	0.0031	352.25	27.99	4.59	0	0	6.84	5.88	4.98	1.54	0	0	6.99	4.86	3.96	1.51	0	2.22	3907	587.61	1369.98	749	745	9.77	0	2	0	0	7.3354	0.0531
09/15/02	5	260.24	8.06	6.17	19.64	0.0039	350.35	29.55	4.47	0	0	6.84	5.94	4.46	1.5	0	0	6.99	4.82	3.65	1.51	0	2.23	3207	589.21	1367.11	749	745	9.51	0	2	0	0	7.39	0.0534
09/15/02	7	313	8	6.02	19.49	0.0081	331.61	27.24	3.88	0	0	6.84	5.94	4.13	1.51	0	0	6.98	4.78	3.2	1.5	0	2.21	3159	590.02	1311.72	749	744	9.11	0	2	0	0	7.3806	0.0531
09/15/02	9	438.18	8.02	6.16	19.82	0.0048	294.25	22.9	3.43	0	0	6.84	5.81	4.02	1.5	2.72e-05	0.01	6.97	4.7	3.04	1.5	6.79e-06	2.21	2696	589.96	1311.45	763	743	8.95	0	2	0	0	7.3375	0.0528
09/15/02	11	542.55	8.41	6.38	19.95	0.0012	330.31	37.24	3.81	0	0	6.86	5.61	4.46	1.47	2.71e-05	0.01	6.97	4.64	3.14	1.48	6.78e-06	2.19	3779	589.06	1364.5	764	749	9.07	0	2	0	0	7.1475	0.0528
09/15/02	13	545.57	8.53	6.09	20.25	0.0002	381.96	42.06	4.08	0	0	6.84	5.47	5.93	1.47	0	0	6.96	4.71	4.04	1.51	0	2.22	4792	589.96	1380.39	765	754	9.29	0	2	0	0	7.0445	0.0533
09/15/02	15	535.46	8.29	5.88	20.45	0.0002	380.63	32.73	3.8	0	0	6.84	5.46	6.86	1.55	0	0	6.96	4.78	4.84	1.48	0	2.22	4764	590	1379.14	766	752	9.34	0	2	0	0	7.013	0.0534
09/15/02	17	464.26	8.08	5.63	20.46	0.0003	374.48	25.63	3.62	0	0	6.84	5.65	6.4	1.51	0	0	6.98	4.77	4.63	1.49	0	2.22	4542	590.09	1378.96	765	719	9.29	0	2	0	0	7.115	0.0533
09/15/02	19	444.14	8.12	5.48	20.3	0.0024	364.52	23.73	3.64	0	0	6.84	5.82	5.74	1.49	0	0	7	4.71	4.19	1.51	0	2.18	4164	588.22	1375.33	762	734	9.13	0	2	0	0	7.1869	0.0531
09/15/02	21	483.13	8.22	5.52	20.2	0.0002	357.78	24.48	3.65	0	0	6.84	5.87	5.34	1.51	0	0	7.01	4.68	3.47	1.53	0	2.18	3968	587.18	1378.79	761	764	9.12	0	2	0	0	7.248	0.0532
09/15/02	23	418.63	8.17	5.46	20.28	0.0022	356.99	25.71	3.66	0	0	6.84	5.87	5	1.48	0	0	7	4.69	3.19	1.49	0	2.16	3871	587.77	1373.41	762	763	9.14	0	2	0	0	7.2898	0.0524
09/16/02	1	348.33	8.1	5.7	20.18	0.0027	358.03	26.09	3.7	0	0	6.85	5.84	4.69	1.51	0	0	7	4.8	2.97	1.52	0	2.14	3445	588.8	1370.65	761	760	8.97	0	2	0	0	7.3901	0.0533
09/16/02	3	272.22	8.13	5.92	19.88	0.0007	358.02	28.94	3.98	0	0	6.85	5.8	4.2	1.52	0	0	7	4.89	2.66	1.49	0	2.13	2912	589.76	1370.34	754	753	8.78	0	2	0	0	7.4087	0.0526
09/16/02	5	236.68	8.15	5.95	19.61	0.0019	349.44	30.24	3.93	0	0	6.85	5.79	3.72	1.52	0	0	6.99	4.92	2.53	1.51	0	2.19	2588	590.12	1369.73	753	752	8.61	0	2	0	0	7.4297	0.0527
09/16/02	7	282.34	8.12	5.95	19.46	0.0025	334.02	28.89	3.44	0	0	6.84	5.83	3.78	1.48	0	0	6.99	4.94	2.57	1.5	0	2.17	2476	589.86	1325.79	752	751	8.47	0	2	0	0	7.4457	0.0527
09/16/02	9	352.85	8	6.15	19.7	0.0031	299.62	27.33	3.14	0	0	6.84	5.77	3.85	1.5	0	0.04	6.98	4.93	2.56	1.49	0	2.17	2633	589.97	1335.84	760	735	8.47	0	2	0	0	7.3461	0.0526
09/16/02	11	550.28	8.33	6.25	19.82	0.0005	309.77	32.44	3.24	0	0	6.85	5.76	4.26	1.48	0	0.11	6.98	4.74	3.03	1.48	0	2.19	3267	589.41	1359.37	763	705	8.8	0	2	0	0	7.1496	0.0529
09/16/02	13	596.85	8.65	6.21	20.21	0.0008	393.31	46.39	3.88	0	0	6.85	5.86	5.36	1.46	0	0	6.97	4.66	4.57	1.45	0	2.22	5872	589.95	1380.17	765	694	9.25	0	2	0	0	7.1059	0.0529
09/16/02	15	535.3	8.28	5.76	20.5	0.0019	389.17	34.73	3.71	0	0	6.85	5.93	6.51	1.54	0	0	6.97	4.57	5.72	1.51	0	2.22	5105	590.09	1375.89	764	688	9.34	0	2	0	0	7.0325	0.0527
09/16/02	17	466.05	8.1	5.67	20.42	0.0007	378.93	26.19	3.37	0	0	6.86	6	6.29	1.51	0	0	7	4.63	5.44	1.53	0	2.24	4938	590.1	1372.15	764	704	9.23	0	2	0	0.0003	7.054	0.0531
09/16/02	19	429.31	8.16	5.74	20.24	0.0005	370.68	25.2	3.43	0	0	6.86	6.1	5.74	1.52	0	0	7.02	4.63	4.95	1.52	0	2.19	4417	588.4	1373.06	759	736	9.05	0	2	0	0	7.1369	0.0529
09/16/02	21	462.41	8.27	5.79	20.14	0.0003	359.75	25.69	3.61	0	0	6.86	6.16	5.21	1.49	0	0	7.03	4.58	4.16	1.5	0	2.17	3996	586.97	1372.66	760	762	9.03	0	2	0	0	7.1555	0.053
09/16/02	23	424.47	8.22	5.88	20.18	0.0017	358.75	28.07	3.85	0	0	6.85	6.18	4.95	1.49	0	0	7.02	4.57	3.74	1.5	0	2.2	3952	587.33	1375.46	756	755	9.15	0	2	0	0	7.2047	0.0525
09/17/02	1	343.36	8.19	5.85	20.05	0.0017	355.84	29.09	3.75	0	0	6.86	5.83	3.84	0.33	0	0	7	4.6	3.47	0.58	0	2.2	982	549.76	1369.45	752	752	9	0	2	0	0	7.2268	0.0529
09/17/02	3	246.85	8.19	6.09	19.7	0.0005	341.66	30.49	3.8	0	0	6.89	5.78	2.1	0	0	0	6.99	4.69	3.18	0.56	0	2.19	858	542.49	1366.87	749	747	8.65	0	2	0	0	7.2212	0.0527
09/17/02	5	222.61	8.18	6.21	19.39	0.0037	349.91	31.03	3.8	0	0	6.9	6.14	3.35	1.11	0	0	7	4.72	2.96	1.7	0	2.26	4819	578.83	1364.3	744	742	8.46	0	2	0	0	7.2232	0.0528
09/17/02	7	289.07	8.18	6	19.17	0.2218	332.89	27.47	3.16	0	0	6.89	6.18	4.13	1.52	0	0	7	4.75	2.76	1.55	0	2.22	2619	590.16	1333.4	747	742	8.38	0	2	0	0	7.2894	0.0531
09/17/02	9	498.06	8.3	6.1	19.49	0.0168	309.79	24.94	2.67	0	0	6.87	6.03	4.14	1.49	0	0	6.99	4.64	2.95	1.46	0	2.27	2839	589.77	1366.02	756	721	8.71	0	2	0	4.1446	7.3171	0.0523
09/17/02	11	531.21	8.72	6.45	19.97	0.0017	361.41	50.6	3.83	0	0	6.88	6.12	4.93	1.43	0	0	6.99	4.57	3.88	1.48	0	2.22	4852	588.77	1373.2	760	708	9.19	0	2	0	4.4126	7.1286	0.0526
09/17/02	13	570.43	8.47	6.78	20.38	0.0154	421.26	45.84	4.15	0	0	6.88	6.12	6.25	1.45	0	0	6.98	4.62	5.4	1.49	0	2.23	5914	589.91	1373.6	762	681	9.34	0	2	0	0.0076	7.0339	0.0525
09/17/02	15	555.52	8.11	6.51	20.61	1.0969	393.72	42.53	4.21	0	0	6.91	6.05	5.93	1.57	0	0	7.01	4.72	5.05	1.49	0	2.21	6187	589.92	1372.22	764	672	9.45	0	2	0	0	6.9695	0.0525
09/17/02	17	478.21	8.06	6.41	20.6	0.0019	373.33	35.46	4.03	0	0	6.9	6.08	5.22	1.48	0	0	7.02	4.72	4.58	1.51	0	2.22	5327	588.43	1367.43	760	674	9.43	0	2	0	0	6.991	0.0526
09/17/02	19	456.7	8.04	6.26	20.43	0.0025	378.26	35.65	7.19	0	0	6.88	6.1	4.91	1.5	0	0	7.03	4.87	3.71	1.49	0	2.13	5937	590	1369.48	759	743	9.43	0	2	0	0	7.1143	0.0525
09/17/02	21	473.08	8.19	5.76	20.13	0.0034	363.84	32.1	6.53	0	0	6.88	6.06	4.51	1.54	0	0	7.04	4.93	3.12	1.52	0	2.13	5279	590.18	1373.49	755	752	9.69	0	2	0	0	7.1569	0.0534
09/17/02	23	431.63	8.16	5.95	20.11	0.0036	374.86	30.22	5.51	0	0	6.88	6.08	4.39	1.51	0	0	7.04	4.96	3.35	1.51	0	2.13	4548	589.72	1368.89	751	744	9.67	0	2	0	0	7.2008	0.0523
09/18/02	1	340.97	8.16	5.78	19.98	0.0046	358.49	29.51	4.67	0	0	6.89	6.11	3.97	1.51	0	0	7.04	4.91	3.22	1.52	0	2.11	3861	587.62	1364.42	747	741	9.47	0	2	0	0	7.2624	0.0528
09/18/02	3	244.37	8.17	6.01	19.63	0.0027	352.33	30.1	4.53	0	0	6.89	6.19	3.72	1.51	0	0	7.04	4.87	3.06	1.52	0	2.15	2951	589.48	1368.32	746	745	9.06	0	2	0	0	7.2937	0.0526
09/18/02	5	214.92	8.19	5.97	19.28	0.0034	342.09	29.89	4.2	0	0	6.88	6.19	3.69	1.49	0	0	7.02	4.9	2.64	1.5	0	2.15	2650	589.81	1366.22	745	744	8.72	0	2	0	0.0003	7.2775	0.0527
09/18/02	7	255.86	8.33	6.64	19	0.0025	330.8	28.36	3.61	0	0	6.87	6.19	3.65	1.52	0	0	7.02	4.92	2.94	1.52	0	2.15	2577	590.12	1367.05	747	745	8.58	0	2	0	0	7.3141	0.0524
09/18/02	9	457.43	8.39	6.43	19.23	0.0039	357.63	42.76	3.9	0	0	6.86	6.22	4.27	1.47	0	0.02	7.01	4.91	3.29	1.47	6.78e-06	2.12	3932	588.3	1374.56	753	733	8.83	0	2	0	0	7.2793	0.0525
09/18/02	11	539.27	8.67	6.61	20.03	0.001	331.82	51.43	3.92	0	0	6.88	6.14	5.61	1.44	0.01	0.97	7	4.85	4.65	1.46	0	2.14	4798	589.91	1378.6	759	739	9.29	0	2	0	0	7.1235	0.0521
09/18/02	13	533.43	8.35	6.52	20.33	0.001	371.06	53.32	4.2	0	0	6.87	6.12	7.75	1.47	0.01	1.29	6.98	4.86	6.66	1.51	0	2.12	5789	589.99	1375.02	762	697	9.45	0	2	0	0	6.9836	0.0522
09/18/02	15	529.49	8.27	6.38	20.54	0.0003	382.43	46.11	4.54	0	0	6.86	6.07	9.24	1.55	0	0	6.97	4.94	7.44	1.51	0	2.19	4989	590.04	1372	762	721	9.44	0	2	0	0	6.9052	0.0522
09/18/02	17	463.03	8.09	6.23	20.44	0.0012	357.39	37.26	3.98	0	0	6.86	5.99	9.77	1.53	0	0	6.97	5.03	7.66	1.51	0	2.19	4458	589.45	1370.31	760	781	9.4	0	2	0	0	6.9117	0.0529
09/18/02	19	427.48	8.21	5.89	20.15	0.0002	359.84	32.25	4.18	0	0	6.85	6	9.7	1.5	0	0	6.98	5.11	7.5	1.5	0	2.17	3863	587.2	1369.15	759	789	9.24	0	2	0	0	7.0593	0.0523
09/18/02	21	480.44	8.3	6.02	20.07	0.0027	369.54	31.03	3.7	0	0	6.84	6.12	9.54	1.51	0	0	6.99	5.12	7.41	1.5	0	2.22	4205	587.52	1371.63	760	810	9.25	0	2	0	0	7.1175	0.0529
09/18/02	23	448.42	8.28	5.69	20.13	0.0019	367.51	31.61	3.77	0	0	6.85	6.14	9.43	1.47	0	0	6.99	5.1	7.48	1.49	0	2.28	4121	588.28	1369.51	756	803	9.32	0	2	0	0	7.1434	0.0525
09/19/02	1	332.36	8.2	5.64	20.08	0.0027	359.02	30.19	3.67	0	0	6.86	6.19	9.24	1.54	0	0	6.99	5.09	7.36	1.54	0	2.25	3370	588.76	1366.64	747	794	9.22	0	2	0	0	7.1743	0.0531
09/19/02	3	238.49	8.15	5.9	19.7	0.0037	365.74	32.23	4.18	0	0	6.86	6.22	8.97	1.51	0	0	6.99	5.18	7.22	1.48	0	2.26	2693	589.91	1359.78	745	788	8.87	0	2	0	0	7.1987	0.0522
09/19/02	5	219.88	8.22	6.02	19.32	0.0031	354.25	32.99	4.2	0	0	6.85	6.26	8.63	1.5	0	0	6.99	5.23	7.06	1.52	0	2.31	2455	590.01	1361.42	745	788	8.6	0	2	0	0	7.2421	0.0529
09/19/02	7	241.95	8.1	6.26	19.03	0.0029	334.45	31.53	3.7	0	0	6.85	6.27	8.6	1.51	0	0	6.99	5.26	6.68	1.51	0	2.31	2165	589.97	1361.03	747	790	8.47	0	2	0	0	7.2895	0.0522
09/19/02	9	511.51	8.24	6.61	19.29	0.0024	325.55	33.5	3.94	0	0	6.84	6.25	8.98	1.49	0	0	6.98	5.19	6.74	1.45	0	2.32	3169	588.66	1370.57	754	779	8.8	0	2	0	0	7.2432	0.0525
09/19/02	11	530.46	8.62	6.62	20.13	0.8174	338.23	55.68	3.6	0	0	6.86	6.33	10.05	1.42	0	0	6.97	5.07	8.51	1.47	0	2.34	4935	589.41	1375.06	758	776	9.32	0	2	0	0	7.0349	0.0522
09/19/02	13	525.9	8.47	5.56	20.24	0.6224	363.06	58.51	4	0	0	6.85	6.33	12.1	1.53	0	0	6.96	5.06	10.05	1.54	0	2.3	5475	590.13	1372.87	759	756	9.43	0	2	0	0	6.911	0.0523
09/19/02	15	521.98	8.32	6.34	20.4	0.0007	375.23	45.37	3.72	0	0	6.84	6.32	13.13	1.53	0	0	6.95	5.17	10.89	1.48	0	2.35	3520	589.49	1425.2	834	684	8.92	0	2	0	0	6.847	0.053
09/19/02	17	459.04	8.12	6.6	20.65	0.0007	368.95	43.44	3.91	0	0	6.84	6.32	13.05	1.51	0	0	6.95	5.13	11.3	1.54	0	2.38	4292	588.42	1357.65	768	747	8.99	0	2	0	0	6.8203	0.0526
09/19/02	19	465.52	8.15	6.59	20.57	0.0008	350.06	43.91	3.81	0	0	6.83	6.28	13.15	1.45	0	0	6.95	5.09	11.41	1.47	0	2.38	4225	588.21	556.98	309	338	10.94	0	2	0	0	6.9638	0.0529
09/19/02	21	508.17	8.22	6.32	20.52	0.0017	324.45	45.24	3.93	0	0	6.81	6.28	13.68	1.52	0	0	6.95	5.17	11.96	1.5	0	2.42	4532	590.04	559.06	301	335	10.85	0	2	0	0	7.0629	0.0525
09/19/02	23	436.68	8.16	5.69	20.32	0.0014	341.41	43.34	3.84	0	0	6.8	6.17	14.5	1.53	0	0	6.94	5.18	12.37	1.5	0	2.49	4403	588.85	550.52	295	329	10.74	0	2	0	0	7.0973	0.0526
09/20/02	1	335.6	8.16	5.63	20.07	0.0149	352.96	32.96	3.71	0	0	6.8	6.15	14.67	1.5	0	0	6.94	5.18	12.56	1.53	0	2.5	3176	588.38	538.48	275	314	10.72	0	2	0	0.0073	7.1442	0.0529
09/20/02	3	237.23	8.07	8	19.73	0.0031	349.98	31.83	3.98	0	0	6.8	6.25	14.41	1.53	0	0	6.94	5.29	11.99	1.52	0	2.53	2733	589.85	527.3	267	309	10.82	0	2	0	0	7.2573	0.0524
09/20/02	5	210.97	8.16	6.79	19.4	0.0025	344.74	33.69	4.18	0	0	6.79	6.38	14.04	1.51	0	0	6.95	5.53	11.56	1.52	0	2.56	2449	590	520.75	262	305	10.88	0	2	0	0	7.309	0.0531
09/20/02	7	259.46	8.03	6.43	19.16	0.0025	327.92	32.1	3.81	0	0	6.79	6.51	13.62	1.48	0	0	6.94	5.66	11.2	1.5	6.79e-06	2.57	2378	589.96	1161.2	625	650	8.44	0	2	0	0	7.3211	0.0526
09/20/02	9	494.79	8.15	7.12	19.67	0.0019	314.61	37.32	3.44	0	0	6.79	6.34	14	1.43	0	0	6.94	5.39	11.47	1.45	6.78e-06	2.6	3339	588.2	1714.15	951	929	8.07	0	2	0	0	7.2908	0.0524
09/20/02	11	542.17	8.41	6.9	20.26	0.0025	338.29	57.87	3.89	0	0	6.8	6.24	15.28	1.45	0	0	6.93	5.31	11.7	1.46	0	2.57	5519	589.38	1703.06	951	950	8.88	0	2	0	0	7.0856	0.052
09/20/02	13	546.23	8.2	6.76	20.47	0.0024	382.15	42.86	4.62	0	0	6.8	6.2	16.96	1.51	0	0	6.92	5.39	13.23	1.54	0	2.53	6712	590.08	1686.7	949	953	9.03	0	2	0	0	6.9727	0.0527
09/20/02	15	542.74	8.02	6.62	20.65	0.0007	375.58	51.63	4.53	0	0	6.8	6.14	17.48	1.51	0	0	6.92	5.43	13.3	1.5	0	2.58	5572	590.02	1667.21	942	952	9.02	0	2	0	0	6.9121	0.0528
09/20/02	17	455.29	7.57	6.08	20.47	0.0007	361.86	47.71	4.45	0	0	6.8	6.09	18.11	1.56	0	0	6.91	5.48	13.95	1.49	0	2.59	5059	590.1	1696.12	954	950	8.97	0	2	0	0	6.8752	0.0524
09/20/02	19	436.59	7.47	5.91	20.13	0.001	371.03	35.38	5.35	0	0	6.79	6.11	17.8	1.44	0	0	6.92	5.51	14.12	1.51	0	2.6	3939	586.59	1696.79	951	951	8.85	0	2	0	0.035	7.0804	0.0519
09/20/02	21	496.77	7.53	5.79	20.2	0.0024	376.07	33.73	5.42	0	0	6.81	5.76	15.47	0.04	0	0	6.91	5.52	12.67	0.12	0	2.66	553	543.85	1695.74	951	949	8.81	0	2	0	0	7.1048	0.0529
09/20/02	23	435.48	7.54	5.89	20.37	0.0014	367.25	33.2	4.92	0	0	6.88	5.96	10.52	0.03	0	0	6.92	5.59	12.34	0.38	0	2.73	2955	553.17	1716.36	951	913	8.87	0	2	0	0	7.1596	0.0531
09/21/02	1	326.82	7.94	5.97	20.26	0.0019	360.31	31.19	4.51	0	0	6.88	6.24	11.51	1.08	0	0	6.96	5.3	12.05	1.63	0	2.66	5930	589.48	1720.09	951	887	8.67	0	2	0	0	7.2495	0.0529
09/21/02	3	244.35	8.16	6.23	19.97	0.0022	353.84	30.98	4.65	0	0	6.85	6.3	12.41	1.5	0	0	6.95	5.31	11.45	1.52	0	2.67	2822	589.56	1730.26	952	845	8.97	0	2	0	0	7.3191	0.0529
09/21/02	5	214.11	8.18	6.15	19.66	0.0025	342.79	32	4.6	0	0	6.84	6.34	12.38	1.49	0	0	6.95	5.33	11.04	1.5	0	2.7	2459	589.97	1694.89	922	922	9.03	0	2	0	0	7.2602	0.0531
09/21/02	7	243.13	8.23	6.42	19.42	0.0015	332.37	31.59	4.24	0	0	6.83	6.34	12.36	1.5	0	0	6.95	5.38	10.36	1.49	0	2.67	2407	589.93	1679.02	914	950	8.94	0	2	0	0	7.2312	0.0527
09/21/02	9	489.6	8.41	7.04	19.84	0.0015	320.81	43.6	4.05	0	0	6.81	6.36	13.08	1.44	0	0	6.94	5.35	11.13	1.48	0	2.71	3959	589.81	1725.65	955	893	8.6	0	2	0	0	7.2649	0.0525
09/21/02	11	510.75	8.67	6.76	20.32	0.0017	348.6	52.4	4.4	0	0	6.81	6.17	14.87	1.44	0	0	6.92	5.31	11.54	1.48	0	2.72	4908	589.31	1729.56	949	918	8.83	0	2	0	0	7.1902	0.0527
09/21/02	13	494.25	8.44	6.32	20.38	0.001	369.09	53.36	5.17	0	0	6.81	6.15	16.23	1.57	0	0	6.92	5.46	11.79	1.5	0	2.72	5341	590.13	1697.91	950	951	10.14	0	2	0	0	6.9723	0.052
09/21/02	15	507.35	8.34	6.3	20.29	0.0015	387.52	39.54	4.03	0	0	6.8	6.25	15.74	1.49	0	0	6.92	5.43	12.82	1.47	0	2.79	5190	589.88	1709.05	950	939	10.18	0	2	0	0	6.8625	0.0533
09/21/02	17	458.8	8.13	5.85	20.28	0.0024	394.19	30.53	3.92	0	0	6.81	6.38	16.24	1.5	0	0	6.94	5.35	13.46	1.53	0	2.8	4560	589.48	1746.06	950	852	10.12	0	2	0	0	6.9351	0.0524
09/21/02	19	447.81	8.1	6.01	20.1	0.001	380.8	29.06	4.09	0	0	6.81	6.45	15.68	1.48	0	0	6.96	5.34	12.8	1.51	0	2.78	4388	589.63	1723.52	952	883	10.07	0	2	0	0	6.9861	0.0527
09/21/02	21	473.33	8.31	5.72	19.99	0.0019	364.49	29.47	4.13	0	0	6.82	6.43	15.19	1.46	0	0	6.96	5.35	12.46	1.49	0	2.79	4134	586.02	1687.89	945	950	10.19	0	2	0	0	7.0229	0.053
09/21/02	23	428.88	8.23	5.72	20.12	0.0025	361.79	30.72	4.19	0	0	6.85	6.03	12.78	0.01	0	0	6.94	5.36	11.6	0.12	0	2.89	583	543.15	1696.01	951	952	10.16	0	2	0	0	7.0685	0.0528
09/22/02	1	340.44	8.22	5.79	20.03	0.0046	361.82	30.76	3.87	0	0	6.87	6.5	11.29	1.08	4.08e-05	0	6.96	5.36	11.4	1.54	0	2.83	5742	583.97	1694.51	950	951	10.09	0	2	0	0	7.0691	0.0526
09/22/02	3	264.21	8.22	6	19.73	0.0041	355.14	32.57	3.88	0	0	6.85	6.62	11.99	1.48	0	0	6.97	5.26	10.79	1.48	0	2.89	3147	589.59	1695.4	950	951	19.4	0	2	0	0	7.0613	0.0526
09/22/02	5	220.3	8.21	6.22	19.41	0.0027	348.24	34.6	3.99	0	0	6.84	6.61	11.94	1.51	0	0	6.97	5.24	10.7	1.52	0	2.89	2645	590.1	1693.58	948	950	18.4	0	2	0	0	7.1121	0.0532
09/22/02	7	299.53	8.15	6.77	19.41	0.0025	334.23	34.03	3.68	0	0	6.83	6.59	11.88	1.5	0	0	6.96	5.26	10.45	1.5	0	2.85	2483	590.06	1630.9	913	954	7.4	0	2	0	0	7.2019	0.0533
09/22/02	9	432.95	8.15	6.71	19.91	0.0029	292.69	39.47	3.28	0	0	6.82	6.53	12.08	1.47	0	0	6.95	5.12	10.23	1.47	0	2.89	2816	589.67	1627.42	920	951	7.53	0	2	0	5.09e-05	7.2527	0.0526
09/22/02	11	511.04	8.56	6.49	19.66	0.001	328.55	45.06	3.71	0	0	6.84	6.42	13.5	1.49	0	0	6.94	5	10.48	1.5	0	2.89	3865	588.17	1719.46	953	932	14.29	0	2	0	0	7.107	0.0524
09/22/02	13	543.82	8.48	6.05	20	0.0008	392.73	49.56	4.34	0	0	6.82	6.36	14.78	1.43	0	0	6.93	5.05	11.82	1.5	0	2.84	5451	589.82	1696.12	950	944	20	0	2	0	0	6.84	0.0527
09/22/02	15	535.69	8.28	5.82	20.19	0.0007	391.32	38.62	4.01	0	0	6.83	6.3	15.4	1.53	0	0	6.93	5.12	12.51	1.49	0	2.88	5366	589.99	1694.31	953	942	19.99	0	2	0	0.0002	6.7609	0.0521
09/22/02	17	466.3	8.13	5.7	20.23	0.0017	384.89	31.04	3.73	0	0	6.85	6.29	15.07	1.52	0	0	6.95	5.27	11.69	1.5	0	2.86	5011	590.02	1727.68	950	883	20	0	2	0	0.0002	6.8665	0.0527
09/22/02	19	439.51	8.15	5.58	20.14	0.002	377.8	28.46	3.75	0	0	6.84	6.38	14.21	1.5	0	0	6.97	5.32	11.15	1.51	0	2.82	4449	589.46	1699.53	951	943	20	0	2	0	0	6.9709	0.0524
09/22/02	21	470.28	8.28	5.52	20.06	0.0027	364.72	28.89	3.67	0	0	6.86	6.35	13.49	1.51	0	0	6.98	5.32	10.68	1.51	0	2.86	4476	589.25	1692.9	950	951	20	0	2	0	0	7.0291	0.0529
09/22/02	23	412.22	8.24	5.45	20.1	0.0017	366.07	31	3.73	0	0	6.86	6.28	13.03	1.51	0	0	6.98	5.33	10.4	1.51	0	2.9	3880	588.19	1692.87	953	952	20	0	2	0	0	7.0485	0.0528
09/23/02	1	336.27	8.14	5.53	19.98	0.0037	362.29	30.78	3.46	0	0	6.86	6.28	12.67	1.54	0	0	6.98	5.38	9.67	1.49	0	2.86	3423	588.06	1693.77	950	951	20	0	2	0	0	7.0479	0.0527
09/23/02	3	261.06	8.19	5.7	19.63	0.0036	353.71	31.68	3.54	0	0	6.85	6.34	12.09	1.49	0	0	6.98	5.37	9.34	1.53	6.78e-06	2.88	2946	590.07	1693.95	950	950	20	0	2	0	0	7.0681	0.0524
09/23/02	5	221.19	8.22	5.92	19.31	0.0032	346.67	34.73	3.65	0	0	6.85	6.41	11.55	1.51	0	0	6.98	5.35	9.4	1.5	0	2.89	2495	590	1692.23	950	951	20	0	2	0	0	7.1363	0.0528
09/23/02	7	279.18	8.19	6.1	19.35	0.0002	336.72	35.43	3.49	0	0	6.84	6.44	11.68	1.49	0	0	6.97	5.32	9.26	1.48	0	2.84	2616	589.91	1625.69	907	951	20	0	2	0	0	7.1704	0.0523
09/23/02	9	358.28	8.17	6.82	19.9	0.0029	298.29	39.12	3.58	0	0	6.83	6.39	11.76	1.5	0	0	6.96	5.23	9.14	1.49	0	2.88	2555	589.77	1639.29	924	923	20	0	2	0	0.0003	7.1343	0.0525
09/23/02	11	487.8	8.45	6.29	19.52	0.0014	295.04	41.58	2.93	0	0	6.82	6.38	12.5	1.46	0	0	6.95	5.07	9.27	1.51	0	2.87	3093	589.39	1731.14	950	873	20	0	2	0	0	7.0442	0.0524
09/23/02	13	586.83	8.67	6.15	19.83	0.0031	388.17	49.53	4.12	0	0	6.82	6.33	14.05	1.41	0	0	6.94	5.06	10.66	1.47	0	2.79	5668	589.82	1737.56	953	912	20	0	2	0	0	6.9615	0.0524
09/23/02	15	731.16	8.26	5.32	20.05	0.0019	396.2	44.12	4.24	0	0	6.8	6.22	15.18	1.16	0	0	6.94	5.13	11.67	1.38	1.36e-05	2.86	6322	587.09	1733.77	950	912	20	0	2	0	0	6.9893	0.0525
09/23/02	17	1170.28	7.97	3.72	19.77	0.0008	377.69	23.02	3.42	0	0	6.85	6	13.2	0.07	0	0	6.98	4.78	11.52	1.22	0	2.87	7303	572.63	1762.75	950	858	20	0	2	0	0	7.163	0.0527
09/23/02	19	913.44	7.93	2.67	18.94	0.0029	342.82	12.88	2.34	0	0	6.87	6.04	10.7	0.22	0	0	7.04	4.54	10.24	1.46	0	2.73	7070	580.67	1697.9	951	955	20	0	2	0	0	7.0897	0.0531
09/23/02	21	809.94	8.39	3.35	18.79	0.0027	313.14	12.3	1.64	0	0	6.87	6.16	10.45	1.62	0	0	7.01	4.55	8.97	1.54	0	2.63	3653	588.52	1687.77	952	948	20	0	2	0	0	7.1527	0.0524
09/23/02	23	679.09	8.27	3.97	19.11	0.0036	323.66	17.49	2.21	0	0	6.85	6.31	9.62	1.5	0	0	6.99	4.63	8.26	1.5	0	2.57	3800	587.68	1689.59	949	949	17.89	0	2	0	0	7.1767	0.0525
09/24/02	1	374.22	8.33	5.01	19.44	0.0024	328.37	20.77	2.96	0	0	6.84	6.43	9.05	1.54	0	0	6.97	4.79	7.54	1.51	0	2.48	2783	589.23	1690.49	952	950	10.97	0	2	0	0	7.1621	0.0527
09/24/02	3	287.49	8.4	5.65	19.26	0.0034	328.78	25.71	2.87	0	0	6.83	6.53	8.63	1.5	0	0	6.96	5.01	6.8	1.51	0	2.51	2635	590.02	1689.91	953	954	10.62	0	2	0	0	7.1955	0.0528
09/24/02	5	245.36	8.34	5.79	19.05	0.0046	325	27.58	2.99	0	0	6.82	6.55	8.29	1.54	0	0	6.95	5.09	6.14	1.5	0	2.54	2253	590.04	1689.42	950	949	10.4	0	2	0	0	7.2466	0.053
09/24/02	7	328.37	8.24	5.66	19	0.0031	309.35	25.78	2.7	0	0	6.81	6.58	8.07	1.47	0	0	6.94	5.07	6.15	1.49	0	2.51	2224	589.88	1644.74	923	953	10.37	0	2	0	0	7.2861	0.0521
09/24/02	9	591.35	8.29	5.71	19.36	0.0036	287.02	23.2	2.37	0	0	6.8	6.52	8.07	1.49	0	0	6.93	4.86	6.36	1.51	0	2.53	2526	589.99	1631.01	928	950	10.5	0	2	0	0	7.235	0.0527
09/24/02	11	600.68	8.67	6.06	19.91	0.0024	331.75	38.79	3.4	0	0	6.79	6.43	9.47	1.44	0	0	6.92	4.72	7.29	1.46	0	2.5	4017	589.88	1627.4	928	953	10.73	0	2	0	0	7.2173	0.0524
09/24/02	13	711.54	8.5	5.77	20.09	0.0025	350.05	45.67	3.76	0	0	6.77	6.37	11.53	1.43	0	0	6.9	4.75	8.35	1.48	0	2.48	5178	589.8	1632.63	932	952	10.75	0	2	0	0	7.1711	0.0525
09/24/02	15	833.37	8.32	5.05	19.7	0.0019	356.13	33.62	3.36	0	0	6.79	6.22	12.35	1.63	0	0	6.92	4.6	9.44	1.5	0	2.55	6568	589.99	1637.44	940	951	10.86	0	2	0	0	7.0796	0.0521
09/24/02	17	543.71	8.2	5.24	19.99	0.0022	337.59	29.35	3.2	0	0	6.81	6.35	11.69	1.51	0	0	6.94	4.46	9.1	1.52	0	2.54	3979	588.77	1622.94	929	951	10.97	0	2	0	0	6.9659	0.0524
09/24/02	19	445.58	8.37	5.58	19.84	0.0027	334.71	32.5	3.36	0	0	6.8	6.53	11.36	1.49	0	0	6.93	4.44	9.37	1.51	0	2.43	3399	589.51	1684.92	955	951	10.6	0	2	0	0	6.9481	0.0521
09/24/02	21	482.37	8.42	5.43	19.56	0.0008	344.95	31.05	3.61	0	0	6.78	6.52	11.2	1.49	0	0	6.92	4.49	8.97	1.5	0	2.46	3513	587.68	1686.96	950	950	9.23	0	2	0	0	6.9764	0.0526
09/24/02	23	431.64	8.35	5.56	19.63	0.0017	350.12	29.97	3.68	0	0	6.79	6.5	11.23	1.52	0	0	6.92	4.57	9.03	1.53	0	2.48	3336	587.67	1685.97	951	952	8.65	0	2	0	0	6.9862	0.0522
09/25/02	1	331	8.28	5.62	19.49	0.0015	360.75	32.23	3.87	0	0	6.8	6.47	10.9	1.5	0	0	6.92	4.62	8.4	1.51	0	2.45	2794	589.9	1685.93	951	950	9.2	0	2	0	0	7.0136	0.0528
09/25/02	3	237.74	8.27	5.64	19.16	0.0022	349.03	32.48	4.05	0	0	6.8	6.38	10.37	1.52	0	0	6.93	4.7	7.96	1.49	0	2.49	2272	590.02	1685.83	950	951	8.97	0	2	0	0	7.0054	0.0524
09/25/02	5	212.6	8.29	5.74	18.83	0.0036	339.87	31.68	4.01	0	0	6.8	6.39	9.83	1.5	0	0	6.92	4.74	7.45	1.53	0	2.5	1978	589.94	1685.51	952	951	8.77	0	2	0	0	7.0455	0.0523
09/25/02	7	278.19	8.25	5.63	18.64	0.0025	324.17	31.3	3.71	0	0	6.79	6.41	9.7	1.53	0	0	6.92	4.73	7.45	1.51	6.79e-06	2.46	1689	590.02	1634.74	923	952	8.75	0	2	0	0	7.0742	0.0524
09/25/02	9	533.17	8.29	5.79	19.03	0.0019	293.18	25.43	3.09	0	0	6.79	6.31	10.02	1.49	0	0	6.92	4.65	7.55	1.48	0	2.48	2198	589.87	1623.04	925	949	8.97	0	2	0	0	7.0486	0.053
09/25/02	11	579.5	8.62	6.41	19.8	0.001	323.38	41.12	3.53	0	0	6.79	6.19	10.71	1.39	0	0	6.91	4.56	8.28	1.45	6.78e-06	2.44	4175	590.02	1626.15	924	952	9.35	0	2	0	0	6.8866	0.0526
09/25/02	13	594.22	8.28	6.39	20	0.0022	366.34	56.51	4.42	0	0	6.78	6.1	12.84	1.51	0	0	6.89	4.57	9.65	1.52	0	2.4	5462	590.03	1630.5	926	953	9.42	0	2	0	0	6.7923	0.0526
09/25/02	15	608.12	8.33	6.18	20.11	0.0029	353.73	51.35	4.51	0	0	6.78	5.98	14.98	1.47	0	0	6.89	4.59	11	1.49	0	2.48	5078	589.88	1627.87	924	951	9.38	0	2	0	0	6.7439	0.052
09/25/02	17	523.28	8.12	6.27	20.2	0.0034	345.82	45.25	4.32	0	0	6.78	5.9	15.76	1.59	0	0	6.89	4.54	11.48	1.51	0	2.51	4714	588.4	1640.89	935	950	9.34	0	2	0	0	6.7265	0.0519
09/25/02	19	468.22	8.17	6.4	20.1	0.0014	338.54	39.89	4.21	0	0	6.76	6.02	15.42	1.48	0	0	6.89	4.49	11.09	1.53	0	2.51	3482	588.44	1685.24	952	952	10.96	0	2	0	0	6.7776	0.0514
09/25/02	21	545.74	8.26	5.89	19.92	0.0032	341.22	42.52	4.53	0	0	6.75	5.97	15.78	1.51	0	0	6.88	4.51	11.09	1.5	0	2.52	4146	587.99	1687.83	951	950	11.2	0	2	0	0	6.8257	0.0523
09/25/02	23	478.34	8.22	4.98	19.68	0.0017	347.81	39.88	4.34	0	0	6.75	5.9	16.33	1.53	0	0	6.89	4.49	10.81	1.52	0	2.59	3769	588.79	1686.63	953	950	11.28	0	2	0	0	6.8356	0.052
09/26/02	1	354.46	8.22	5.08	19.44	0.0024	343.36	29.77	3.91	0	0	6.76	5.86	15.91	1.53	0	0	6.89	4.53	11.6	1.47	0	2.61	2713	589.94	1687.24	951	950	11.14	0	2	0	0	6.8494	0.0523
09/26/02	3	240.4	8.2	5.25	19.15	0.0027	338.04	28.6	4.09	0	0	6.76	5.99	15.23	1.49	0	0	6.9	4.56	11.3	1.55	6.78e-06	2.59	2125	589.99	1688.27	953	955	10.54	0	2	0	0	6.9181	0.0527
09/26/02	5	184.91	8.23	5.54	18.88	0.0008	334.27	29.57	4.27	0	0	6.76	6.06	14.66	1.51	0	0	6.9	4.58	10.79	1.52	0	2.59	1570	589.99	1687.19	952	949	10.09	0	2	0	0	6.9414	0.0528
09/26/02	7	278.06	8.24	5.84	18.65	0.0014	328.52	30.94	4.21	0	0	6.75	6.09	14.5	1.5	0	0	6.89	4.59	11.02	1.5	0	2.57	1616	590.05	1648.62	916	955	10.24	0	2	0	5.09e-05	6.9408	0.0528
09/26/02	9	546.67	8.41	6.24	19.13	0.0036	306.72	32.64	4	0	0	6.75	6.07	14.7	1.48	0	0	6.89	4.53	11.78	1.5	6.78e-06	2.57	2755	589.91	1631.63	919	952	10.45	0	2	0	0	6.9024	0.0525
09/26/02	11	573.68	8.62	6.42	19.75	0.002	310.87	43.65	4.04	0	0	6.74	5.89	16.08	1.45	0	0	6.88	4.47	10.92	1.45	0	2.58	4328	588.88	1630.68	920	950	10.72	0	2	0	0	6.8182	0.0524
09/26/02	13	573.3	8.42	6.42	19.94	0.0025	348.42	51.67	4.62	0	0	6.71	5.61	17.48	1.53	0	0	6.86	4.42	12.57	1.49	0	2.53	4841	590.03	1658.26	939	948	10.13	0	2	0	0	6.876	0.0515
09/26/02	15	670.87	8.32	6.3	19.97	0.0027	364.98	50.77	5.08	0	0	6.7	5.35	19.05	1.46	0	0	6.86	4.3	15.3	1.46	0	2.6	5569	589.71	1678.15	953	954	7.88	0	2	0	0	6.9464	0.052
09/26/02	17	604.08	8.13	5.65	19.81	0.0037	357.78	47.46	5.24	0	0	6.71	5.17	19.48	1.57	0	0	6.89	4.11	16.19	1.56	0	2.65	6138	590.21	1500.99	925	767	8.7	0	2	0	0	6.9896	0.0526
09/26/02	19	532.56	8.17	5.51	19.86	0.0015	335.73	34.18	5.01	0	0	6.72	4.98	19.62	1.46	0	0	6.89	3.92	16.57	1.53	0	2.57	3588	587.7	1046.07	827	332	8	0	2	0	0	7.1534	0.0519
09/26/02	21	807.66	8.28	5.03	19.39	0.0039	343.16	37.73	5.24	0	0	6.72	4.81	19.91	1.45	0	0	6.87	3.87	16.76	1.46	0	2.61	5359	589.6	1447.99	935	616	9.35	0	2	0	0	7.2523	0.0523
09/26/02	23	877.45	8.11	3.73	18.97	0.0036	331.36	32.49	4.65	0	0	6.75	4.65	19.47	1.53	0	0	6.89	3.85	17.18	1.55	0	2.61	5526	588.94	1459.83	942	633	9.22	0	2	0	0	7.3203	0.0518
09/27/02	1	542.02	8.06	3.46	18.7	0.0025	309.51	21.58	3.83	0	0	6.77	4.48	19.08	1.6	0	0	6.9	3.85	16.14	1.54	0	2.49	2807	589.76	1438.34	924	607	8.93	0	2	0	0	7.3757	0.052
09/27/02	3	296.92	8.14	4.22	18.9	0.0017	304.51	17.41	3.67	0	0	6.76	4.36	18.32	1.53	0	0	6.9	3.91	15.89	1.96	0	2.47	694	590.01	1411.99	902	633	7.84	0	2	0	0	7.4471	0.0522
09/27/02	5	228.66	8.14	4.89	18.75	0.0022	303.95	18.37	3.74	0	0	6.75	4.32	17.84	1.99	0	0	6.89	3.92	14.94	2.45	0	2.48	19	589.99	1389.24	878	596	7.23	0	2	0	0	7.4763	0.0527
09/27/02	7	289.91	8.1	5.42	18.66	0.001	304.29	21.06	3.74	0	0	6.74	4.25	17.7	2.3	0	0	6.89	3.93	14.35	2.54	0	2.38	67	589.94	1541.29	900	806	7.01	0	2	0	0	7.4995	0.052
09/27/02	9	616.34	8.29	5.92	18.86	0.0017	285.19	22.61	3.68	0	0	6.73	4.17	17.91	1.53	0	0	6.87	3.96	13.85	2.1	0	2.42	890	589.86	1677.54	927	953	7.33	0	2	0	0	7.5289	0.0524
09/27/02	11	1030.17	8.61	4.84	19.01	0.0007	323.84	28.96	3.52	0	0	6.72	4.08	17.41	1.46	0	0	6.85	3.9	15.62	1.45	0	2.44	3442	587.73	1684.01	952	951	8.15	0	2	0	5.09e-05	7.5782	0.0523
09/27/02	13	1128.35	8.34	3.52	18.7	0.0017	314.86	35.58	3.81	0	0	6.72	4.02	18.43	1.48	0	0	6.84	3.83	15.94	1.49	6.79e-06	2.41	4471	588.75	1686.21	953	940	8.58	0	2	0	0	7.5601	0.0525
09/27/02	15	1183.88	8.2	3.44	18.53	0.0041	316.04	18.99	2.48	0	0	6.68	4.06	19.28	1.49	0	0	6.82	3.8	16.45	1.46	0	2.39	4390	589.17	1620.38	867	954	10.08	0	2	0	0	7.4574	0.0524
09/27/02	17	980.23	8	3.93	18.08	0.0024	303.02	10.48	1.33	0	0	6.68	4.89	18.57	1.57	0	0	6.83	4.08	15.42	1.56	0	2.39	4904	589.43	1646.93	892	950	10.98	0	2	0	0	7.4333	0.052
09/27/02	19	821.18	8.12	3.22	18.05	0.0019	298.56	10.51	1.29	0	0	6.68	5.45	16.58	1.5	0	0	6.83	4.33	13.2	1.53	0	2.26	2478	590.07	1689.1	948	949	10.54	0	2	0	0	7.4121	0.0519
09/27/02	21	825.38	8.27	3.98	18.3	0.0029	304.61	13.37	1.61	0	0	6.68	5.47	15.65	1.47	0	0	6.83	4.44	11.9	1.48	6.79e-06	2.13	2865	589.65	1693.9	952	950	10.46	0	2	0	0	7.3808	0.0516
09/27/02	23	566.72	8.19	4.97	18.88	0.0017	314.15	16.81	1.8	0	0	6.69	5.41	15.59	1.56	0	0	6.82	4.51	12.03	1.5	0	2.02	2821	589.75	1694.73	952	949	10.35	0	2	0	0	7.338	0.0523
09/28/02	1	414.97	8.24	5.01	19.06	0.0008	326.59	20.71	2.09	0	0	6.69	5.67	14.89	1.5	0	0	6.83	4.54	12.04	1.49	0	1.91	2617	589.98	1694.01	951	951	9.21	0	2	0	0	7.4097	0.052
09/28/02	3	329.61	8.26	5.23	18.74	0.0025	320.35	21.66	2.23	0	0	6.68	5.89	14.59	1.51	0	0	6.83	4.49	11.87	1.53	0	1.89	2015	590.11	1694.34	951	949	8.43	0	2	0	0	7.4387	0.0524
09/28/02	5	275.51	8.21	5.36	18.52	0.0019	315.31	23.7	2.22	0	0	6.68	5.99	14.43	1.52	0	0	6.83	4.51	11.4	1.52	0	1.86	1453	590.05	1693.66	952	954	8.17	0	2	0	5.09e-05	7.482	0.0523
09/28/02	7	326.12	8.04	5.35	18.31	0.0008	299.76	22.3	1.98	0	0	6.68	5.99	14.24	1.5	0	0	6.82	4.58	11.39	1.51	0	1.82	1178	590.03	1673.23	920	954	8.3	0	2	0	0	7.4964	0.0525
09/28/02	9	580.34	8.3	5.81	18.82	0.0017	295.63	22.91	2.03	0	0	6.67	5.92	13.71	1.47	0	0	6.81	4.53	10.6	1.49	0	1.8	1740	589.91	1665.21	918	940	8.55	0	2	0	0	7.519	0.0522
09/28/02	11	589.71	8.58	6.24	19.52	0.002	336.75	50.7	2.93	0	0	6.65	5.86	15.6	1.45	0	0	6.79	4.5	12.17	1.45	1.36e-05	1.82	4046	589.17	1706.39	955	936	8.96	0	2	0	0	7.4355	0.0524
09/28/02	13	586.8	8.4	5.53	19.43	0.0015	352.44	41	2.97	0	0	6.65	5.78	17.55	1.48	0	0	6.77	4.55	13.33	1.52	0	1.85	4611	589.85	1731.69	949	912	8.89	0	2	0	0	7.2869	0.0522
09/28/02	15	567.25	8.39	5.74	19.62	0.001	362.18	31.74	2.93	0	0	6.66	5.76	18.35	1.52	0	0	6.77	4.63	13.73	1.46	0	1.84	3933	588.22	1748.48	953	916	17.67	0	2	0	0	7.0225	0.0521
09/28/02	17	516.41	7.99	6.13	20.16	0.0007	369.18	33.69	2.89	0	0	6.66	5.94	17.53	1.5	0	0	6.8	4.63	14.42	1.51	0	1.87	4456	589.41	1751.13	949	868	20	0	2	0	0	6.9839	0.0522
09/28/02	19	489.33	8.09	5.48	19.62	0.001	367.38	37.88	2.97	0	0	6.65	6.1	17.81	1.51	0	0	6.81	4.74	14.43	1.52	0	1.88	4383	588.4	1736.03	949	892	20	0	2	0	0	7.0608	0.0519
09/28/02	21	503.88	8.16	5.27	19.53	0.0012	342.92	25.12	3.07	0	0	6.66	6.11	17.36	1.52	0	0	6.82	4.74	13.75	1.51	6.79e-06	1.87	3493	587.57	1695.88	953	951	17.07	0	2	0	0	7.1496	0.0523
09/28/02	23	446.61	8.18	5.21	19.58	0.0031	343.92	26.19	2.94	0	0	6.67	6.11	16.94	1.51	0	0	6.82	4.74	13.71	1.52	0	1.91	2919	590.07	1695.28	952	949	10.32	0	2	0	0	7.1576	0.0523
09/29/02	1	360.15	8.14	5.42	19.41	0.0007	344.79	27.06	2.84	0	0	6.68	6.09	16.5	1.52	0	0	6.82	4.74	13.23	1.51	0	1.89	2681	589.89	1695.27	952	954	10.65	0	2	0	0	7.1991	0.0523
09/29/02	3	285.18	8.17	5.67	19.14	0.0041	338.24	28.17	3.18	0	0	6.69	6.08	16.22	1.51	0	0	6.83	4.8	12.99	1.52	0	1.91	2458	590.05	1695.57	953	952	10.65	0	2	0	0	7.2773	0.0523
09/29/02	5	237.97	8.18	5.8	18.75	0.0022	334.35	31.59	3.29	0	0	6.69	6.04	15.89	1.5	0	0	6.83	4.93	12.18	1.5	0	1.95	1842	589.94	1695.82	952	952	10.63	0	2	0	0	7.2444	0.0528
09/29/02	7	246.29	8.12	5.57	18.48	0.0064	320.41	30.48	2.91	0	0	6.69	6.08	15.64	1.51	0	0	6.83	5.15	12.8	1.53	6.78e-06	1.95	1456	590.04	1694.78	951	951	10.03	0	2	0	0	7.2588	0.053
09/29/02	9	361.09	8.16	5.78	18.45	0.0015	298.8	25.32	2.48	0	0	6.68	6.04	14.99	1.5	0	0	6.82	5.16	12.39	1.51	0	1.95	1906	589.99	1718.06	981	919	8.04	0	2	0	0	7.1508	0.0525
09/29/02	11	557.93	8.65	5.94	18.84	0.002	301.96	31.57	2.54	0	0	6.71	5.99	14.92	1.43	0	0	6.81	5.09	12.61	1.47	6.79e-06	1.93	2678	590.13	1740.13	1020	911	8.67	0	2	0	0	6.8845	0.0522
09/29/02	13	587.69	8.58	5.89	19.42	0.0019	366.86	43.98	3.37	0	0	6.71	5.95	17.27	1.49	0	0	6.81	5.08	12.31	1.49	0	1.88	4674	589.69	1716.63	1034	943	9.56	0	2	0	0	6.7551	0.0515
09/29/02	15	573.89	8.08	5.54	19.73	0.0012	365.71	33.21	3.04	0	0	6.71	5.94	17.76	1.54	0	0	6.82	5.17	14.09	1.48	0	1.91	5128	589.95	1705.41	1042	952	10.04	0	2	0	0	6.6917	0.0519
09/29/02	17	492.45	7.59	5.49	19.75	0.0008	365.75	26.63	3.08	0	0	6.73	6.11	17.13	1.5	0	0	6.87	5.22	13.68	1.46	0	1.94	5338	589.9	1702.41	1052	952	10.09	0	2	0	0	6.6626	0.052
09/29/02	19	467.29	7.44	5.6	19.64	0.0017	361.61	24.44	3.02	0	0	6.73	6.26	16.5	1.46	0	0	6.91	5.35	13.39	1.58	0	1.9	4797	589.34	1701.93	1052	951	9.98	0	2	0	0	6.7785	0.0521
09/29/02	21	507.38	7.39	5.55	19.59	0.0019	349.56	24.72	3.04	0	0	6.75	6.24	16.05	1.54	0	0	6.92	5.27	12.79	1.51	0	1.94	4421	588.18	1714.66	1015	952	10	0	2	0	0	6.9339	0.0517
09/29/02	23	432.69	7.38	5.54	19.62	0.0022	348.42	27.15	3.25	0	0	6.77	6.2	15.56	1.48	0	0	6.91	5.27	12.12	1.5	0	1.97	3637	588.61	1712.86	1013	951	10.02	0	2	0	0	7.0182	0.0526
09/30/02	1	354.4	7.9	5.65	19.42	0.0031	349.33	28.78	3.25	0	0	6.77	6.16	15.27	1.53	0	0	6.9	5.3	11.99	1.5	0	1.98	3043	589.8	1706.29	1032	951	9.93	0	2	0	0	7.0915	0.0525
09/30/02	3	288.19	8.15	5.72	19.05	0.0012	344.04	29.7	3.35	0	0	6.77	6.1	14.52	1.51	0	0	6.9	5.37	11.75	1.52	0	2.03	2485	590.1	1701.15	1025	950	9.79	0	2	0	0	7.1693	0.0525
09/30/02	5	231.67	8.14	5.93	18.66	0.0032	341.87	32.96	3.57	0	0	6.77	6.08	14.45	1.51	0	0	6.89	5.37	10.96	1.51	0	2.06	2219	589.91	1702.82	1025	952	9.69	0	2	0	5.09e-05	7.1702	0.0526
09/30/02	7	220.06	8.16	5.94	18.37	0.0036	333.26	34.72	3.41	0	0	6.76	6.12	13.47	1.52	0	0	6.89	5.45	10.99	1.5	0	2.05	2183	590	1702.51	1033	952	9.18	0	2	0	0	7.197	0.0528
09/30/02	9	275.64	8.17	5.84	18.28	0.0027	316.8	32.12	3.18	0	0	6.75	6.13	13.66	1.5	0	0	6.88	5.56	11.3	1.51	0	2.06	2683	590	1712.71	1020	935	8.96	0	2	0	0	7.0917	0.0527
09/30/02	11	501.8	8.48	5.88	18.64	0.0014	308.11	30.39	2.54	0	0	6.77	6.12	14.39	1.46	0	0	6.87	5.6	11.45	1.5	0	2.05	2426	589.86	1740.51	1018	885	9.69	0	2	0	0	6.9101	0.0526
09/30/02	13	615.42	8.5	6.14	19.28	0.0003	369.71	48.44	3.36	0	0	6.76	6.01	15.43	1.38	0	0	6.86	5.63	11.83	1.48	0	1.97	5000	589.9	1783.53	1007	656	10.31	0	2	0	0	6.7203	0.0519
09/30/02	15	569.26	7.9	5.92	19.7	0.0015	380.76	40.21	3.41	0	0	6.76	5.95	16.8	1.59	0	0	6.86	5.71	12.82	1.5	0	2.03	5376	590.15	1778.38	1002	637	10.42	0	2	0	0.0053	6.6027	0.0515
09/30/02	17	477.48	7.6	5.94	19.77	0.0007	356	28.45	3.21	0	0	6.77	6.05	16.66	1.52	0	0	6.89	5.62	12.73	1.48	0	2.06	4824	589.66	1772.17	1002	638	9.56	0	2	0	0	6.5409	0.052
09/30/02	19	435.35	7.46	5.89	19.63	0.0003	363.73	26.05	3.16	0	0	6.77	6.22	15.9	1.51	0	0	6.92	5.62	12.25	1.52	0	2.04	4212	588.79	1775.98	1003	621	18.31	0	2	0	0	6.5652	0.0515
09/30/02	21	473.71	7.43	5.86	19.56	0.002	352.63	26.93	3.31	0	0	6.77	6.31	15.25	1.45	0	0	6.93	5.63	11.81	1.52	0	2.14	3985	588.23	1778.79	997	635	14.62	0	2	0	0.0042	6.737	0.0521
09/30/02	23	423.93	7.45	6.01	19.56	0.0036	352.66	30	3.37	0	0	6.79	6.28	14.53	1.52	0	0	6.93	5.72	11.4	1.52	0	2.17	3653	587.87	1775.05	992	640	16.23	0	2	0	0	6.9441	0.052
10/01/02	1	336.74	7.67	5.91	19.42	0.0037	354.45	32.11	3.74	0	0	6.79	6.24	14.1	1.55	0	0	6.92	5.89	11.13	1.48	0	2.19	3215	589.43	1772.73	992	638	16.96	0	2	0	0	7.0605	0.0523
10/01/02	3	256.85	8.18	5.83	19.02	0.0014	351.23	32.76	4.06	0	0	6.79	6.31	14	1.51	0	0	6.92	6.01	10.86	1.52	0	2.22	2623	590.03	1758.98	989	634	16.19	0	2	0	0	7.0539	0.0522
10/01/02	5	220.29	8.21	6.1	18.67	0.0015	344.86	33.74	3.77	0	0	6.78	6.32	13.73	1.51	0	0	6.92	5.75	10.56	1.52	0	2.27	2131	590.05	1756.1	989	637	17.97	0	2	0	0	7.0556	0.0533
10/01/02	7	242.92	8.1	6.04	18.35	0.0025	317.64	32.87	3.35	0	0	6.78	6.3	13.6	1.5	0	0	6.91	5.5	10.74	1.51	0	2.28	1709	589.88	1759.58	989	632	20	0	2	0	0	7.0781	0.0529
10/01/02	9	483.97	8.21	5.9	18.51	0.001	316.74	26.06	2.59	0	0	6.77	6.31	12.94	1.49	0	0	6.9	5.46	10.58	1.5	0	1.8	2689	589.11	1741.93	930	635	9.6	0	2	0	0	6.9949	0.0529
10/01/02	11	552.4	8.62	6.04	19.27	0.0037	350.61	45.8	3.45	0	0	6.79	6.17	14.3	1.48	0	0	6.9	5.32	10.16	1.42	0	2.25	5517	622.17	1757.98	952	652	8.6	1.16	2	0	0	6.7449	0.0512
10/01/02	13	587.06	8.07	6.02	19.92	0.0007	383.42	51	3.64	0	0	6.78	6.33	15.27	1.47	0	0	6.9	5.04	11.84	1.53	0	1.97	5939	590.15	1305.38	465	321	8.99	543.28	7.15	0.65	0	6.637	0.0524
10/01/02	15	531.67	8.18	6.57	19.84	0.0005	389.04	41.34	3.05	0	0	6.77	6.21	16.09	1.28	0.02	1.51	6.9	4.86	13.21	1.52	0.03	1.12	5425	580.25	921.02	443	565	8.68	551.6	7.34	0.7	0	6.517	0.0515
10/01/02	17	451.83	8.27	5.88	19.71	0.0002	404.1	36.68	3.53	0	0	6.78	6.17	16.33	1.46	0	2.8	6.9	4.85	14.08	1.49	0.07	2.32	5027	589.78	380.09	456	50	11.14	424.72	7.38	0.7	0	6.4055	0.0514
10/01/02	19	446.33	8.29	6.44	19.55	0.0012	376.83	29.9	3.38	0	0	6.8	6.32	15.61	1.53	0	2.8	6.94	4.97	13.49	1.48	0.07	2.26	4886	589.51	916.97	471	511	10.91	361.85	7.41	0.7	0.001	6.4154	0.0514
10/01/02	21	486.3	8.28	6.78	19.45	0.0017	362.83	30.04	3.41	0	0	6.8	6.62	14.83	1.5	0	2.8	6.96	5.09	12.58	1.52	0.16	2.3	4463	589.76	990.9	472	547	10.14	442.26	7.42	0.7	0	6.6404	0.0516
10/01/02	23	441.74	8.21	5.76	19.54	0.0042	365.76	31.62	3.45	0	0	6.8	6.65	14.46	1.5	0	2.79	6.96	5.11	12.37	1.52	0.14	2.34	4209	588.96	1009.98	468	578	9.87	425.32	7.43	0.71	0	6.7865	0.052
10/02/02	1	323.31	8.19	5.87	19.4	0.0012	354.64	31.37	3.33	0	0	6.81	6.67	14.26	1.52	0	2.76	6.96	5.15	11.77	1.53	0.24	2.28	3360	589.55	1017.39	462	573	9.68	325.49	7.45	0.71	0	6.9	0.0522
10/02/02	3	249.74	8.2	5.96	19.03	0.0007	360.02	35.04	3.88	0	0	6.81	6.62	13.9	1.53	0	2.79	6.95	5.2	11.61	1.5	0.5	2.33	2547	589.95	1018.4	460	571	9.25	237.51	7.45	0.71	0	6.9415	0.052
10/02/02	5	191.85	8.19	6.09	18.66	0.0017	354.36	36.33	4	0	0	6.8	6.62	13.49	1.48	0	2.78	6.94	5.24	11.2	1.49	0	2.37	2292	589.89	1020.41	459	571	8.82	198.63	7.46	0.71	0	6.9915	0.0529
10/02/02	7	254.85	8.16	5.99	18.41	0.0029	341.01	35.6	3.53	0	0	6.8	6.63	13.55	1.5	0	2.76	6.94	5.31	11.05	1.53	0	2.36	2075	590.09	1024.71	461	572	8.63	223.5	7.46	0.71	5.09e-05	7.0254	0.0525
10/02/02	9	499.52	8.23	6.16	18.55	0.0022	303.15	29.44	2.88	0	0	6.79	6.65	13.55	1.48	0	2.79	6.93	5.4	10.98	1.49	6.79e-06	2.36	2664	589.73	910.34	468	463	9.23	426.22	7.44	0.71	0	6.8937	0.0526
10/02/02	11	536.6	8.51	6.76	19.61	0.0032	364.23	54.53	3.45	0	0	6.79	6.6	14.34	1.44	0	2.78	6.92	5.27	11.78	1.44	0	2.34	4877	589.47	1004.15	447	561	9.63	497.39	7.4	0.71	0	6.8331	0.0521
10/02/02	13	498.6	8.38	6.1	19.53	0.0014	380.41	55.81	3.62	0	0	6.78	6.58	16.08	1.54	0	2.78	6.91	5.42	13.3	1.54	0	2.27	5325	590.18	741.28	367	366	10.54	458.01	7.44	0.72	0.0003	6.7591	0.0516
10/02/02	15	505.83	8.24	5.89	19.61	0.0027	371	35.57	3.27	0	0	6.78	6.5	17.05	1.51	0	2.84	6.9	5.61	13.84	1.51	0	2.33	4292	588.99	765.26	375	374	10.54	468.12	7.42	0.72	0	6.5801	0.0516
10/02/02	17	460.4	8.08	6.09	19.72	0.001	378.27	38.69	3.82	0	0	6.79	6.45	16.78	1.51	0	2.88	6.91	5.7	13.69	1.5	0	2.32	4703	589.72	720.97	347	347	10.56	430.48	7.42	0.77	0	6.4808	0.0514
10/02/02	19	452.45	8.04	6.1	19.76	0.0024	351.93	35.57	3.73	0	0	6.79	6.41	16.6	1.5	0	2.87	6.92	5.71	13.49	1.49	0	2.33	3899	589.52	704.01	326	326	10.6	409.07	7.43	0.85	0.0002	6.5748	0.0509
10/02/02	21	502.12	8.16	6.01	19.64	0.0025	342.44	39.43	3.9	0	0	6.78	6.38	16.47	1.49	0	2.92	6.92	5.52	13.46	1.48	0	2.44	4255	589.08	808.31	370	370	10.52	464.65	7.42	0.78	0	6.762	0.0518
10/02/02	23	440.51	8.12	5.54	19.56	0.0044	352.11	37.84	3.89	0	0	6.78	6.37	16.58	1.51	0	2.93	6.92	5.37	13.92	1.5	0	2.5	4046	589.79	782.15	346	348	10.54	429.77	7.42	0.78	0	6.8875	0.0521
10/03/02	1	348.13	8.09	5.55	19.43	0.0025	359.26	32.93	3.79	0	0	6.78	6.43	16.27	1.52	0	2.94	6.92	5.46	13.7	1.52	0	2.48	3352	589.32	659.03	281	281	10.55	346.31	7.43	0.75	0	6.9652	0.0522
10/03/02	3	261.46	8.11	5.89	19.06	0.0031	352.2	32.96	4.02	0	0	6.77	6.41	15.93	1.51	0	2.98	6.92	5.48	13.33	1.53	0	2.52	2647	590.12	519.37	221	214	10.51	264.51	7.44	0.76	0	7.0421	0.0522
10/03/02	5	213.82	8.12	6.09	18.72	0.0044	340.9	33.44	4.01	0	0	6.77	6.37	15.61	1.52	0	2.97	6.92	5.6	12.99	1.52	0	2.55	2291	590	462.85	214	171	10.73	212.91	7.45	0.73	0	7.1252	0.0524
10/03/02	7	232.78	8.12	6.17	18.45	0.0014	325.21	31.38	3.54	0	0	6.76	6.39	15.51	1.51	0	2.98	6.91	5.7	12.75	1.49	0	2.54	2171	589.96	456.91	203	172	11.2	216.68	7.45	0.72	0	7.1406	0.0525
10/03/02	9	509.34	8.28	6.61	18.92	0.0032	300.79	34.55	3.05	0	0	6.77	6.53	15.38	1.43	0	3.01	6.91	5.84	12.72	1.46	0	2.58	3041	589.94	707.42	319	317	10.71	404.95	7.43	0.74	0	7.1159	0.0526
10/03/02	11	529.92	8.62	6.71	19.6	0.0024	344.34	53.6	4.14	0	0	6.77	6.56	16.14	1.43	0	3.04	6.9	5.8	13.54	1.47	0	2.59	4925	589.59	860.55	402	401	10.15	502.56	7.41	0.79	0	7.1296	0.052
10/03/02	13	554.53	8.24	6.46	19.97	0.001	372.26	57.53	4.55	0	0	6.77	6.47	18.41	1.59	0	3.06	6.89	5.96	14.84	1.51	0	2.55	6076	590.2	817	388	388	10.47	483.95	7.4	0.75	0	6.9911	0.0516
10/03/02	15	569.47	8.13	6.1	20.02	0.0017	352.33	45.48	4.65	0	0	6.76	6.44	19.14	1.49	0	3.13	6.89	6.19	15.27	1.51	0	2.66	5033	590.01	815.07	390	392	10.72	486.6	7.4	0.75	0	6.8117	0.0519
10/03/02	17	462.09	8.07	6.31	19.98	0.002	362.54	50.09	4.74	0	0	6.76	6.49	19.26	1.49	0	3.15	6.9	6.32	15.78	1.51	0	2.65	4571	590.03	778.01	354	354	10.59	438.21	7.39	0.73	0	6.7352	0.0514
10/03/02	19	459.63	8.09	6.22	19.94	0.0024	372.15	48.7	4.98	0	0	6.75	6.55	19.35	1.48	0	3.12	6.9	6.44	15.77	1.5	0	2.62	4571	590	737.61	325	327	10.65	408.41	7.39	0.74	0	6.7231	0.0519
10/03/02	21	493.91	8.22	5.69	19.53	0.0007	355.03	41.84	4.49	0	0	6.75	6.52	19.26	1.52	0	3.12	6.89	6.39	15.83	1.5	0	2.57	4332	588.92	793.55	361	362	10.47	451.2	7.39	0.74	0	6.7624	0.0513
10/03/02	23	449.08	8.11	5.44	19.61	0.0012	362.88	33.38	4.14	0	0	6.75	6.52	18.79	1.54	0	3.04	6.9	6.55	15.56	1.52	0	2.53	4011	589.05	772.98	346	347	10.51	429.94	7.39	0.74	0	6.8423	0.0518
10/04/02	1	344.13	8.08	5.73	19.55	0.001	363.4	32.88	4.38	0	0	6.76	6.51	18.64	1.51	0	2.93	6.9	6.65	15.11	1.52	0.16	2.41	3426	588.9	668.57	278	280	10.72	345.28	7.4	0.74	0	6.9074	0.0518
10/04/02	3	248.73	8.09	6.04	19.25	0.0015	342.51	33.46	4.76	0	0	6.75	6.47	18.19	1.52	0	2.87	6.9	6.78	14.76	1.53	0	2.4	2562	590.11	509.94	206	206	10.84	253.78	7.41	0.74	0	6.915	0.0511
10/04/02	5	208.73	8.12	5.95	18.92	0.0031	349.38	34.22	4.68	0	0	6.74	6.44	17.9	1.5	0	2.87	6.89	6.85	14.49	1.49	0	2.39	2193	589.98	417.66	170	169	10.98	209.5	7.41	0.74	0	7.0152	0.052
10/04/02	7	231.65	8.1	5.67	18.71	0.0022	324.69	33.93	4.31	0	0	6.73	6.46	17.67	1.51	0	2.78	6.88	6.9	14.2	1.51	0	2.34	2350	589.98	418.63	166	168	11.15	210.19	7.41	0.74	0	7.0751	0.0518
10/04/02	9	466.41	8.3	5.82	18.83	0.0005	319.63	30.58	3.73	0	0	6.73	6.53	17.35	1.48	0	2.76	6.87	6.97	13.91	1.5	0	2.25	2574	589.27	722.52	312	312	10.44	397.56	7.39	0.74	0	7.0668	0.0519
10/04/02	11	495.59	8.75	6.11	19.52	0.001	363.49	44.39	4.03	0	0	6.74	6.59	17.68	1.4	0	2.72	6.87	7.09	14.37	1.45	0	2.22	4126	589.24	822.58	373	373	10.31	464.52	7.38	0.74	0	6.9257	0.0519
10/04/02	13	490.54	8.46	6.03	19.79	0.0029	395.17	48.91	4.3	0	0	6.74	6.58	18.75	1.57	0	2.66	6.86	7.23	14.84	1.49	0	2.16	5064	590.14	811.45	367	368	10.43	458.6	7.38	0.74	0	6.8175	0.0519
10/04/02	15	520.87	8.21	6.04	20	0.0017	382.43	45.15	4.62	0	0	6.73	6.59	18.84	1.47	0	2.71	6.87	7.44	15.09	1.51	0	2.21	5048	589.96	828.79	379	380	10.47	475.22	7.37	0.71	0	6.7766	0.052
10/04/02	17	467.26	8.29	6.87	20.07	0.0015	412.95	55.3	4.91	0	0	6.73	6.62	18.58	1.39	0	2.71	6.88	7.61	15.26	1.48	0.04	2.2	5958	589.56	794.56	361	360	10.57	445.71	7.37	0.73	0	6.7717	0.0521
10/04/02	19	450.61	8.11	6.23	20.07	0.0034	372.91	51.2	4.82	0	0	6.75	6.58	19.08	1.63	0	2.65	6.88	7.68	15.05	1.52	0	2.2	5220	590.2	739.96	327	327	10.69	408.32	7.37	0.73	0	6.7149	0.052
10/04/02	21	502.18	8.2	6.21	20.07	0.0022	360.43	48.32	4.6	0	0	6.74	6.65	19.41	1.48	0	2.66	6.88	7.81	15.32	1.5	0	2.14	4706	589.97	809.91	369	368	10.55	463.66	7.36	0.73	0	6.8174	0.0522
10/04/02	23	479.83	8.1	6.19	20.17	0.0015	358.25	47.71	4.73	0	0	6.73	6.66	19.14	1.51	0	2.63	6.88	7.82	15.26	1.52	0	2.14	5188	590.05	825.01	374	374	10.53	465.22	7.36	0.73	0	6.8623	0.0515
10/05/02	1	334.5	8.09	6.01	20.02	0.0019	361.2	47.03	4.54	0	0	6.73	6.63	19.43	1.52	0	2.57	6.87	7.7	15.7	1.51	0	2.14	3936	589.89	658.86	275	276	10.86	338.8	7.38	0.73	0	6.8958	0.0518
10/05/02	3	249.7	8.15	5.82	19.51	0.0017	355.82	41.03	4.56	0	0	6.71	6.63	19.3	1.52	0	2.54	6.86	7.61	15.47	1.52	0	2.08	2897	589.14	510.23	207	208	10.94	256.18	7.39	0.73	0.0002	6.9987	0.0522
10/05/02	5	268.33	8.18	5.75	19.35	0.0027	347.13	36.36	4.38	0	0	6.7	6.58	19.13	1.51	0	2.51	6.85	7.55	15.39	1.51	0	2.07	2509	590.09	496.74	198	196	10.94	246.8	7.39	0.73	0	6.9428	0.0519
10/05/02	7	507.09	8.01	5.02	18.91	0.0019	328.83	31.06	3.45	0	0	6.7	6.63	18.85	1.5	0	2.47	6.85	7.62	15.13	1.52	0	2.03	3356	589.99	765.56	348	347	10.6	439.74	7.36	0.73	0	6.8116	0.0515
10/05/02	9	535.72	8.15	4.79	18.92	0.002	330.47	23.64	2.93	0	0	6.71	6.52	18.71	1.52	0	2.41	6.85	7.82	14.98	1.47	0	1.96	2597	589.79	837.82	392	390	10.4	490.67	7.35	0.73	0	6.7375	0.0519
10/05/02	11	503.91	8.7	5.67	19.63	0.0007	365.45	47.66	3.86	0	0	6.72	6.61	18.69	1.45	0	2.37	6.84	7.98	15.12	1.47	0	1.92	4163	589.71	840.68	385	384	10.49	475.96	7.35	0.73	0	6.571	0.0511
10/05/02	13	525.76	8.4	5.46	19.79	1.7387	373.58	47.88	4.15	0.11	0.04	6.71	6.67	19.46	1.49	0.08	2.36	6.83	8.07	15.82	1.53	0.08	1.91	4925	589.28	843	393	392	10.5	493.17	7.34	0.77	0.3472	6.4455	0.0862
10/05/02	15	503.94	8.2	5.54	19.88	0.0022	375.61	36.05	4.04	0.11	0	6.71	6.69	19.1	1.49	0	2.33	6.83	8.16	15.82	1.5	0	1.87	4291	589.77	825.56	383	385	10.58	477.55	7.34	0.73	0	6.4059	0.0516
10/05/02	17	451.28	8	5.67	19.78	0.0008	378.83	32.96	4.4	0.16	0	6.72	6.68	18.57	1.51	0	2.33	6.85	8.3	15.6	1.52	0	1.82	4711	589.89	777.09	354	354	10.67	435.8	7.34	0.73	0	6.3595	0.0519
10/05/02	19	454.53	8.07	5.64	19.66	0.0022	373.58	30.89	4.71	0.02	0	6.74	6.7	18.11	1.5	0	2.26	6.87	8.34	15.12	1.49	0	1.81	4974	589.89	756.59	339	339	10.7	425.04	7.34	0.72	0	6.3556	0.052
10/05/02	21	491.7	8.19	5.6	19.64	0.0019	362.86	31.71	4.75	0	0	6.75	6.68	17.69	1.5	0	2.25	6.89	8.46	14.84	1.49	0	1.82	4903	588.93	813.95	370	370	10.57	461.42	7.35	0.72	0	6.4189	0.0518
10/05/02	23	417.7	8.13	5.59	19.72	0.0041	364.55	32.93	4.53	0	0	6.76	6.7	17.55	1.52	0	2.23	6.89	8.44	14.33	1.56	0	1.82	4209	589.61	759.37	334	335	10.67	413.52	7.37	0.72	0	6.4982	0.0522
10/06/02	1	333.07	8.07	5.58	19.52	0.0014	364.61	32.36	4.48	0	0	6.76	6.69	17.21	1.54	0	2.15	6.89	8.56	13.87	1.6	0	1.76	3174	590.14	658.84	264	266	10.89	327.14	7.38	0.72	0	6.5445	0.0518
10/06/02	3	252.35	8.06	7.32	19.18	0.0031	364.01	34.37	4.83	0	0	6.75	6.68	16.76	1.5	0	2.15	6.89	8.64	13.46	1.54	0	1.79	2849	589.55	547.31	226	208	10.86	256.53	7.4	0.72	0.0026	6.5812	0.0515
10/06/02	5	211.7	8.15	6.23	18.82	0.0031	355.66	36.81	5.01	0.04	0	6.74	6.66	16.69	1.5	0	2.13	6.87	8.7	13.19	1.52	0	1.79	2328	589.99	499.26	221	170	10.84	210.55	7.41	0.72	0.0002	6.6116	0.0524
10/06/02	7	193.13	8.13	5.85	18.53	0.0034	334.6	37.79	4.74	0.1	0	6.73	6.69	16.46	1.49	0	2.07	6.87	8.73	12.83	1.55	0	1.73	2211	589.97	439.4	181	160	11.16	202.13	7.41	0.73	0	6.6515	0.052
10/06/02	9	350.18	8.11	6.88	18.69	0.0019	331.18	35.53	4.4	0	0	6.72	6.73	16.15	1.48	0	2.07	6.85	8.9	12.55	1.52	0	1.72	2557	589.89	601.19	254	222	11.2	281.22	7.4	0.71	0	6.7153	0.052
10/06/02	11	507.86	8.55	6.29	18.98	0.0031	350.47	48.12	3.91	0	0	6.72	6.77	16.39	1.43	0	2.05	6.84	9.01	12.7	1.52	0	1.67	4254	589.85	821.5	366	366	10.38	461.98	7.37	0.72	0	6.7876	0.0516
10/06/02	13	547.2	8.54	5.95	19.44	0.0022	391.65	52.06	4.71	0	0	6.72	6.68	17.68	1.39	0	2.02	6.84	9.39	13.08	1.51	0	1.64	5654	585.66	876.68	414	413	10.42	515.91	7.36	0.72	0.0002	6.6473	0.0517
10/06/02	15	534.68	8.19	5.72	19.7	0.0032	390.77	43.56	5.08	0.01	0	6.73	6.67	18.06	1.57	0	2.03	6.86	8.91	13.81	1.59	0	1.61	5931	588.77	868.83	407	407	10.62	507.11	7.35	0.72	0	6.5642	0.0522
10/06/02	17	468.64	7.97	5.54	19.69	0.002	385.18	33.53	5.28	0.03	0	6.74	6.72	17.43	1.47	0	2.04	6.89	9.26	13.6	1.51	0	1.59	4879	589.99	806.69	367	366	10.77	454.07	7.36	0.72	0.0011	6.4722	0.0516
10/06/02	19	453.15	8.08	5.61	19.6	0.0024	381.97	30.77	5.62	0.02	0	6.76	6.74	17.01	1.5	0	2	6.92	9.5	13.08	1.52	0	1.58	4992	589.51	754.4	339	338	10.87	423.28	7.38	0.72	0	6.4895	0.0519
10/06/02	21	484.71	8.23	5.52	19.55	0.0029	367.8	30.89	5.58	0.01	0	6.78	6.75	16.21	1.5	0	1.98	6.94	9.45	12.57	1.52	0	1.55	4799	589.31	806.29	368	369	10.76	458.73	7.39	0.72	0.0002	6.5695	0.0516
10/06/02	23	407.76	8.15	5.42	19.63	0.0046	367.62	32.56	5.35	0.39	0	6.79	6.77	15.98	1.51	0	1.96	6.94	9.55	11.98	1.48	6.78e-06	1.61	4159	589.35	737.08	322	322	10.84	398.79	7.41	0.72	0	6.636	0.0519
10/07/02	1	717.07	8.07	4.85	19.08	0.0036	368.13	32.75	5.34	6.09	0	6.79	6.72	15.45	1.14	0	1.9	6.93	9.53	11.52	1.22	0	1.56	5184	585.29	938.5	461	459	10.59	597.96	7.4	0.72	0.0008	6.7417	0.0523
10/07/02	3	844.87	7.97	3.18	18.09	0.0024	356.11	25.29	4.66	4.2	0	6.79	6.72	14.48	0.33	0	1.92	6.97	7.38	11.54	1.3	0	1.57	7208	575.78	1258.06	674	667	9.99	828.25	7.35	0.72	5.09e-05	6.7859	0.052
10/07/02	5	994.18	7.9	2.55	17.53	0.0037	307.2	15	3.43	16.69	0	6.8	6.62	13.35	1.6	0	1.89	6.96	6.8	11.08	1.48	0	1.47	3766	589.24	1247.31	674	650	10.37	872.24	7.37	0.73	0	6.831	0.0526
10/07/02	7	990.39	8	2.08	17.27	0.0012	282.9	9.13	1.79	0.13	0	6.78	6.57	12.88	1.54	0	1.77	6.93	7.11	10.22	1.51	0	1.45	2867	589.92	1466.79	784	753	10.09	962.06	7.34	0.69	0	6.8239	0.052
10/07/02	9	840.89	8.13	2.15	17.29	0.0008	275.83	6.16	1.18	1.27	0	6.78	6.44	11.81	1.52	0	1.68	6.92	7.53	9.27	1.54	0	1.35	1831	590.12	1163.57	628	625	10.61	785.41	7.36	0.67	0.0009	6.7895	0.0524
10/07/02	11	1007.49	8.56	3.52	18.01	0.0029	307.8	18.14	1.63	0.02	0	6.76	6.52	11.43	1.36	0	1.59	6.89	7.82	8.64	1.46	0	1.25	3769	589.37	1390.95	751	750	10.41	938.52	7.32	0.65	0.001	6.6468	0.0521
10/07/02	13	917.67	8.62	3.91	18.43	0.0034	326.13	25.08	2.2	0.06	0	6.72	6.43	12.46	1.55	0	1.55	6.86	8.44	9.44	1.49	0	1.36	4532	590.39	1314.27	702	703	10.42	871.34	7.3	0.63	0.002	6.6208	0.0523
10/07/02	15	683.74	8.31	4.95	19.07	0.0017	328.63	25.06	2.84	0.01	0	6.72	6.33	13.01	1.52	0	1.54	6.85	8.69	9.54	1.5	0	1.24	4122	589.63	1052.83	560	561	10.7	685.81	7.31	0.61	0.0083	6.5928	0.0519
10/07/02	17	531.82	8.14	5.05	19.34	0.0041	338.1	23.79	3.63	0.01	0	6.73	6.34	12.18	1.5	0	1.49	6.86	9.03	8.99	1.48	0	1.26	4064	589.01	783.29	419	417	11.16	518.6	7.34	0.61	0.018	6.5556	0.052
10/07/02	19	491.95	8.1	5.71	19.16	0.002	354.07	24.03	4.09	0	0	6.74	6.58	10.93	1.5	0	1.45	6.88	9.13	8.21	1.5	0	1.28	3911	589.79	705.79	372	376	11.37	466.65	7.35	0.6	0.0083	6.5505	0.0519
10/07/02	21	512.82	8.28	5.37	19.1	0.0041	350.6	26.55	4.6	0	0	6.75	6.72	10.15	1.52	0	1.44	6.89	9.32	7.56	1.53	0	1.25	4137	590.28	740.56	385	387	11.14	482.21	7.35	0.6	0.0033	6.5634	0.0523
10/07/02	23	450.07	8.27	5.34	19.18	0.0044	335.32	29.81	4.46	0	0	6.76	6.75	9.54	1.53	0	1.45	6.9	9.83	7.11	1.54	0	1.28	3917	589.23	699.16	356	357	11.01	441.01	7.37	0.6	0.0006	6.5503	0.0524
10/08/02	1	359.42	8.21	5.3	19.03	0.0039	349.07	31.58	4.66	1.36	0	6.76	6.78	9.09	1.51	0	1.39	6.89	9.94	6.75	1.49	0	1.27	3328	589.35	587.27	303	289	10.99	355.63	7.39	0.61	0.0004	6.5505	0.0523
10/08/02	3	266.49	8.24	5.54	18.65	0.0036	347.07	7.84	5.16	0.03	0	6.75	6.75	8.98	1.53	0	1.4	6.89	9.96	6.44	1.5	0	1.28	2599	589.98	508.32	287	222	10.85	275.62	7.4	0.61	0.003	6.5764	0.052
10/08/02	5	234.32	8.25	5.58	18.33	0.0054	342.86	0	4.93	0.04	0	6.74	6.77	8.53	1.5	0	1.38	6.88	9.98	6.03	1.53	0	1.23	2225	590.03	470.35	283	184	10.87	229.53	7.41	0.61	0	6.6125	0.0519
10/08/02	7	280.08	8.17	5.44	18.07	0.0032	326.83	0	4.38	0.01	0	6.73	6.79	8.32	1.5	0	1.36	6.87	10	5.92	1.49	0	1.33	2122	589.81	488.27	285	193	10.91	243.84	7.41	0.61	0.0023	6.631	0.0513
10/08/02	9	549.02	8.36	5.93	18.48	0.0032	301.13	0	3.6	0.02	0	6.73	6.84	8.39	1.44	0	1.33	6.86	10	6.06	1.47	0	1.2	3127	590.08	799.51	385	381	10.54	478.95	7.36	0.61	0.0006	6.6258	0.0522
10/08/02	11	628.31	8.56	6.43	18.96	0.0031	350.79	17.36	3.9	0.01	0	6.73	6.76	10.22	1.39	0	1.32	6.86	10	7.03	1.46	0	1.2	5574	589.49	910	450	454	10.65	566.72	7.34	0.62	0.001	6.6262	0.0524
10/08/02	13	632.29	8.18	5.72	19.37	0.0014	360.11	31.72	5.32	0.08	0	6.74	6.62	12.51	1.47	0	1.39	6.85	10	8.66	1.49	0	1.28	7401	587.76	867.96	463	441	10.98	546.98	7.33	0.62	0.0093	6.5487	0.0521
10/08/02	15	639.86	8.14	5.87	19.61	0.0003	364.39	29.85	5.78	0.9	0	6.75	6.7	13.1	1.6	0	1.44	6.87	10	9.09	1.52	0	1.2	5540	589.89	863.34	454	442	10.83	549.62	7.32	0.63	0.0216	6.3308	0.0518
10/08/02	17	502.15	8.07	6.01	19.71	0.0027	375.48	31.48	5.78	0	0	6.75	6.74	12.95	1.53	0	1.4	6.88	10	9.47	1.51	0	1.17	5350	590.03	833.8	389	389	10.94	481.58	7.33	0.63	0	6.2758	0.0514
10/08/02	19	480.74	8.15	5.31	19.2	0.002	362.38	30.13	5.89	0	0	6.74	6.82	12.75	1.5	0	1.37	6.89	10	9.49	1.54	0	1.27	4306	589.53	777.7	350	350	11.01	436.84	7.35	0.63	0	6.2733	0.0517
10/08/02	21	498.61	8.17	5.39	19.05	0.0015	357.62	26.49	5.57	0	0	6.75	6.87	11.89	1.48	0	1.34	6.9	10	9.05	1.48	0	1.16	4206	589.61	816	368	366	10.88	459.69	7.35	0.64	0.0002	6.3407	0.0518
10/08/02	23	438.02	8.15	5.37	19.12	0.0031	359.4	26.25	5.56	0	0	6.76	6.89	11.45	1.5	0	1.33	6.9	10	8.6	1.54	0	1.13	4031	588.72	782.99	353	344	10.85	425.9	7.37	0.64	0.0032	6.4066	0.0516
10/09/02	1	344.85	8.14	5.41	18.96	0.0019	358.6	26.48	5.49	0.01	0	6.76	6.94	11.03	1.55	0	1.3	6.9	10	8.22	1.49	0	1.23	3387	588.95	713.27	345	273	10.96	338.32	7.39	0.64	0.0057	6.4521	0.0515
10/09/02	3	244.06	8.17	5.55	18.56	0.0015	339.07	28.94	5.72	0	0	6.75	6.93	10.48	1.51	0	1.28	6.89	10	7.78	1.5	0	1.16	2734	590.03	649.26	340	208	10.82	260.41	7.4	0.64	0.0052	6.4694	0.0519
10/09/02	5	219.46	8.18	5.63	18.19	0.0042	331.21	29.58	5.71	0.23	0	6.75	6.92	10.19	1.49	0	1.3	6.89	10	7.59	1.52	0	1.18	2325	589.96	613.83	336	173	10.62	215.24	7.41	0.64	0.0056	6.4865	0.0516
10/09/02	7	265.71	8.14	5.59	17.93	0.0036	331.87	29.66	4.94	0	0	6.74	6.93	9.82	1.51	0	1.21	6.88	9.99	7.37	1.53	0	1.22	2133	590.04	553.39	272	184	10.75	233.81	7.4	0.64	0.0013	6.4969	0.052
10/09/02	9	556.2	8.3	5.94	18.24	0.001	310.44	27.21	2.2	0.01	0	6.74	6.92	9.88	1.47	0	1.23	6.87	10	7.39	1.48	0	1.13	2722	589.58	705.67	330	328	10.5	421.77	7.37	0.64	0.0012	6.6179	0.0526
10/09/02	11	579.89	8.63	6.59	19.27	0.0022	337.51	37.2	3	0.01	0	6.74	6.85	10.89	1.41	0	1.21	6.87	10	8.25	1.45	6.79e-06	1.1	5218	589.64	829.79	396	396	10.64	495.53	7.36	0.65	0.0132	6.7218	0.0521
10/09/02	13	560	8.38	6.21	19.48	0.0283	354.73	38.57	3.16	0	0	6.74	6.81	13.21	1.57	0	1.22	6.86	10	10.25	1.51	0	1.02	5801	590.21	850.4	407	407	10.72	505.53	7.35	0.65	0.0009	6.5578	0.0518
10/09/02	15	595.16	8.19	5.74	19.43	0.0007	348.7	33.07	2.74	0.01	0	6.73	6.76	14.36	1.5	0	1.28	6.86	10	11.21	1.52	0	0.99	4716	590.09	791.86	394	392	10.48	490.26	7.34	0.65	0.0084	6.3964	0.0515
10/09/02	17	524.69	7.98	5.75	19.36	0.0015	375.22	31.01	2.82	0	0	6.75	6.77	13.81	1.5	0	1.27	6.88	10	11.31	1.51	0	0.98	4967	589.94	759.95	364	363	10.83	451.08	7.34	0.66	0.0011	6.3014	0.0515
10/09/02	19	446.32	8.09	5.51	19.2	0.0015	356.69	25.9	2.83	0	0	6.76	6.77	13.32	1.48	0	1.29	6.89	10	10.76	1.49	0	1.1	3794	587.61	765.51	339	335	10.83	417.2	7.35	0.66	0	6.425	0.0517
10/09/02	21	495.1	8.25	5.47	19.08	0.0034	359.04	27.45	3.03	0	0	6.77	6.78	12.42	1.51	0	1.27	6.89	10	10.03	1.53	0	1.07	4025	589.9	835.25	381	369	10.67	464.62	7.35	0.66	0.0034	6.6082	0.0517
10/09/02	23	443.87	8.18	5.34	19.16	0.0042	363.22	29.05	3.16	0	0	6.77	6.75	12.03	1.54	0	1.28	6.9	10	9.59	1.49	0	1.05	4070	589.8	818.07	384	348	10.64	430.59	7.37	0.66	0	6.5868	0.0513
10/10/02	1	338.52	8.11	5.36	19.03	0.0034	359.95	29.47	3.15	0.01	0	6.77	6.7	11.59	1.51	0	1.27	6.9	10	9.37	1.49	0	1.08	3430	589.66	741.86	379	272	10.79	335.93	7.39	0.67	0.0009	6.5738	0.052
10/10/02	3	239.49	8.13	5.77	18.63	0.0017	355.94	31.2	3.42	0.01	0	6.77	6.74	11.23	1.51	0	1.25	6.9	9.99	8.97	1.53	0	1.03	2697	590.17	689.2	373	200	10.72	249.19	7.4	0.66	0.0008	6.5755	0.0517
10/10/02	5	217.6	8.18	5.71	18.25	0.0031	351	30.76	3.5	0	0	6.76	6.73	10.95	1.52	0	1.24	6.9	9.99	8.66	1.49	0	1.05	2361	590.01	666.72	371	168	10.74	207.97	7.4	0.66	0.0006	6.581	0.0526
10/10/02	7	252.8	8.16	5.78	17.92	0.0025	334.24	30.28	3.11	0.01	0	6.75	6.76	10.42	1.49	0	1.21	6.89	9.99	8.43	1.52	0	1.13	2208	590.01	693.9	406	181	10.11	228.52	7.4	0.66	0.0002	6.5808	0.0519
10/10/02	9	547.01	8.31	5.82	18.18	0.0022	309.14	28.27	2.44	0.01	0	6.75	6.77	10.57	1.47	0	1.19	6.89	10	8.41	1.49	0	1.02	2624	589.91	777.49	418	330	10.14	419.56	7.39	0.66	5.09e-05	6.5175	0.0529
10/10/02	11	606.01	8.55	7.21	18.86	0.0031	355.11	36.27	3.1	0	0.1	6.76	6.69	11.35	1.47	0	1.18	6.89	10	9.12	1.46	0	0.99	4683	588.92	836.39	416	403	10.63	505.63	7.37	0.67	0.0005	6.3979	0.0527
10/10/02	13	584.8	8.13	5.87	19.1	0.0022	376.14	38.79	2.99	0	0.37	6.76	6.67	12.94	1.47	0	1.21	6.88	10	10.5	1.53	0	1.07	5073	590.09	840	454	385	10.68	481.61	7.37	0.67	0.0012	6.3371	0.0524
10/10/02	15	550.99	7.87	6.1	19.35	0.0027	382.48	33.68	3.18	0.02	0.17	6.76	6.62	13.82	1.53	0	1.23	6.88	10	10.99	1.52	0	1.02	4363	589.62	893.49	499	396	10.54	493.99	7.37	0.67	0.0006	6.2762	0.051
10/10/02	17	466.45	7.79	6.67	19.45	7.4853	393.57	31.71	3.72	0	0	6.77	6.6	13.88	1.49	0	1.23	6.88	10	10.98	1.46	0	1.01	5090	589.73	876.45	496	357	10.54	442.57	7.37	0.68	0.0023	6.2049	0.0512
10/10/02	19	457.76	8.12	5.78	19.28	0.0014	379.34	34.98	3.56	0	1.02e-05	6.77	6.67	13.86	1.53	0	1.22	6.9	10	11.13	1.53	0	1.12	4584	590.21	868.15	495	337	10.5	422.65	7.38	0.68	0.0031	6.181	0.0513
10/10/02	21	513.94	8.23	5.57	19.12	0.0017	365.26	32.46	3.47	0.02	7.46e-05	6.77	6.72	13.64	1.48	0	1.26	6.91	10	11.15	1.49	0	1.06	5064	589.74	899.78	495	387	10.45	483.32	7.37	0.69	0.0008	6.2051	0.0517
10/10/02	23	457.42	8.17	5.75	19.23	0.0014	364.33	30.87	3.51	0.02	0	6.78	6.71	13.27	1.53	0	1.26	6.92	10	10.94	1.54	0	1.05	4374	589.25	882.92	490	358	10.52	443.57	7.38	0.69	0	6.251	0.0518
10/11/02	1	346.42	8.12	5.76	19.06	0.0029	361.46	30.83	3.43	0.01	0	6.78	6.7	13.09	1.54	0	1.25	6.92	10	10.54	1.51	0	1.16	3338	589.83	824.24	485	277	10.51	342.03	7.4	0.69	0.004	6.3051	0.0513
10/11/02	3	251.65	8.12	5.98	18.73	0.0029	352.91	30.24	3.65	0.01	0	6.78	6.71	12.79	1.49	0	1.25	6.91	10	10.22	1.49	0	1.11	2764	589.62	760.07	478	207	10.18	257.58	7.41	0.69	0.0075	6.3453	0.0512
10/11/02	5	212.14	8.13	6.06	18.45	0.0019	346.28	30.44	3.66	0.01	0	6.77	6.68	12.52	1.5	0	1.23	6.91	10	10	1.53	0	1.1	2337	590	713.79	466	169	9.72	209.31	7.41	0.69	0.0019	6.3774	0.0518
10/11/02	7	229.75	8.19	6.17	18.15	0.0027	335.7	30.58	3.59	0	0.13	6.76	6.62	12.31	1.52	0	1.19	6.9	10	9.77	1.52	0	1.22	1952	590.11	723.27	479	169	9.27	213.66	7.41	0.69	0.0041	6.4144	0.0514
10/11/02	9	511.2	8.42	6.78	18.44	2.7847	333.08	33.96	3.38	0.04	0.2	6.76	6.64	12.87	1.43	0.13	1.27	6.89	9.93	10.38	1.48	0.13	1.14	3110	588.5	877.23	528	325	9.62	416.99	7.38	0.75	0.5606	6.4632	0.1077
10/11/02	11	531.09	8.65	5.09	18.88	0.0012	356.68	38.19	3.49	0.03	3.39e-05	6.75	6.64	13.78	1.63	0	1.2	6.88	10	11.03	1.57	0	1.08	4165	590.33	854.88	511	315	10.43	385	7.38	0.69	3.9548	6.3292	0.0524
10/11/02	13	538.42	8.4	6.27	19.44	0.0014	378.43	39.9	3.83	0.04	4.75e-05	6.75	6.6	14.9	1.35	0	1.25	6.87	10	11.77	1.45	0	1.29	5057	589.11	867.17	511	343	10.45	436.79	7.37	0.7	0	6.2808	0.0522
10/11/02	15	557.16	8.21	6.06	19.5	0.0008	344.93	37.06	3.47	0.02	4.75e-05	6.75	6.6	16.33	1.59	0	1.26	6.86	10	12.32	1.51	6.78e-06	1	5117	590.21	882.41	503	387	10.55	480.48	7.36	0.7	0	6.2124	0.0514
10/11/02	17	508.04	8.07	6.2	19.62	0.0014	358.42	39.4	3.59	0.03	4.08e-05	6.75	6.57	16.54	1.46	0	1.28	6.87	10	12.77	1.48	0	1.04	5135	589.82	865.92	500	360	10.47	449.38	7.36	0.7	0	6.1788	0.0512
10/11/02	19	495.55	8.14	6.21	19.55	0.0015	369.82	40.7	3.96	0.01	0	6.76	6.58	16.12	1.44	0	1.29	6.88	10	13.15	1.5	0	1.12	5514	589.87	854.32	504	342	10.53	426.51	7.36	0.7	0	6.2441	0.0509
10/11/02	21	548.8	8.19	6	19.44	0.0042	357.28	38.2	4.35	0.04	0	6.77	6.44	17.08	1.51	0	1.29	6.88	10	13.2	1.51	0	1.06	5982	590.08	878.89	500	382	10.4	480.37	7.35	0.7	0	6.2575	0.0518
10/11/02	23	500.33	8.12	5.54	19.39	0.0025	356.66	36.18	4.01	0.03	0.06	6.78	6.38	17.75	1.55	0	1.34	6.88	10	13.13	1.52	0	1.17	5102	590.18	865.24	492	355	10.43	443.21	7.36	0.7	0	6.2615	0.0512
10/12/02	1	409.13	8.16	5.21	19.03	0.0029	354.6	31.38	3.58	0.03	0	6.77	6.31	17.7	1.55	0	1.32	6.88	10	13.13	1.53	0	1.23	3752	589.65	825.39	492	295	10.43	366.96	7.38	0.7	0	6.2602	0.0516
10/12/02	3	319.16	8.23	5.34	18.68	0.0034	340.66	29.94	3.6	0.08	0	6.77	6.36	17.61	1.53	0	1.34	6.88	10	12.82	1.51	0	1.15	2788	590.08	748.8	487	223	10.25	277.71	7.39	0.7	0	6.2993	0.0518
10/12/02	5	265.74	8.15	5.25	18.37	0.0032	325.28	28.53	3.34	0.05	0	6.76	6.31	17.4	1.51	0	1.32	6.88	10	12.64	1.52	0	1.16	2411	590.02	717.79	486	187	9.82	234.93	7.39	0.7	0	6.3296	0.0527
10/12/02	7	279.33	8.07	5.13	18.12	0.0029	307.31	26.52	2.92	0.04	0.07	6.75	6.22	17.01	1.51	0	1.27	6.87	10	12.8	1.53	0	1.24	1881	590.02	704.65	489	173	9.51	218.2	7.39	0.7	0	6.337	0.0516
10/12/02	9	532.92	8.37	5.98	18.41	0.0014	297.17	25.02	2.48	0.04	9.51e-05	6.74	6.15	16.99	1.48	0	1.26	6.86	10	12.79	1.48	0	1.2	2289	589.87	856.98	504	340	10.13	425.63	7.36	0.7	0	6.3241	0.0518
10/12/02	11	546.84	8.7	6.03	18.81	0.0022	358.55	36.78	3.85	0.06	0.06	6.73	6.35	17.35	1.45	0	1.24	6.86	10	13.54	1.47	0	1.14	4801	589.65	891.17	501	388	10.26	483.31	7.35	0.7	0	6.2882	0.0518
10/12/02	13	539.03	8.42	5.67	18.97	0.0017	367.06	35.02	3.56	0.04	3.39e-06	6.72	6.37	18.6	1.5	0	1.3	6.85	10	14.59	1.51	0	1.32	4662	590.32	841.49	429	382	10.34	478.37	7.33	0.7	2.5386	6.2416	0.0513
10/12/02	15	516.59	8.33	6.06	19.1	0.0014	385.05	34.64	3.53	0.05	6.78e-06	6.72	6.33	19.03	1.45	0	1.34	6.84	10	15.14	1.51	0	1.18	5184	589.53	826.67	384	383	10.36	480	7.31	0.7	0.0388	6.418	0.0514
10/12/02	17	453.82	7.97	5.65	19.12	0.0037	384.59	31.46	3.35	0.03	3.4e-06	6.74	6.23	18.94	1.49	0	1.38	6.85	10	14.93	1.51	0	1.21	4761	589.44	776.88	344	347	10.39	430.13	7.31	0.7	5.09e-05	6.2714	0.0517
10/12/02	19	448.52	8.09	5.63	19.07	0.0015	374.96	29.95	3.38	0.04	2.04e-05	6.78	6.17	18.21	1.53	0	1.31	6.86	10	14.51	1.51	0	1.21	4993	590.36	760.59	339	339	10.37	422.44	7.32	0.7	0	6.2357	0.0516
10/12/02	21	475.41	8.18	5.54	18.91	0.0042	366.76	27.93	3.48	0.09	3.05e-05	6.79	6.21	17.87	1.56	0	1.3	6.88	10	14.2	1.49	0	1.22	4485	589.56	800.96	357	357	10.29	447.54	7.33	0.7	0	6.2375	0.0514
10/12/02	23	410.95	8.07	5.33	19.04	0.002	368.63	29.71	3.58	0.08	2.71e-05	6.79	6.27	17.68	1.51	0	1.32	6.89	10	14.16	1.52	0	1.23	3970	588.76	739.5	323	321	10.37	400.91	7.34	0.7	0	6.2937	0.0517
10/13/02	1	333.57	8.08	5.36	18.88	0.0014	365.98	30.12	3.35	0.12	4.08e-05	6.78	6.29	17.49	1.51	0	1.26	6.89	10	13.75	1.51	0	1.28	3292	588.66	642.57	266	267	10.5	329.77	7.35	0.7	0	6.3544	0.0514
10/13/02	3	240.9	8.12	5.57	18.59	0.0022	356.89	29.76	3.53	0.1	2.37e-05	6.77	6.31	17.27	1.52	0	1.27	6.89	10	13.57	1.52	0	1.22	2505	589.85	513.76	208	208	10.49	257.77	7.36	0.7	0	6.2979	0.0509
10/13/02	5	215.51	8.17	5.81	18.27	0.0034	348.59	30.8	3.69	0.06	3.73e-05	6.76	6.27	16.84	1.51	0	1.25	6.88	10	13.46	1.51	0	1.2	2098	590.03	412.31	166	167	10.05	206.68	7.37	0.7	0	6.2997	0.0523
10/13/02	7	231.03	8.17	5.76	18.04	0.0053	340.4	31.12	3.46	0.08	2.37e-05	6.74	6.17	16.63	1.5	0	1.21	6.87	10	13.4	1.53	0	1.21	2457	589.97	430.75	174	173	9.78	217.92	7.36	0.71	0	6.3152	0.0514
10/13/02	9	342.4	8.25	5.77	18	0.0015	308.61	28.92	2.94	0.12	3.06e-05	6.74	6.08	16.53	1.5	0	1.19	6.86	10	13.29	1.52	0	1.17	2231	590.03	555.75	222	222	9.91	280.19	7.35	0.7	0	6.4169	0.052
10/13/02	11	540.14	8.58	6.19	18.53	0.0008	329.53	30.5	2.77	0.05	3.05e-05	6.73	6.05	16.53	1.44	0	1.22	6.86	10	13.39	1.45	0	1.14	2967	589.64	822.7	374	373	10	474.76	7.33	0.7	0	6.4481	0.0518
10/13/02	13	565.56	8.58	5.83	18.88	0.0015	386.37	34.75	3.68	0.09	2.37e-05	6.72	6.15	17.48	1.45	0	1.2	6.85	10	13.96	1.48	0	1.24	5928	589.73	902.46	431	432	10.27	538.29	7.31	0.7	0	6.4962	0.0517
10/13/02	15	542.85	8.18	5.38	19.17	0.0014	386.16	31.44	3.41	0.11	3.06e-05	6.73	6.21	18.08	1.57	0	1.25	6.85	10	14.55	1.5	0	1.18	4874	590.11	880.2	416	415	10.34	515.89	7.31	0.7	0	6.4744	0.0516
10/13/02	17	471.81	7.95	5.51	19.21	0.0029	362.92	29.28	3.12	0.05	2.04e-05	6.74	6.31	17.72	1.51	0	1.27	6.87	10	14.55	1.54	0	1.15	4763	590.14	820.11	371	373	10.42	459.6	7.31	0.7	0	6.4541	0.0518
10/13/02	19	462.31	8	5.97	19.13	0.0014	373.56	28.6	3.23	0.08	1.36e-05	6.76	6.4	17.07	1.47	0	1.23	6.89	10	14.13	1.5	0	1.19	4569	590.34	772.91	343	343	10.47	429.35	7.32	0.7	0	6.4646	0.0516
10/13/02	21	500.59	8.19	5.44	19.12	0.0008	362.03	27.86	3.21	0.09	3.39e-05	6.78	6.43	16.36	1.5	0	1.2	6.9	10	13.76	1.52	0	1.11	4795	589.58	837.23	382	383	10.3	476.1	7.32	0.7	0	6.4979	0.0514
10/13/02	23	411.82	8.13	5.25	19.16	0.0014	369.16	29.42	3.41	0.12	4.08e-05	6.8	6.4	16.21	1.54	0	1.2	6.91	10	13.13	1.5	0	1.11	3972	589.87	742.35	326	326	10.42	404.21	7.34	0.7	0	6.5399	0.0517
10/14/02	1	342.91	8.1	5.25	18.96	0.0017	364.81	29.57	3.38	0.02	3.39e-05	6.79	6.38	16.08	1.51	0	1.17	6.91	10	12.87	1.49	0	0.89	3437	588.46	653.66	270	271	10.47	335.27	7.36	0.7	0	6.5474	0.0518
10/14/02	3	260.53	8.13	5.47	18.65	0.0017	355.84	30.21	3.46	0.04	9.84e-05	6.79	6.39	15.6	1.51	0	1.14	6.9	10	12.59	1.51	0	0.93	2635	590.05	539.61	220	220	10.5	273.55	7.37	0.7	0	6.5149	0.0518
10/14/02	5	219.69	8.21	5.71	18.36	0.0019	351.46	31.52	3.55	0.03	0	6.78	6.32	15.25	1.51	0	1.15	6.9	10	12.22	1.52	0	0.92	2288	590.06	442.56	178	178	10.18	220.97	7.38	0.7	0	6.495	0.0519
10/14/02	7	211.22	8.15	5.94	18.1	0.0022	342.32	32.31	3.35	0.04	0	6.76	6.24	15.01	1.51	0	1.11	6.9	10	12.29	1.55	0	0.9	2174	589.97	392.68	158	158	9.83	195.74	7.38	0.69	0	6.4783	0.0516
10/14/02	9	263.18	8.19	5.9	17.94	0.0008	328.3	31.18	3.2	0.03	0	6.75	6.15	14.89	1.49	0	1.08	6.89	10	12.08	1.58	0	0.86	2170	589.95	455.19	180	180	9.73	227.67	7.38	0.69	0	6.4598	0.0511
10/14/02	11	463.39	8.51	5.75	18.21	0.0015	318.18	30.2	2.56	0.02	0	6.75	6.12	14.92	1.47	0	1.1	6.87	10	12.13	1.47	0	0.88	2540	589.84	727.97	310	310	9.92	395.92	7.36	0.69	0	6.4364	0.0518
10/14/02	13	599.43	8.71	6.01	18.89	0.0025	379.17	37.83	3.37	0.05	0	6.74	6.05	15.78	1.39	0	1.09	6.87	10	12.58	1.48	0	0.88	5347	589.36	915.04	446	445	10.13	559.45	7.33	0.7	0	6.3224	0.0522
10/14/02	15	542.02	8.27	5.47	19.41	0.0031	398.76	36.43	3.58	0.02	0	6.75	5.97	17.09	1.5	0	1.12	6.87	10	13.24	1.51	0	0.84	6218	590.08	877.14	422	420	10.37	521.78	7.32	0.7	0	6.2215	0.0519
10/14/02	17	460.89	8.03	5.41	19.41	0.0007	382.71	31.66	3.32	0.03	0	6.78	6.02	17.05	1.51	0	1.13	6.88	10	13	1.5	0	0.88	4759	590.38	802.06	361	362	10.48	448.01	7.33	0.7	0	6.196	0.0515
10/14/02	19	425.3	8.11	5.38	19.18	0.002	377.85	29.33	3.34	0.01	0	6.8	6.08	16.22	1.54	0	1.11	6.89	10	12.45	1.51	0	0.92	4544	588.5	738.58	323	325	10.55	401.96	7.34	0.7	0	6.1736	0.0521
10/14/02	21	462.87	8.3	5.42	19.05	0.0031	368.41	29.93	3.46	0.03	0	6.81	6.17	15.48	1.48	0	1.1	6.91	10	12.01	1.5	0	0.97	4182	589.66	774.27	345	345	10.48	432.6	7.36	0.7	0	6.1874	0.0516
10/14/02	23	415.85	8.27	5.35	19.08	0.0015	365.36	31.03	3.46	0.01	0	6.82	6.25	15.1	1.55	0	1.1	6.92	10	11.7	1.52	0	0.94	4158	589.62	743.22	327	329	10.47	403.41	7.37	0.69	0	6.1927	0.0519
10/15/02	1	336.29	8.23	5.39	18.98	0.0019	366.21	31.84	3.58	0.03	0	6.81	6.28	14.65	1.49	0	1.05	6.92	10	11.38	1.52	0	0.93	3607	589.29	665.62	275	273	10.52	339.31	7.38	0.69	0	6.2001	0.052
10/15/02	3	248.66	8.2	5.55	18.71	0.0014	358.11	31.65	3.7	0.17	0.05	6.8	6.29	13.73	1.53	0	1.06	6.92	10	11.19	1.5	0	0.92	2817	590.04	511.61	206	205	10.61	255.39	7.39	0.69	0	6.2396	0.0519
10/15/02	5	203.2	8.23	5.6	18.5	0.0012	351.16	32.21	3.86	0.11	0.05	6.79	6.22	14.01	1.5	0	1.06	6.92	10	11.23	1.52	0	0.95	2357	589.97	410.63	163	164	10.2	205.37	7.4	0.69	0	6.3007	0.0522
10/15/02	7	244.23	8.18	5.55	18.34	0.0024	336.88	31.97	3.42	0.01	0	6.78	6.12	13.73	1.49	0	1.02	6.91	10	10.94	1.51	0	1.01	2195	589.92	422.71	167	167	9.81	210.62	7.4	0.69	0	6.3604	0.0515
10/15/02	9	465.59	8.34	5.97	18.55	0.001	319.03	31.05	2.88	0.01	0	6.77	6.11	13.14	1.45	0	0.99	6.9	10	10.82	1.49	0	0.99	2711	589.86	718.74	307	307	10.01	390.62	7.38	0.69	0	6.3604	0.0513
10/15/02	11	520.82	8.78	6.11	19	0.0008	348.52	37.85	3.42	0.02	0	6.76	6	14.57	1.42	0	1.01	6.89	10	11.18	1.48	0	0.9	4398	589.09	844.48	385	385	10.3	481.09	7.37	0.69	0	6.2726	0.051
10/15/02	13	536.37	8.46	5.78	19.37	0.0017	386.77	38.44	3.75	0	0	6.76	6.03	16.15	1.56	0	1.06	6.89	10	11.91	1.49	0	1.02	5529	590.1	865.42	404	404	10.51	503.04	7.36	0.69	0	6.2111	0.0512
10/15/02	15	559.85	8.32	5.99	19.42	0.0007	387.85	37.1	3.67	0	0.05	6.77	6.15	16.43	1.49	0	1.06	6.89	10	12.4	1.5	0	0.97	5438	589.89	846.55	403	404	10.51	503.45	7.35	0.69	0	6.1724	0.0517
10/15/02	17	506.72	8.08	6.04	19.61	0.0007	387.2	17.96	4.01	0.01	3.73e-05	6.78	6.2	16.41	1.5	0	1.09	6.9	10	12.75	1.52	0	0.95	5737	590.02	773.95	365	364	10.54	452.55	7.36	0.69	0	6.1465	0.0519
10/15/02	19	498.14	8.16	6.09	19.6	0.0012	370.91	0	4.16	0	0.05	6.79	6.19	16.54	1.48	0	1.09	6.91	10	12.78	1.5	0	1.07	5157	589.93	741.75	342	343	10.56	428.01	7.35	0.69	0	6.1195	0.0514
10/15/02	21	532.08	8.26	5.87	19.55	0.0015	358.98	0	4.24	0.02	0	6.79	6.1	16.86	1.5	0	1.08	6.91	10	13.01	1.5	0	1	5542	589.98	796.42	374	371	10.44	465.97	7.36	0.69	0	6.1338	0.0517
10/15/02	23	436.82	8.19	5.61	19.44	0.0017	363.06	0	4.14	6.39	0	6.78	6.03	17.38	1.55	0	1.1	6.91	10	13.08	1.52	0	1.06	4816	589.55	769.49	342	340	10.5	421.52	7.36	0.69	0	6.1449	0.052
10/16/02	1	326.16	8.26	5.37	18.97	0.0012	368.48	0	4.06	9.96	0	6.78	6.05	17.43	1.55	0	1.1	6.9	10	12.95	1.49	0	1.09	3607	589.72	672.88	273	273	10.6	337.1	7.37	0.69	0	6.1351	0.0518
10/16/02	3	239.22	8.22	5.49	18.72	0.0022	365.25	0	4.33	0.82	0	6.77	6.05	17	1.53	0	1.08	6.9	10	12.57	1.53	0	1.02	2818	589.74	520.23	199	199	10.64	245.96	7.37	0.69	0	6.1291	0.0519
10/16/02	5	208.55	8.26	5.52	18.55	0.0017	355.26	0	4.33	0	0	6.76	6.04	16.52	1.5	0	1.05	6.9	10	12.51	1.53	0	1.01	2455	590.02	423.56	160	161	10.15	199.71	7.37	0.69	0	6.1534	0.0522
10/16/02	7	222.71	8.24	5.52	18.32	0.0019	339.8	0	3.83	0	7.12e-05	6.75	5.97	16.31	1.49	0	1.04	6.89	10	12.39	1.53	0	1.19	2136	589.99	429.7	162	162	9.76	202.57	7.37	0.69	1.89	6.1774	0.0511
10/16/02	9	492.9	8.51	6.3	18.51	0.0007	326.95	0	3.42	0.02	3.39e-05	6.75	5.92	16.03	1.46	0	1.02	6.88	10	12.19	1.49	0	1.14	2934	589.49	689.54	299	300	9.96	385.01	7.35	0.69	0.0505	6.1964	0.0524
10/16/02	11	556.52	8.7	6.39	19.24	121.895	351.84	0	3.91	3.71	6.78e-06	6.75	5.64	16.35	0.77	0	1.01	6.88	10	12.48	1.48	0	1.08	3235	589.78	738.78	339	339	10.3	413.45	7.34	0.69	0	6.2689	0.0516
10/16/02	13	543.78	8.41	6.14	19.47	210.641	357.05	0	4.38	7.38	0.52	6.77	5.65	15.6	0.23	NA	1.07	6.87	10	13.2	1.51	0	1.18	3320	589.11	565.2	242	243	10.51	299.39	7.33	0.7	0	6.3025	0.0522
10/16/02	15	586.7	8.32	6.04	19.63	256.512	371.27	0	4.51	9.55	1.75	6.75	5.85	17.05	0.94	1	1.1	6.87	10	13.41	1.51	0	1.19	4238	589.77	516.97	230	216	10.4	269.57	7.33	0.7	0	6.2691	0.0516
10/16/02	17	644.19	8.11	5.69	19.5	247.8	382.7	0	4.72	11.31	3.43	6.75	5.59	16.76	0.07	0.21	1.09	6.86	10	13.9	1.42	0	0.93	2848	589.03	681.72	306	302	10.07	378.31	7.32	0.7	0	6.3619	0.0516
10/16/02	19	1101.46	8.08	4.43	18.94	225.984	357.85	0	4.89	15.33	4.83	6.79	5.71	14.41	0.17	1.83	1.18	6.89	10	13.55	1.35	0	0.94	5993	583.64	988.31	523	524	10.02	662.61	7.28	0.7	0	6.5112	0.0522
10/16/02	21	815.33	8.18	3.79	18.43	239.682	357.47	0	4.01	17.67	6.21	6.81	5.72	12.83	0.28	2.68	1.17	6.91	10	13.38	1.18	0	0.9	4379	589.49	910.13	453	452	10.33	559.16	7.31	0.7	0	6.5466	0.0519
10/16/02	23	481.97	8.28	4.53	19.01	2.5661	353.18	0	3.78	19.09	6.99	6.79	5.74	13.19	0.31	0.89	1.15	6.9	10	12.87	1.22	0	0.84	3571	588.6	792.02	361	361	10.61	448.97	7.33	0.69	0	6.5527	0.0519
10/17/02	1	361.6	8.3	4.92	19.1	0.0027	353.46	0	3.73	16.75	6.87	6.77	5.81	13.53	0.8	0.76	1.1	6.89	10	12.29	1.19	0	0.84	3554	588.8	694.74	290	291	10.74	358.2	7.33	0.69	0	6.5058	0.0522
10/17/02	3	269.35	8.3	5.4	18.78	0.0039	351.18	0	4.14	15.27	6.77	6.78	5.77	13.42	2.49	0	1.04	6.89	10	11.99	1.21	0	0.89	2881	578.87	563.86	213	213	10.83	263.48	7.33	0.68	0	6.4564	0.0523
10/17/02	5	226.58	8.29	5.57	18.5	0.0022	348.47	0	4.41	14.98	6.66	6.79	5.78	12.52	2.46	0	1.03	6.88	10	11.79	1.21	0	0.84	2502	575.57	484.56	176	176	10.59	218.32	7.34	0.68	0	6.4307	0.0524
10/17/02	7	268.14	8.22	5.74	18.3	27.9764	340.04	0	4.19	26.73	6.56	6.78	5.72	12.78	1.44	0	1.02	6.88	10	11.55	1.27	0	0.78	1764	585.81	497.25	175	175	10.15	220.77	7.34	0.67	4.71	6.8529	0.0522
10/17/02	9	606.32	8.45	5.69	18.43	229.31	337.76	0	3.7	41.98	7.06	6.76	5.94	12.33	0.73	0	0.99	6.87	10	11.47	1.15	0	0.75	2191	589.94	639.06	246	246	10.15	314.58	7.33	0.67	0	7.8497	0.0533
10/17/02	11	733.86	8.73	5.99	19.12	139.912	392.24	0	4.39	3.75	8.32	6.75	5.9	12.57	0.42	0	0.97	6.86	10	11.7	1.01	0	0.78	3688	589.76	827.69	386	383	10.12	494.85	7.32	0.67	0	7.9536	0.0527
10/17/02	13	1550.98	8.3	3.42	18.24	0.0017	356.23	0	4.01	0	8.57	6.76	5.86	12.68	0.3	0.62	1.1	6.88	9.56	12.35	0.93	0	0.81	7291	585.18	1622.26	964	909	9.21	1322.06	7.2	0.68	2.5464	8.0116	0.0533
10/17/02	15	1608.07	8.32	2.73	17.79	72.5895	337.34	0	3.09	0	8.87	6.82	5.33	10.73	0.06	3.21	1.16	6.92	8.64	12.12	0.51	0	0.65	6642	579.96	1237.23	755	741	6.99	1405.95	7.19	0.67	0	8.0851	0.0529
10/17/02	17	1024.15	8.37	3.39	18.01	0.0015	310.64	0	2.67	34.59	9.07	6.81	5.33	10.35	0.22	3.73	1.14	6.91	8.05	11.6	1.56	0	0.87	7188	581.96	1422.79	774	774	10.36	957.71	7.29	0.65	0	8.0835	0.0523
10/17/02	19	1063.96	8.53	3.41	18.08	0.0014	320.14	0	2.53	0	9.01	6.76	5.4	12	0.95	1.12	1.02	6.89	8.69	11.32	1.07	0	0.79	6180	589.85	1454.74	783	775	10.45	981.33	7.29	0.62	0	8.0738	0.053
10/17/02	21	1157.6	8.49	3.12	18.1	0.0019	316.26	0	2.36	0	9.12	6.75	5.41	11.94	1.36	0	0.97	6.88	8.49	10.21	1.01	0	0.77	4433	589.62	1681.79	857	821	10.18	1062.62	7.26	0.6	0	8.1058	0.0536
10/17/02	23	859	8.41	3.32	18.02	0.0015	315.03	0	2.43	0	9.21	6.75	5.63	10.86	0.99	0	0.93	6.88	8.87	9.26	0.99	0	0.76	3423	589.62	1320.51	678	682	10.48	836.74	7.27	0.59	0	8.1353	0.053
10/18/02	1	846.33	8.4	3.58	17.77	0.0012	314.19	0	2.77	0	9.22	6.75	5.82	9.74	0.99	0	0.91	6.89	8.74	6.82	1.02	0	0.77	3933	588.94	1196.08	628	625	10.79	786.86	7.27	0.58	0	8.176	0.0529
10/18/02	3	666.63	8.38	3.91	17.65	0.0022	306.37	0	2.7	0	9.22	6.75	5.88	8.87	1.04	0	0.84	6.89	9.14	6.5	1.03	0	0.76	3096	589.18	1079.86	558	566	10.87	684.92	7.28	0.57	0	8.2123	0.0526
10/18/02	5	411.17	8.28	3.79	17.5	0.0008	284.84	0	2.56	0	9.22	6.74	5.75	7.91	1	0	0.82	6.88	9.1	6.33	1.03	0	0.74	2349	590.03	676.75	333	334	11.56	408.87	7.33	0.56	0	8.2308	0.0528
10/18/02	7	408.91	8.36	4.12	17.51	0.002	284.35	0	1.98	0	9.21	6.73	5.78	7.29	1.01	0	0.76	6.88	9	5.69	1.23	0	0.67	1304	590	607.16	292	293	11.46	365.28	7.33	0.56	0.9053	8.2475	0.0529
10/18/02	9	673.68	8.46	4.78	17.91	0.0012	293.25	0	1.85	0	9.22	6.72	5.81	7	0.97	0	0.79	6.87	8.99	5.53	1.15	0	0.69	1716	589.88	868.08	437	438	11.09	556.19	7.31	0.56	1.2369	8.2856	0.0533
10/18/02	11	746.84	8.65	5.04	18.5	0.0039	333.23	0	2.93	0	9.2	6.71	6.07	7.95	0.97	0	0.82	6.85	9.27	6.19	0.95	0	0.66	4018	589.84	1086.5	570	564	10.67	658.13	7.27	0.55	0	8.3621	0.0531
10/18/02	13	836.05	8.51	4.3	18.38	0.0007	334.83	0	3.32	0	9.2	6.69	6.12	9.32	0.91	0	0.87	6.83	9.9	8.04	0.95	0	0.65	3570	589.46	1231.4	649	650	10.3	764.02	7.24	0.56	6.8915	8.3696	0.0536
10/18/02	15	811.91	8.48	4.27	18.36	0.0008	343.33	0	3.35	0	9.2	6.7	6.11	9.43	0.91	0	0.85	6.83	9.98	8.31	0.89	0	0.68	3865	589.27	1205.93	631	628	10.33	782.58	7.22	0.56	0	8.3772	0.0528
10/18/02	17	597.02	8.4	4.32	18.57	0.0015	333.59	0	3.34	0	6.04	6.73	5.95	8.85	0.94	0	0.79	6.85	9.98	7.74	1.02	0	0.6	1885	589.77	667.52	354	354	11	433.12	7.28	0.56	0	8.3989	0.0531
10/18/02	19	540.75	8.42	4.86	18.65	0.0029	357.08	0	3.75	0	4.61	6.72	6.03	8.3	0.9	0	0.78	6.85	10	7.14	0.88	0	0.53	2679	589.39	754.79	396	396	11.24	494.16	7.29	0.56	0	8.4323	0.0529
10/18/02	21	568.65	8.46	4.92	18.7	0.0019	343.47	0	3.98	0	4.61	6.73	6.01	7.95	0.91	0	0.77	6.85	10	6.38	0.88	0	0.56	2711	589.46	812.69	420	422	10.95	527.19	7.29	0.56	0	8.4691	0.0539
10/18/02	23	505.06	8.39	4.92	18.84	0.0027	344.69	0	3.95	0	4.61	6.73	6.07	7.41	0.92	0	0.75	6.85	10	6.13	0.9	0	0.66	2801	589.58	780.54	399	396	10.92	493.49	7.3	0.56	0	8.5041	0.0535
10/19/02	1	451.15	8.38	5.06	18.7	0.0041	344.69	0	3.96	0	4.61	6.73	6.09	7.05	0.9	0	0.78	6.86	10	5.89	0.91	0	0.64	2136	589.91	679.37	343	342	11.03	428.08	7.31	0.57	0	8.5288	0.0528
10/19/02	3	516.56	8.35	5.08	17.97	0.0017	334.1	0	4.07	0	4.61	6.73	6.18	6.54	0.91	0	0.8	6.86	10	5.52	0.91	0	0.58	2544	588.91	797.09	399	399	10.87	498.18	7.3	0.57	0	8.5456	0.0537
10/19/02	5	311.41	8.29	4.24	17.76	0.0041	315.44	0	3.85	0	4.61	6.73	6.12	6.51	0.9	0	0.75	6.86	10	5.34	0.91	0	0.56	1197	589.97	529.32	264	265	11.08	324.65	7.33	0.57	0	8.5545	0.0539
10/19/02	7	321.67	8.19	4.38	17.63	0.0027	301.33	0	3.34	0	4.6	6.72	6.06	6.24	0.93	0	0.69	6.85	10	4.96	1.09	0	0.55	649	590.01	460.43	229	229	11	285.82	7.32	0.57	0	8.5837	0.0528
10/19/02	9	544.65	8.46	5.09	17.83	0.0019	292.8	0	3.08	0	4.6	6.71	6.01	6.07	0.91	0	0.73	6.84	10	4.85	1.04	0	0.47	1020	589.98	764.96	373	372	10.65	475.65	7.31	0.57	0	8.5966	0.0535
10/19/02	11	568.04	8.82	5.41	18.41	0.002	306.02	0	3.07	0	4.6	6.71	5.92	6.3	0.69	0	0.72	6.84	10	5.09	0.87	0	0.51	1960	589.81	871.98	428	423	10.74	532.02	7.3	0.57	0	8.6246	0.0526
10/19/02	13	564.54	8.29	5.18	18.69	0.002	346.85	0	3.7	0.01	4.59	6.7	6.09	7.81	0.52	0	0.7	6.83	10	6.35	0.81	0	0.53	3272	588.2	858.71	427	426	10.77	528.01	7.29	0.58	0	8.6489	0.0529
10/19/02	15	567.87	8.01	5.34	18.76	0.0022	339.77	0	4.09	0	4.59	6.7	6.05	8.73	0.73	0	0.73	6.83	10	6.9	0.89	0	0.54	3469	588.98	871.34	430	429	10.78	535.87	7.29	0.58	0	8.6246	0.0523
10/19/02	17	509.39	7.67	5.38	18.81	0.0039	366.66	0	4.39	0.01	4.59	6.71	6.09	8.6	0.66	0	0.75	6.84	10	7.15	0.92	0	0.57	3202	589	811.83	396	396	10.84	490.91	7.29	0.58	0	8.597	0.0522
10/19/02	19	501.07	7.54	7.42	18.62	0.0032	351.71	0	4.62	0	4.59	6.72	6.15	8.12	0.72	0	0.72	6.85	10	6.76	0.9	0	0.59	3208	587.66	774.22	376	375	10.87	471	7.29	0.58	0	8.5852	0.0527
10/19/02	21	524.54	7.62	5.28	18.67	0.0027	350.84	0	4.73	0	4.59	6.73	6.19	7.52	0.71	0	0.72	6.87	10	6.27	0.88	0	0.55	3272	588.98	831.23	400	402	10.78	499.3	7.29	0.59	5.09e-05	8.6183	0.0526
10/19/02	23	846.35	7.85	4.64	18.04	0.0031	346.51	0	4.66	0	4.59	6.74	6.16	7.52	0.55	0	0.73	6.88	10	6.18	0.86	0	0.55	4883	589.17	1100.12	570	571	10.54	729.47	7.27	0.59	0.001	8.6383	0.0526
10/20/02	1	870.96	8.24	3.22	17.02	0.0037	323.27	0	4.18	0	4.59	6.77	5.89	7.93	0.83	0	0.74	6.9	10	6.03	0.95	0	0.59	4702	589.95	1273.85	688	689	10.18	847.35	7.25	0.6	0.0015	8.6734	0.0523
10/20/02	3	661.47	8.17	3.01	16.69	0.0032	304.35	0	3.79	0.01	4.59	6.77	5.58	7.34	0.73	0	0.7	6.9	10	5.52	0.93	0	0.54	1941	589.71	987.71	536	520	10.71	642.28	7.3	0.6	0.0002	8.6865	0.0533
10/20/02	5	504.06	8.13	3.29	16.44	0.0041	292.83	0	3.5	0	4.59	6.75	5.48	6.67	0.71	0	0.69	6.89	10	4.8	0.91	0	0.55	1189	590.06	885.8	522	420	10.99	516.45	7.33	0.59	0.0002	8.6963	0.0529
10/20/02	7	312.34	8.19	4.08	16.97	0.0063	288.96	0	3.18	0	4.59	6.74	5.65	5.77	0.77	0	0.68	6.88	10	4.32	1.21	0	0.47	265	590.03	689.56	508	235	11.13	290.78	7.35	0.59	0.0003	8.7177	0.0528
10/20/02	9	422.25	8.27	5.02	17.18	0.0022	272.04	0	3.07	0.01	4.6	6.73	5.82	5.25	0.7	0	0.63	6.87	10	3.85	1.52	0	0.93	175	589.98	765.85	520	285	10.57	363.23	7.34	0.58	0	8.7162	0.0528
10/20/02	11	577.36	8.64	5.38	17.81	0.0027	297.23	0	2.89	0	4.6	6.72	5.88	5.44	0.67	0	0.61	6.86	10	3.89	1.05	0	0.41	956	589.82	910.96	531	411	10.6	525.87	7.32	0.58	0	8.6691	0.053
10/20/02	13	621.44	8.23	5.43	18.43	0.0012	335.91	0	3.32	0	4.59	6.71	6.04	6.54	0.66	0	0.6	6.85	10	4.94	0.87	0	0.47	3717	589.93	967.82	535	465	10.74	585.61	7.29	0.58	0	8.6703	0.0529
10/20/02	15	592.93	7.79	5.44	18.62	0.0012	359.15	0	3.89	0	4.59	6.71	6.09	7.73	0.71	0	0.65	6.84	10	6.31	0.91	0	0.46	3691	588.77	944.01	531	452	10.71	563.17	7.29	0.58	0	8.6597	0.0523
10/20/02	17	522.16	7.46	5.64	18.59	0.0036	360.6	0	4.31	0	4.59	6.73	6.05	8.06	0.71	0	0.68	6.85	10	6.38	0.92	0	0.46	3470	589.2	906.55	527	403	10.76	503.75	7.29	0.58	0	8.6555	0.053
10/20/02	19	508.89	7.25	5.73	18.52	0.0029	361.6	0	4.66	0.01	4.59	6.74	6.02	7.76	0.72	0	0.71	6.86	10	5.97	0.88	0	0.47	3358	589.02	901.2	522	379	10.8	476.83	7.29	0.58	0.0829	8.6914	0.0523
10/20/02	21	532.89	7.2	5.59	18.48	0.0019	355.95	0	4.96	0	4.59	6.75	6.05	7.33	0.69	0	0.69	6.88	9.99	5.45	0.9	0	0.55	3539	588.27	919.87	522	408	10.71	507.02	7.3	0.59	1.6062	8.7362	0.0526
10/20/02	23	439.9	7.82	5.41	18.55	0.0029	358.03	0	4.98	0	4.59	6.76	6.09	6.59	0.71	0	0.66	6.89	9.99	5.15	0.89	0	0.52	3230	588.3	867.76	520	350	10.73	431.42	7.32	0.59	2.0185	8.7792	0.0527
10/21/02	1	362.24	8.26	5.39	18.28	0.0027	355.9	0	4.84	0.01	4.59	6.76	6.15	6.09	0.72	0	0.7	6.9	9.99	4.84	0.92	0	0.51	2653	589.74	804.06	518	287	10.59	354.69	7.33	0.59	2.9932	8.8168	0.0529
10/21/02	3	300.55	8.35	5.56	17.89	0.0019	356.24	0	4.97	0.01	4.59	6.76	6.15	5.72	0.69	0	0.62	6.9	9.99	4.43	0.93	0	0.5	2237	590.06	751.54	519	240	10.31	296.36	7.34	0.59	3.4129	8.8347	0.0534
10/21/02	5	252.89	8.36	5.68	17.51	0.0024	350.59	0	5.06	0	4.6	6.75	6.12	5.17	0.7	0	0.64	6.89	9.99	4.14	0.9	0	0.47	1589	589.99	705.05	510	203	10.12	253.09	7.35	0.59	4.138	8.853	0.0533
10/21/02	7	225.02	8.33	5.74	17.22	0.002	340.99	0	4.9	0.01	4.6	6.75	6.09	5.18	0.73	0	0.66	6.88	9.99	3.89	0.9	0	0.46	30	590.08	672.76	487	186	9.94	230.49	7.35	0.6	3.7836	8.8616	0.053
10/21/02	9	273.17	8.29	5.64	17.1	0.0032	316.71	0	4.86	0	4.59	6.74	6.04	5.07	0.67	0	0.67	6.88	9.99	3.75	0.9	0	0.46	168	589.94	675.9	488	194	9.81	242.63	7.34	0.6	3.0342	8.8587	0.0527
10/21/02	11	492.94	8.52	5.59	17.37	0.0014	308.76	0	4.49	0.01	4.59	6.74	6	5.3	0.69	0	0.67	6.88	10	3.98	0.9	0	0.46	724	589.88	930.55	540	323	10.39	421.37	7.33	0.6	1.0946	8.8596	0.0525
10/21/02	13	623.63	8.79	4.14	18.06	0.0025	353.89	0	3.87	0.01	4.59	6.74	6.08	6.34	0.65	0	0.7	6.87	10	4.84	0.83	0	0.53	3352	588.96	1082.65	549	451	10.58	573.92	7.3	0.6	0	8.8133	0.0527
10/21/02	15	573.2	8.48	3.88	18.54	0.0014	378.38	0	4.19	0	4.59	6.74	6.17	7.57	0.7	0	0.72	6.88	10	6.83	0.92	0	0.5	4388	590.33	1021.83	546	451	10.5	552.38	7.3	0.6	0	8.7619	0.0522
10/21/02	17	486.99	8.08	3.9	18.6	0.0022	376.99	0	4.65	0	4.59	6.75	6.2	7.97	0.71	0	0.67	6.89	10	7.26	0.92	0	0.52	3506	589.36	955.49	540	383	10.64	476.29	7.32	0.61	0	8.7371	0.0523
10/21/02	19	449.26	8.09	3.93	18.43	0.001	356.36	0	4.86	0	4.59	6.77	6.24	7.58	0.73	0	0.7	6.9	10	6.82	0.89	0	0.59	3161	589.19	916.97	532	340	10.74	419.78	7.33	0.61	0	8.7433	0.0522
10/21/02	21	485.93	8.2	3.83	18.38	0.0012	362.34	0	5.14	0	4.59	6.78	6.3	7.26	0.7	0	0.75	6.92	10	6.32	0.91	0	0.57	3161	588.25	941.32	535	371	10.65	460.26	7.33	0.61	0.0003	8.7585	0.0532
10/21/02	23	422.02	8.3	4.82	18.41	0.0031	364.4	0	5.2	0	4.59	6.79	6.28	6.99	0.69	0	0.72	6.93	10	6.1	0.91	0	0.55	2792	588.23	911.3	533	334	10.69	409.65	7.35	0.61	0	8.7623	0.0525
10/22/02	1	344.36	8.37	5.52	18.22	0.0015	363.14	0	5.15	0.01	4.59	6.79	6.29	6.67	0.71	0	0.77	6.93	10	5.83	0.93	0	0.58	1987	589.94	851.1	531	280	10.67	343.55	7.37	0.62	0	8.7818	0.0521
10/22/02	3	256.42	8.38	7.71	17.85	0.0029	358.98	0	5.43	0	4.59	6.78	6.25	6.51	0.71	0	0.63	6.92	10	5.42	0.89	0	0.58	1386	589.82	715.13	514	218	10.41	270.38	7.37	0.62	0	8.8008	0.0526
10/22/02	5	215.82	8.4	6.42	17.6	0.0017	350.94	0	5.57	0	4.59	6.78	6.2	6.14	0.69	0	0.62	6.91	10	5.14	0.91	0	0.52	1199	589.95	647.94	474	185	10.2	231.36	7.38	0.62	0.0005	8.8258	0.0529
10/22/02	7	499.88	8.32	5.28	17.17	0.001	331.84	0	5.27	0	4.59	6.77	6.15	6.13	0.66	0	0.72	6.91	10	4.99	0.88	0	0.53	1464	589.36	755.92	498	274	10.13	359.14	7.37	0.62	0.0001	8.8071	0.0522
10/22/02	9	841.66	8.16	4.96	17.35	0.0008	276.72	0	4.64	0.01	4.59	6.77	6.12	6.91	0.68	0	0.71	6.9	10	5.66	0.87	0	0.63	3532	589.09	1196.28	611	612	10.54	764.95	7.29	0.62	3.3316	8.8724	0.0519
10/22/02	11	935.35	8.2	5.39	18.09	0.0015	333.44	11.11	4.13	0	4.59	6.75	6.02	8.76	0.64	0	0.76	6.89	10	7.45	0.89	0	0.59	5731	589.89	1161.95	645	642	10.52	814.43	7.28	0.63	1.1888	8.9237	0.0522
10/22/02	13	1304.25	8.38	4.39	18.09	0.0012	332.57	43.18	2.82	0	4.59	6.75	5.72	10.83	0.66	0.12	0.4	6.88	10	9.45	0.87	0	0.38	6531	589.89	1631.4	852	685	10.04	1100.25	7.22	0.63	2.9759	8.5954	0.052
10/22/02	15	1335.68	8.28	3.33	17.77	0.0017	327.46	22.07	1.94	0	4.59	6.76	5.36	11.99	0.17	0.08	0.88	6.89	8.87	10.24	0.9	0.05	0.76	7037	587.16	1790.3	956	679	9.98	1255.4	7.19	0.63	0	7.8786	0.0519
10/22/02	17	930.95	8.28	3.81	17.69	0.0017	319.32	19.68	1.75	0	4.59	6.73	5.22	12.92	0.72	0.04	0.8	6.86	9.12	11	0.99	0	0.66	5300	590.31	1455.65	682	668	10.21	840.36	7.23	0.62	0.203	7.8646	0.0519
10/22/02	19	854.99	8.23	4.1	17.72	0.0007	295.13	16.93	1.58	0	4.59	6.71	5.21	13.84	1.1	0.02	0.83	6.84	9.97	10.85	0.7	0	0.61	2907	589.55	1230.73	639	691	10.5	804.69	7.24	0.61	1.925	7.8822	0.0469
10/22/02	21	857.14	8.23	4.1	17.72	0	294.87	16.9	1.58	0	4.59	6.71	5.22	13.87	1.1	0.02	0.83	6.84	10	10.86	0.7	0	0.61	2916	589.5	1230.16	641	692	10.5	805.86	7.24	0.61	1.9414	7.8828	0.0464
10/22/02	23	857.14	8.23	4.1	17.72	0	294.87	16.9	1.58	0	4.59	6.71	5.22	13.87	1.1	0.02	0.83	6.84	10	10.86	0.7	0	0.61	2916	589.5	1230.16	641	692	10.5	805.86	7.24	0.61	1.9414	7.8828	0.0464
10/23/02	1	857.14	8.23	4.1	17.72	0	294.87	16.9	1.58	0	4.59	6.71	5.22	13.87	1.1	0.02	0.83	6.84	10	10.86	0.7	0	0.61	2916	589.5	1230.16	641	692	10.5	805.86	7.24	0.61	1.9414	7.8828	0.0464
10/23/02	3	857.14	8.23	4.1	17.72	0	294.87	16.9	1.58	0	4.59	6.71	5.22	13.87	1.1	0.02	0.83	6.84	10	10.86	0.7	0	0.61	2916	589.5	1230.16	641	692	10.5	805.86	7.24	0.61	1.9414	7.8828	0.0464
10/23/02	5	857.14	8.23	4.1	17.72	0	294.87	16.9	1.58	0	4.59	6.71	5.22	13.87	1.1	0.02	0.83	6.84	10	10.86	0.7	0	0.61	2916	589.5	1230.16	641	692	10.5	805.86	7.24	0.61	1.9414	7.8828	0.0464
10/23/02	7	857.14	8.23	4.1	17.72	0	294.87	16.9	1.58	0	4.59	6.71	5.22	13.87	1.1	0.02	0.83	6.84	10	10.86	0.7	0	0.61	2916	589.5	1230.16	641	692	10.5	805.86	7.24	0.61	1.9414	7.8828	0.0464
10/23/02	9	845.62	8.46	4.44	17.57	3.5101	290.52	16.8	1.59	0.02	4.61	6.7	5.28	10.91	0.71	0.06	0.77	6.84	9.91	8.37	1.14	0.04	0.61	1760	588.5	1140.91	619	635	10.77	779.59	7.22	0.58	1.3649	7.9812	0.1133
10/23/02	11	993.37	8.7	4.46	18.23	0.0029	316.36	28.69	2.36	0	4.6	6.67	5.59	10.28	0.45	0.02	0.73	6.82	9.85	7.95	0.75	0	0.59	3904	589.41	1360.08	694	662	10.58	876.75	7.19	0.55	1.1101	8.0523	0.0526
10/23/02	13	851.45	8.44	4.2	18.37	0.0008	311.46	20.28	1.8	0	4.59	6.67	5.7	11.49	0.5	0.1	0.79	6.81	9.92	9.71	0.87	0.19	0.62	2770	590.21	1510.56	675	633	10.15	831.17	7.16	0.55	6.465	8.0198	0.0522
10/23/02	15	911.82	8.38	4.6	18.5	0.0022	322.96	20.04	1.81	0	4.59	6.69	5.68	11.53	2	3.91	0.75	6.8	9.97	9.62	0.75	0.01	0.62	3032	589.24	1163.42	626	602	10.57	794.21	7.17	0.55	5.5888	8.047	0.0526
10/23/02	17	984.28	8.19	4.43	18.27	0.0025	331.34	18.77	1.79	0	4.59	6.71	5.64	11.46	0.78	0.18	0.78	6.83	9.78	9.38	0.81	0	0.65	4316	590.55	1549.6	735	645	10.08	903.51	7.15	0.55	2.9521	8.0461	0.053
10/23/02	19	794.05	8.22	4.31	18.08	0.0012	311.84	15.1	1.67	0	4.59	6.71	5.68	10.81	0.47	0	0.75	6.86	10	9.12	0.84	0	0.64	1361	589.23	1200.68	600	625	10.39	748.51	7.2	0.55	0.5601	8.062	0.0523
10/23/02	21	1375.42	8.35	3.47	17.86	0.0008	310.36	17.37	1.69	0	4.59	6.7	5.76	9.99	0.38	0	0.78	6.85	9.95	8.55	0.78	0	0.61	3470	589.65	1648.03	888	697	10.28	1220.12	7.17	0.56	1.8137	8.0991	0.0526
10/23/02	23	1402.15	8.12	2.41	17.36	0.0005	296.94	10.3	1.19	0	4.6	6.72	5.5	10.14	0.54	0	0.75	6.86	9.98	8.08	0.83	0	0.57	2866	590.33	1827.5	983	703	10.11	1309.84	7.17	0.55	1.653	8.175	0.0532
10/24/02	1	1767.63	8.09	1.95	16.67	0.0019	275.69	7.42	0.82	0	4.6	6.72	5.23	9.3	0.63	0	0.72	6.85	9.98	7.24	0.81	0	0.58	2178	589.57	1859.94	1017	703	10.17	1663.74	7.11	0.54	1.149	8.2359	0.0532
10/24/02	3	1770.32	8.01	1.95	16.27	0.0007	231.54	4.39	0.51	0	4.62	6.71	4.97	8.22	0.53	0	0.69	6.84	9.98	6.48	0.89	0	0.54	209	590.06	1864.64	1004	701	10.16	1655.35	7.1	0.52	1.0062	8.2118	0.0532
10/24/02	5	1370.43	8.19	2.95	16.32	0.0046	267.03	3.18	0.47	0	4.6	6.7	4.8	7.71	0.74	0	0.64	6.85	9.99	5.71	2.03	0	0.54	2	589.97	1829.84	982	703	10.18	1308.68	7.15	0.49	2.4012	8.2331	0.0534
10/24/02	7	1661.24	8.37	2.48	16.3	0.001	257.01	2.7	0.35	0	4.6	6.71	4.8	7.12	1.27	0	0.46	6.87	10	5.24	2.49	0.01	0.35	11	589.29	1808.08	986	706	10.27	1578.76	7.1	0.47	3.5099	8.2599	0.0535
10/24/02	9	1774.56	8.57	2.79	16.61	0.002	268.99	6.95	0.65	0	4.61	6.72	4.87	6.85	0.91	0	0.5	6.87	10	4.92	1.98	0	0.39	62	589.86	1585.69	751	710	10.41	1577.29	7.1	0.46	4.051	8.2638	0.0542
10/24/02	11	1630.32	8.59	3.42	16.9	0.0039	282.5	18.48	1.21	0	4.6	6.7	4.84	8.18	0.56	0	0.64	6.84	10	5.98	0.78	0	0.47	1299	589.9	1572.93	719	736	10.47	1518.86	7.11	0.45	4.7241	8.303	0.0538
10/24/02	13	1364.25	8.62	3.95	17.2	0.0019	295.04	8.1	0.94	0	4.59	6.71	4.76	8.82	1.02	0.01	0.44	6.84	10	6.55	0.79	0	0.37	732	589.95	1570.79	709	788	10.43	1256.62	7.14	0.45	4.0994	8.3348	0.0533
10/24/02	15	1283.73	8.59	4.31	17.26	0.0015	296.68	8.1	0.92	0	4.6	6.71	4.95	8.7	0.49	0	0.76	6.85	10	6.71	0.8	0.11	0.4	845	589.96	1547.65	704	789	10.38	1164.93	7.16	0.45	3.3604	8.3476	0.0538
10/24/02	17	1219.98	8.54	4.16	17.2	0.0017	289.75	10.09	1.13	9.61	4.58	6.73	5.1	8.8	0.49	0	0.72	6.86	10	6.71	0.78	0	0.58	1579	589.93	1306.06	704	735	10.55	1107.97	7.18	0.46	4.1046	8.3962	0.0529
10/24/02	19	1140.09	8.5	4.05	17.11	0.0012	289.92	8.23	1.15	0	4.57	6.74	5.07	8.57	0.6	0	0.72	6.87	10	6.69	0.82	0	0.61	1290	590.17	1355.91	733	734	10.47	1094.51	7.19	0.47	5.2776	8.4543	0.053
10/24/02	21	1106.58	8.55	4.44	17.35	0.0017	293.06	8.75	1.12	0	4.57	6.73	5.16	8.36	0.5	0	0.7	6.87	10	6.82	0.8	0.01	0.58	709	589.92	1144.91	620	620	10.75	1030.8	7.2	0.48	1.4894	8.4843	0.0527
10/24/02	23	987.53	8.49	4.52	17.4	0.0008	285.08	9.58	1.22	0	4.57	6.73	5.3	8.33	0.45	0	0.66	6.87	10	6.74	0.8	0	0.55	1222	589.87	1053.56	569	570	10.94	942.01	7.21	0.48	1.9071	8.5014	0.0526
10/25/02	1	898.64	8.49	4.54	17.1	0.0022	291.87	10.29	1.16	0	4.57	6.74	5.3	8.21	0.52	0	0.64	6.88	10	6.65	0.82	0	0.53	960	590.06	974.18	534	518	11.08	854.5	7.22	0.49	4.2565	8.5329	0.0528
10/25/02	3	803.14	8.48	4.72	16.74	0.0024	283.91	10.52	1.13	0.01	4.57	6.74	5.3	8.27	0.53	0	0.59	6.88	10	6.57	0.93	0.03	0.49	421	590.04	907.19	524	458	11.23	761.8	7.24	0.49	5.5029	8.5581	0.0526
10/25/02	5	774.1	8.39	4.64	16.52	0.0027	273.85	8.84	0.84	0	4.57	6.74	5.32	8.19	0.55	0	0.57	6.88	10	6.41	1.54	0	0.47	197	590.04	892.12	522	439	11.24	726.63	7.25	0.5	5.838	8.5783	0.0529
10/25/02	7	814.2	8.33	4.42	16.45	0.0036	255.94	6.57	0.65	0	4.57	6.74	5.3	7.97	1.1	0	0.54	6.89	10	5.88	2.48	0	0.46	2	590.04	848.5	484	441	11.17	738.1	7.26	0.5	5.9575	8.5949	0.0521
10/25/02	9	1036.29	8.41	4.93	16.64	0.0024	280.56	12.1	1.19	140.77	4.35	6.74	5.35	8.27	1.31	0	0.56	6.89	10	6.41	2.25	0.01	0.49	34	589.87	978.21	546	547	10.94	912.88	7.23	0.51	5.4588	8.6084	0.0531
10/25/02	11	1123.8	8.74	4.97	17.16	0.0012	293.89	22.48	2.29	98.69	3.93	6.73	5.51	9.59	0.44	0	0.59	6.86	10	7.58	0.74	0	0.48	2691	589.1	1136.02	610	612	10.74	1020.88	7.21	0.52	3.1251	8.6074	0.0522
10/25/02	13	1077.08	8.54	4.97	17.23	0.0042	314.97	20.27	2.14	130.16	3.56	6.71	5.45	11.14	0.5	0	0.65	6.84	10	8.75	0.58	0	0.55	2799	589.05	1135.6	605	606	10.73	1003.94	7.19	0.53	0.3391	8.6078	0.0523
10/25/02	15	990.83	8.52	4.97	17.52	26.2571	318.97	17.21	1.87	35.98	3.35	6.72	5.43	11.77	0.54	0	0.67	6.84	10	9.23	0.63	0.01	0.58	2598	589.98	1032.63	539	533	10.79	894.84	7.19	0.53	1.2921	8.6025	0.0511
10/25/02	17	1017.39	8.35	5.17	17.07	0.0036	332.29	20.41	2.22	245.69	2.91	6.73	5.46	11.75	0.35	0	0.68	6.85	10	9.03	0.45	0	0.56	4056	589.78	1086.18	586	585	10.82	971.06	7.18	0.54	0.9121	8.6214	0.0513
10/25/02	19	1069.87	8.25	4.95	17.16	0.0015	323.02	20.66	2.43	173.59	2.11	6.74	5.52	11.72	0.27	0	0.72	6.87	10	9.17	0.51	0	0.62	3911	590.13	1099.87	596	596	10.79	994.07	7.19	0.55	0.1204	8.6722	0.0506
10/25/02	21	976.57	8.4	4.35	17.52	0.0025	313.38	15.92	2.05	0	1.86	6.75	5.5	11.35	0.32	0	0.68	6.89	10	9.05	0.52	0.01	0.65	2913	589.35	1033.75	559	560	10.87	925.13	7.21	0.55	1.2219	8.6876	0.0516
10/25/02	23	1026.32	8.34	4.01	17.39	0.0032	306.78	13.17	1.65	0	1.87	6.75	5.56	10.7	0.3	0	0.69	6.89	10	8.73	0.52	0	0.6	2328	589.96	1060.83	579	579	10.96	964	7.22	0.56	1.6096	8.7074	0.052
10/26/02	1	1009.19	8.34	3.69	17.04	0.001	284.7	11.55	1.45	0	1.86	6.75	5.66	10.07	0.32	0	0.73	6.89	10	8.19	0.52	0	0.58	2008	589.89	1062.15	578	578	10.95	956.72	7.23	0.56	3.0215	8.7394	0.0526
10/26/02	3	825.66	8.27	3.6	16.63	0.0024	286.67	10.88	1.27	0	1.87	6.76	5.45	9.59	0.33	0	0.63	6.89	10	7.49	0.55	0.04	0.52	218	590.09	892.52	474	468	11.18	784.16	7.26	0.56	2.1729	8.7573	0.0514
10/26/02	5	806.82	8.19	3.64	16.44	0.0025	259.91	7.87	0.89	0	1.87	6.75	5.39	9.06	0.48	0	0.56	6.89	10	6.85	1.1	0	0.52	215	590.04	853.92	459	461	11.29	764.59	7.26	0.55	1.0974	8.763	0.0527
10/26/02	7	966.81	8.24	3.74	16.4	0.0029	265.92	6.07	0.66	0	1.87	6.75	5.49	8.33	1.17	0	0.6	6.9	10	6.38	2.03	0	0.5	2	590	922.56	500	499	11.31	845.63	7.26	0.55	1.001	8.7558	0.0519
10/26/02	9	1246.47	8.56	3.67	16.88	0.118	281.99	16.11	1.31	35.16	1.87	6.74	5.63	7.92	0.64	0	0.59	6.88	10	6.26	1.25	0.01	0.43	331	589.75	1268.54	674	661	10.79	1128.6	7.21	0.54	0.1296	8.7532	0.0517
10/26/02	11	1487.67	8.34	3.64	16.87	0.0494	301.2	19.98	2.16	141.23	1.67	6.73	5.83	8.62	0.3	0.54	0.64	6.85	10	7.42	0.32	0.12	0.51	3405	589.49	1510.75	812	807	10.39	1361.01	7.16	0.54	0.0732	8.7413	0.0518
10/26/02	13	1600.85	8.27	3.93	16.84	0.0031	300.86	19.65	1.94	187.04	0.9	6.71	5.65	10.24	1.09	1.11	0.68	6.83	10	8.35	0.5	0.7	0.59	3656	590.24	1583.68	852	849	10.33	1434.62	7.13	0.54	0.2885	8.7291	0.0521
10/26/02	15	1731.76	8.22	2.96	16.99	0.0029	289.94	14.24	1.43	6.83	0.62	6.71	5.7	10.61	0.62	0.94	0.73	6.84	10	8.38	0.26	0.74	0.64	4153	589.94	1796.11	958	954	10.12	1606.24	7.09	0.53	0.7927	8.7167	0.0528
10/26/02	17	1771.87	8.1	2.25	16.44	0.0024	280.61	8.76	0.85	0	0.79	6.68	5.76	11.22	0.25	0.12	0.69	6.84	9.9	8.33	0.61	1.08	0.6	3188	589.7	1789.25	957	916	9.98	1630.39	7.08	0.52	1.0701	8.7369	0.0524
10/26/02	19	1773.52	8.22	2.19	16.29	0.0017	270.81	5.2	0.56	0	1.02	6.68	5.61	10.37	0.28	0	0.66	6.8	9.74	8.25	0.91	0.2	0.52	602	590.11	1852.04	990	872	9.88	1651.09	7.06	0.5	1.7704	8.7309	0.0526
10/26/02	21	1771.29	8.37	3.19	16.66	0.0007	281.64	3.58	0.63	0	1.2	6.69	5.5	9.42	0.19	0	0.63	6.81	9.67	7.49	1.62	0.01	0.46	153	589.98	1851.77	992	911	9.9	1654.23	7.04	0.48	1.5228	8.7362	0.0533
10/26/02	23	1713.54	8.51	3.69	16.69	0.0007	284.73	4.27	0.72	0	1.24	6.71	5.57	8.88	0.22	0	0.54	6.84	9.75	6.92	1	0	0.44	215	590.01	1810.01	971	897	10.01	1610.38	7.06	0.46	1.4122	8.721	0.0531
10/27/02	1	1485.58	8.57	3.55	16.36	0.001	281.21	4.77	0.7	0	1.3	6.75	5.63	8.55	0.23	0	0.49	6.87	9.9	6.51	0.91	0	0.43	277	590	1607.12	862	863	10.25	1419.16	7.13	0.46	0.6947	8.7111	0.0528
10/27/02	3	1447.53	8.51	3.5	16.08	0.0025	280.11	4.42	0.62	0	1.3	6.75	5.64	8.5	0.46	0	0.44	6.89	9.88	6.43	1.59	0.03	0.38	3	589.98	1490.07	807	806	10.5	1349.45	7.18	0.47	0.1291	8.7224	0.0535
10/27/02	5	1760.94	8.47	2.97	15.59	0.0046	268.58	2.89	0.42	0	1.32	6.77	5.65	8.42	1.26	0	0.41	6.91	9.85	6.36	2.48	0	0.32	2	590.01	1773.57	957	956	10.42	1610.09	7.15	0.47	1.0934	8.7203	0.0535
10/27/02	7	1618.18	8.46	3.14	15.41	0.0025	267.61	1.7	0.29	0	1.38	6.78	5.65	8.06	0.82	0	0.4	6.92	9.55	5.87	2.45	0	0.29	2	564.3	1730.61	932	934	10.38	1534.04	7.16	0.47	1.6057	8.7285	0.0533
10/27/02	9	1518.33	8.66	3.8	15.84	0.0025	260.21	3.13	0.47	0	1.39	6.8	6.05	7.55	0.78	0	0.37	6.93	9.56	5.89	2.21	0.01	0.28	355	570.15	1543.43	840	841	10.66	1402.41	7.2	0.46	2.4727	8.759	0.0535
10/27/02	11	1543.53	8.81	4.09	16.31	0.0014	286.19	7.09	1	0	1.39	6.79	5.85	8.46	1.05	0	0.34	6.92	9.93	6.58	1.77	0	0.26	131	589.89	1590.43	863	861	10.65	1437.99	7.2	0.46	2.6891	8.7576	0.0532
10/27/02	13	1437.02	8.75	3.91	16.59	0.0015	283.61	8.1	1.11	0	1.38	6.77	5.97	9.78	0.22	0	0.37	6.89	9.93	7.33	0.8	0.01	0.32	816	589.93	1524.63	820	810	10.65	1352.68	7.21	0.47	1.4997	8.768	0.0532
10/27/02	15	1353.35	8.58	4.14	16.81	0.0014	303.69	6.5	0.93	0	1.37	6.74	5.99	10.24	0.18	0	0.38	6.88	9.97	7.95	0.8	0.01	0.34	624	589.89	1461.45	768	765	10.66	1272.95	7.2	0.47	0.1968	8.7829	0.0532
10/27/02	17	1333.85	8.5	4.21	16.76	0.0008	293.33	7	0.95	97.95	1.2	6.77	6.16	9.96	0.19	0	0.38	6.9	9.94	7.68	0.8	0	0.34	1979	589.94	1451.98	821	733	10.69	1233.35	7.2	0.48	0.0467	8.7716	0.053
10/27/02	19	1326.14	8.51	4.3	16.62	0.0015	285.69	7.77	1	130.26	0.8	6.77	6.08	9.58	0.23	0	0.37	6.92	9.96	7.46	0.81	0.01	0.3	1351	590.08	1492.12	878	745	9.73	1219.12	7.2	0.49	0.8826	8.76	0.0524
10/27/02	21	1188.58	8.56	4.25	16.87	0.0014	297.48	7.81	1.01	14.02	0.58	6.78	6.11	9.37	0.25	0	0.37	6.92	9.97	7.57	0.81	0.01	0.29	791	590.03	1446.42	884	690	9.88	1145.71	7.22	0.49	2.3808	8.7591	0.0525
10/27/02	23	1075.81	8.52	4.32	16.8	0.0019	299.08	7.38	0.95	0	0.57	6.78	6.17	9.05	0.18	0	0.35	6.92	9.87	7.4	0.81	0	0.29	648	589.92	1372.03	881	614	10.03	1013.54	7.24	0.5	2.5211	8.8124	0.0524
10/28/02	1	984.28	8.48	4.35	16.5	0.0025	282.52	6.91	0.84	0	0.57	6.78	6.2	8.85	0.25	0	0.34	6.92	9.76	7.44	0.99	0	0.29	220	590.07	1320.07	879	554	10.04	922.2	7.26	0.51	3.5797	8.8594	0.0526
10/28/02	3	955.21	8.57	4.39	16.24	0.002	281.12	8.2	0.88	0	0.58	6.78	6.23	9	0.26	0	0.33	6.92	9.89	7.27	1.44	0.02	0.25	165	589.97	1307.01	880	545	9.9	899.16	7.26	0.51	3.7416	8.8328	0.0527
10/28/02	5	955.21	8.57	4.39	16.24	0.002	281.12	8.2	0.88	0	0.58	6.78	6.23	9	0.26	0	0.33	6.92	9.89	7.27	1.44	0.02	0.25	165	589.97	1307.01	880	545	9.9	899.16	7.26	0.51	3.7416	8.8328	0.0527
10/28/02	7	884.08	8.5	4.46	15.94	0.0022	278.77	7.17	0.65	0	0.58	6.78	6.19	9.09	1.2	0	0.3	6.93	9.95	7.43	2.09	0	0.25	2	590.02	1260.99	880	494	9.69	827.14	7.28	0.52	3.4401	8.8329	0.0523
10/28/02	9	1605.75	8.38	3.16	15.33	0.0024	257.89	5.76	0.5	0	0.63	6.78	6.17	9.23	2.18	0	0.32	6.92	9.63	7.89	2.54	0.01	0.2	4	590.01	1631.87	930	832	9.61	1434.69	7.21	0.52	3.5622	8.8729	0.0528
10/28/02	11	1778.68	8.25	1.87	15.07	0.0019	266.89	2.99	0.4	0	0.82	6.77	6.29	9.16	2.1	0	0.3	6.91	8.92	7.6	2.36	0	0.18	2	589.99	1838	994	861	9.48	1662.58	7.16	0.52	2.0747	8.8763	0.0526
10/28/02	13	1775.3	8.48	2.87	15.9	0.002	257.01	4.37	0.68	0	1.01	6.75	6.4	9	0.87	0	0.31	6.89	7.69	7.24	2.31	0	0.17	30	577.61	1848.74	994	856	18.76	1659.21	7.15	0.5	0.2302	8.857	0.0536
10/28/02	15	1774.85	8.55	3.52	16.64	0.0022	282.28	5.76	0.81	0	1.14	6.77	6.71	9.36	0.17	0	0.33	6.86	7.95	7.63	1	0.01	0.2	595	589.95	1846.33	989	891	20	1652.22	7.14	0.48	0.3149	8.8054	0.0538
10/28/02	17	1716.56	8.49	3.87	16.77	0.0022	283.14	4.53	0.66	11.55	1.19	6.76	6.91	9.89	0.2	0	0.34	6.87	8	7.73	0.78	0	0.23	1105	589.91	1807.63	969	970	20	1609.74	7.14	0.47	0.2049	8.7633	0.0538
10/28/02	19	1447.08	8.5	4.03	16.74	0.0025	284.01	4.9	0.68	0	1.17	6.8	6.96	9.52	0.21	0	0.31	6.91	8.42	6.98	0.81	0	0.26	990	590.04	1540.42	833	833	20	1367.71	7.19	0.47	0.6864	8.7485	0.053
10/28/02	21	1326.42	8.53	4.12	16.54	0.0012	289.86	4.79	0.71	0	1.17	6.81	6.97	9.18	0.25	0	0.27	6.93	8.07	6.99	0.96	0.01	0.22	292	590.1	1381.26	750	750	20	1243.02	7.25	0.48	1.7713	8.7505	0.0528
10/28/02	23	1210.18	8.56	4.2	16.5	0.0053	277.84	5.77	0.75	0	1.18	6.8	7.01	8.91	0.21	0	0.26	6.94	8.54	6.65	1.33	0	0.2	2	589.98	1283.34	697	697	20	1151.1	7.27	0.48	2.2668	8.7698	0.0528
10/29/02	1	1080.36	8.57	4.39	16.22	0.0024	274.2	6.82	0.81	0	1.17	6.8	7.05	8.7	0.25	0	0.25	6.93	8.76	6.96	1.15	0.04	0.17	96	589.98	1125.08	612	612	20	1013.52	7.28	0.49	3.3998	8.8219	0.0526
10/29/02	3	978.39	8.53	4.35	15.94	0.0019	281	7.23	0.83	0	1.17	6.8	7.03	8.97	0.84	0	0.23	6.93	8.66	7.31	1.76	0	0.16	3	589.99	1013.62	552	549	20	915.42	7.29	0.5	4.2531	8.8431	0.0519
10/29/02	5	981.92	8.49	4.27	15.76	0.0029	254.71	5.54	0.62	0	1.18	6.8	6.96	9.19	2.05	0	0.22	6.93	7.81	7.46	2.55	0	0.14	2	580.67	1009.98	549	549	20	911.41	7.29	0.5	5.5023	8.8538	0.0531
10/29/02	7	1016.48	8.35	4.31	15.6	0.0063	254.47	4.41	0.43	70.65	1.19	6.79	6.99	9.01	0.21	0	0.19	6.94	6.48	7.53	2.26	0.01	0.14	9	556.51	1018.72	555	537	20	924.34	7.29	0.5	7.3489	8.8555	0.0524
10/29/02	9	1230.31	8.49	4.56	15.84	31.1965	286.45	10.32	0.88	137.09	0.7	6.79	7.08	9.03	0.97	0	0.23	6.92	9.25	7.74	1.5	6.79e-06	0.14	321	590.04	1298.84	752	675	20	1096.52	7.26	0.51	7.6906	8.8637	0.0529
10/29/02	11	1123.78	8.75	4.95	16.81	112.872	304.63	19.95	1.59	54.99	0.78	6.76	7.25	10.12	0.19	0	0.21	6.89	9.53	8.18	0.49	0	0.15	1866	589.92	1144.41	694	559	20	918.31	7.26	0.52	7.4243	8.8564	0.0528
10/29/02	13	1057.81	8.59	4.68	16.36	18.6091	277.5	19.35	1.4	161.89	0.41	6.74	7.25	11.22	0.2	0	0.22	6.86	9.74	9.12	0.48	0.01	0.21	1743	590.01	1078.24	559	567	20	935.36	7.24	0.52	3.1763	8.8246	0.0529
10/29/02	15	1119.45	8.45	5.07	17.1	21.1511	316.85	17.84	1.29	0.14	0.39	6.73	7.27	11.91	0.19	0.27	0.22	6.85	9.59	9.65	0.36	0.25	0.16	2153	589.88	1109.72	604	606	19.96	1006.1	7.19	0.52	2.2321	8.7824	0.052
10/29/02	17	1119.02	8.33	4.99	16.91	28.1647	320.62	18.44	1.63	78.57	0.39	6.72	7.3	11.96	0.24	NA	0.25	6.86	9.41	9.66	0.34	NA	0.21	2927	587.97	1066.75	603	590	19.78	982.2	7.18	0.54	3.4992	8.7729	0.1162
10/29/02	19	1114.51	8.43	4.94	16.99	0.001	304.02	16.22	1.22	0	0.29	6.72	7.18	12.2	0.21	0	0.2	6.87	9.63	9.77	0.31	0.01	0.14	1896	589.99	1097.67	606	605	20	1010.97	7.18	0.54	3.9162	8.8294	0.0516
10/29/02	21	1024.28	8.5	4.71	16.78	0.001	303.52	11.05	1.14	0	0.33	6.73	7.24	12.13	0.21	0	0.18	6.87	9.66	10.03	0.31	0	0.12	1522	590.06	1086.36	585	584	20	969.26	7.19	0.54	5.5441	8.8589	0.0522
10/30/02	1	839.53	8.36	4.65	16.37	0.0017	298.17	9.64	1.05	0	0.39	6.76	7.26	10.92	0.23	0	0.16	6.89	9.63	8.63	0.37	0.04	0.15	713	590.05	859.6	460	460	20	762.92	7.24	0.55	5.2096	8.8877	0.0523
10/30/02	3	785.16	8.41	4.64	15.99	0.0029	288.73	9.05	0.98	0	0.39	6.76	7.25	10.3	0.24	0	0.15	6.9	9.67	8.09	0.43	0	0.11	364	589.97	870.41	466	464	20	766.53	7.25	0.55	5.4145	8.8977	0.0522
10/30/02	5	764.82	8.32	4.5	15.73	0.0027	276.42	7.19	0.72	0	0.45	6.77	7.28	9.65	0.84	0	0.15	6.91	9.68	7.63	1.32	6.79e-06	0.1	2	589.99	815.84	433	432	20	717.45	7.26	0.56	6.6573	8.9028	0.0521
10/30/02	7	865.86	8.24	4.52	15.55	0.0041	270.97	4.95	0.56	74.02	0.42	6.78	7.32	9.32	2.01	0	0.15	6.92	9.62	7.35	2.62	0	0.12	8	590.01	831.58	452	456	20	763.84	7.27	0.56	5.9601	8.9065	0.0524
10/30/02	9	943.02	7.4	4.9	15.23	173.039	605.43	36.96	17.5	0.69	1.46	6.93	5.72	9.68	2.48	1.32	2.05	6.98	6.42	9.12	2.62	1.25	2.05	4852	527.68	1153.92	570	571	9.62	942.38	7.08	0.86	35.8878	7.5828	3.4771
10/30/02	13	1147.37	8.48	5.11	17.08	0.1376	324.48	24.75	1.89	112.82	0.4	6.75	7.59	11.15	0.16	0	0.24	6.9	9.34	9.18	0.29	0.52	0.13	2692	589.45	1146.23	623	623	20	1040.59	7.21	0.57	1.054	8.8234	0.0524
10/30/02	15	1042.22	8.27	5.44	17.4	3.7688	340.78	25.2	2.06	0.02	0.38	6.76	7.56	11.64	0.22	0.03	0.24	6.91	8.99	9.51	0.48	1.79	0.23	3469	588.52	1011.1	561	560	19.78	928.86	7.21	0.58	1.5515	8.7757	0.1244
10/30/02	17	959.11	8.18	5.16	17.35	0.0031	317.7	21.65	1.55	0	0.42	6.75	7.63	11.85	0.26	0.1	0.23	6.91	9.06	9.26	0.69	1.73	0.19	4089	589.69	967.88	529	530	20	875.9	7.22	0.57	3.0883	8.7975	0.0519
10/30/02	19	956.97	8.23	5.1	17.23	0.0031	308.61	20.41	1.58	0	0.48	6.74	7.56	12.1	0.19	0	0.23	6.9	9.15	10.58	0.79	1.25	0.21	3301	588.96	956.31	518	518	20	865.36	7.23	0.58	3.7264	8.8007	0.0524
10/30/02	21	930.48	8.31	4.9	17.19	0.0029	309.12	19.51	1.68	0	0.55	6.74	7.6	12.01	0.22	0	0.24	6.88	9.19	11.14	0.63	0.31	0.2	3281	588.75	977.33	533	533	20	880.79	7.22	0.58	0.2769	8.7954	0.0521
10/31/02	1	752.99	8.21	4.83	16.7	0.0044	305.85	12.63	1.36	0	0.66	6.76	7.56	11.01	0.24	0	0.22	6.89	9.82	9.83	0.61	0.02	0.2	1670	590.06	827.55	447	442	20	734.19	7.24	0.58	0.7006	8.7682	0.0516
10/31/02	3	711.16	8.2	4.84	16.35	0.0025	294.95	11.93	1.27	0	0.72	6.76	7.57	10.34	0.23	0	0.22	6.89	9.77	9.24	0.65	0	0.16	664	590.01	741.31	395	394	20	656.98	7.26	0.59	0.2418	8.7716	0.0517
10/31/02	5	695.8	8.22	4.77	16.14	0.0031	270.03	10.07	1.16	0	0.77	6.76	7.6	9.71	0.23	0	0.18	6.9	9.77	8.51	0.87	0	0.2	229	589.97	736.77	391	391	20	647.74	7.27	0.59	0.1378	8.7741	0.0522
10/31/02	7	720.78	8.26	4.85	16.04	0.0017	275.27	7.3	0.75	0	0.82	6.77	7.61	9.16	0.59	0	0.19	6.91	9.8	7.79	1.82	0	0.16	28	589.93	769.17	406	406	20	672.04	7.27	0.59	0.1179	8.7721	0.0517
10/31/02	9	866.78	8.45	5.09	16.46	0.0029	292.45	13.28	1.36	0	0.88	6.77	7.64	9.02	0.76	0	0.19	6.91	9.68	7.61	1.54	0	0.17	2	590	888.94	469	467	20	783.27	7.26	0.59	1.8828	8.8123	0.0522
10/31/02	11	903.28	8.69	5.51	17.17	4.5981	334.84	23.09	2.85	0.02	0.97	6.76	7.74	9.37	0.2	0.04	0.27	6.9	9.71	8.04	0.29	0.04	0.22	2759	587.95	925.96	498	499	19.7	827.99	7.25	0.6	2.6638	8.7789	0.1419
10/31/02	15	881.51	8.42	4.88	17.44	2.4334	328.68	16.68	2.02	0.01	1.06	6.76	7.8	9.77	0.36	0.02	0.3	6.89	9.85	8.91	0.48	0.03	0.28	1570	588.88	610.47	337	337	19.85	564.64	7.26	0.6	1.1144	8.7373	0.0926
10/31/02	17	833.78	8.28	5.63	17.47	0.0012	327.8	16.38	1.73	0	1.08	6.76	7.92	9.73	0.19	0	0.3	6.9	9.98	8.75	0.3	0	0.25	2547	589.91	846.38	453	450	20	748.58	7.24	0.6	0.4722	8.7931	0.0517
10/31/02	19	851.08	8.21	5.15	17.28	0.0041	324.5	14.86	1.96	0	1.09	6.78	7.9	9.4	0.24	0	0.28	6.9	9.93	7.74	0.31	0	0.27	2264	590.12	864.57	455	456	20	759.34	7.25	0.6	1.2421	8.8105	0.0514
10/31/02	21	795.79	8.29	4.97	17.37	0.0032	303.91	14.13	1.8	0	1.09	6.79	7.89	8.36	0.19	0	0.3	6.91	9.84	6.95	0.31	0	0.26	1775	589.98	896.04	449	449	20	745.86	7.26	0.61	2.0306	8.8042	0.0517
11/01/02	1	621.5	8.2	5.01	17.17	0.002	317.02	16.42	1.93	0	1.09	6.79	7.97	6.87	0.21	0	0.27	6.92	9.75	5.62	0.3	0.01	0.24	1686	590	764.5	362	362	20	596.65	7.3	0.61	3.3016	8.7984	0.0523
11/01/02	3	533.84	8.26	5.07	16.81	0.001	311.7	17.04	1.99	0	1.09	6.79	8.02	6.4	0.21	0	0.27	6.91	9.57	5.24	0.31	0	0.27	1206	590.01	654.92	311	310	20	513.63	7.32	0.61	2.2643	8.7934	0.0519
11/01/02	5	504.43	8.21	5.05	16.54	0.0017	300.2	16.93	1.75	0	1.09	6.78	8.03	6.01	0.26	0	0.29	6.91	9.86	4.84	0.4	0	0.23	168	590	613.92	286	287	20	476.81	7.32	0.61	2.492	8.7774	0.0527
11/01/02	7	552.76	8.14	5.01	16.49	0.0036	286.46	13.2	1.25	0	1.13	6.77	8.06	5.79	0.45	0	0.29	6.91	9.92	4.58	1.04	0	0.25	448	590.04	601.8	291	290	20	488.55	7.32	0.61	2.0268	8.7784	0.0524
11/01/02	9	760.02	7.95	5.18	16.82	0.0037	300.29	10.88	1.02	0	1.15	6.77	8.08	5.46	0.65	0	0.26	6.91	9.93	4.41	1.74	0	0.19	539	590.02	791.48	386	385	20	648.07	7.3	0.61	0.9495	8.8067	0.052
11/01/02	11	796.44	8.23	5.35	17.46	0.0025	336.65	22.57	3.19	0	1.14	6.78	8.28	5.47	0.14	0.04	0.29	6.91	9.98	4	0.39	0	0.26	2890	589.28	915.53	454	457	20	715.56	7.28	0.61	0.2861	8.8069	0.0514
11/01/02	13	787.46	8.06	5.28	17.62	4.8972	346.33	26.87	4.21	0.02	1.14	6.83	8.37	5.79	0.86	1.17	0.38	6.93	9.88	3.91	0.35	0.16	0.3	4411	587.67	904.32	438	439	19.69	726.76	7.26	0.62	2.8448	8.7293	0.1488
11/01/02	15	803.16	7.87	5.46	17.78	0.0015	323.2	22.42	3.28	0	1.13	6.83	8.38	6.65	0.64	0.78	0.32	6.95	9.98	4.07	0.29	0.55	0.31	3704	589.48	866.38	422	422	20	702.68	7.27	0.62	2.4382	8.7289	0.051
11/01/02	17	700.74	7.72	5.15	17.8	0.0019	351.97	25.39	3.25	0	1.14	6.83	8.48	6.19	0.2	0.48	0.35	6.96	9.97	4.12	0.48	0.64	0.3	3866	589.09	863.19	402	402	20	664.34	7.28	0.62	2.1508	8.7195	0.051
11/01/02	19	695.4	7.62	5.3	17.65	0.0029	348.17	22.88	3.33	0	1.14	6.83	8.55	6.49	0.2	0.37	0.37	6.95	9.99	4.91	0.5	0.39	0.27	3935	589.44	846.36	385	385	20	644.01	7.3	0.62	1.27	8.722	0.0515
11/01/02	21	711.77	7.86	5.09	17.7	0.0031	334.96	18.42	2.95	0	1.15	6.84	8.53	5.45	0.07	0.3	0.35	6.95	10	4.66	0.31	0	0.29	1356	562.03	864.72	402	401	20	668.26	7.3	0.62	0.2385	8.7563	0.0514
11/02/02	1	559.58	7.77	4.96	17.52	0.0017	326.16	18.48	2.66	0	1.15	6.93	9.25	1.85	0.04	3.12	1.1	6.97	9.92	2.97	0.43	0.29	0.31	1538	552.53	760.54	325	328	20	542.12	7.33	0.62	0.1565	8.7771	0.052
11/02/02	3	489.63	7.74	4.52	17.19	0.0005	319.44	18.76	2.44	0	1.15	6.94	9.06	3.3	1.14	3.54	1.14	6.97	10	3.69	0.5	0.23	0.3	5715	589.91	702.01	285	286	20	473.28	7.35	0.62	0.2414	8.7657	0.0516
11/02/02	5	443.87	7.73	4.31	16.94	0.0066	285.99	19.36	2.18	0	1.15	6.91	8.67	4.74	1.32	1.21	0.78	6.96	10	3.45	0.53	0	0.28	3623	589.96	674.55	250	251	20	415.55	7.37	0.62	0.2568	8.7653	0.0524
11/02/02	7	441.8	7.71	4.17	16.76	0.0015	287.34	17.91	1.8	0	1.15	6.85	8.38	5.72	0.24	0.02	0.44	6.95	10	3.65	0.49	0	0.35	1917	590.07	659.47	237	239	20	396.25	7.37	0.62	0.296	8.7813	0.0515
11/02/02	9	538.24	7.76	4.14	16.74	0.0015	274.67	13.47	1.29	0	1.15	6.84	8.32	5.42	0.2	0	0.36	6.94	10	3.54	0.53	0	0.33	1591	590.04	680.03	268	270	20	454.65	7.37	0.63	0.2563	8.7924	0.0514
11/02/02	11	727.3	7.97	5.34	17.16	0.0015	287.23	16.82	1.41	0	1.15	6.83	8.38	5.34	0.17	0	0.43	6.93	10	3.85	0.48	0	0.29	1463	589.85	831.53	379	379	20	642.4	7.34	0.63	0.6192	8.7453	0.0516
11/02/02	13	796.7	8.16	5.25	17.78	0.0024	331.31	29.61	2.6	0	1.14	6.82	8.59	6.32	0.17	0.01	0.29	6.92	10	4.55	0.49	0	0.27	2913	589.3	919.99	445	447	20	742.23	7.32	0.63	1.6157	8.7258	0.0516
11/02/02	15	761.2	7.95	5	18.09	0.0014	350.07	25.65	2.46	0	1.14	6.81	8.68	7.31	0.19	0.34	0.3	6.91	10	5.67	0.49	0	0.32	3328	588.41	898.71	432	430	20	716.63	7.31	0.63	1.7378	8.7141	0.0518
11/02/02	17	657.71	7.64	5.1	18	0.0015	332.78	20.73	2.3	0	1.14	6.79	8.64	7.75	0.23	0.06	0.31	6.91	9.99	5.73	0.51	0	0.3	3152	589.3	838.91	385	385	20	635.3	7.31	0.63	1.6128	8.7286	0.0518
11/02/02	19	622.73	7.52	5.22	17.78	0.0034	342.58	20.74	2.41	0	1.15	6.8	8.61	7.23	0.22	0	0.27	6.93	10	5.44	0.5	0	0.29	2425	590	788.55	348	347	20	579.8	7.32	0.63	1.5742	8.7616	0.0519
11/02/02	21	616.04	7.51	5.22	17.72	0.0025	334.51	19.5	2.24	0	1.14	6.8	8.64	6.58	0.22	0	0.28	6.94	10	4.91	0.51	0	0.3	2310	590.06	793.11	349	350	20	580.76	7.33	0.63	1.6955	8.7773	0.0516
11/03/02	1	1372.15	8.03	3.71	16.86	0.0015	321.48	18.31	1.98	0	1.22	6.79	8.86	6.59	0.08	0	0.31	6.94	9.4	4.81	0.45	0.01	0.31	4967	589.35	1380.48	717	697	20	1212.84	7.25	0.63	1.5701	8.8039	0.0524
11/03/02	3	1327.47	8.15	2.23	16.1	0.0019	292.69	8.67	1.17	0	1.22	6.81	8.79	6.5	0.36	0	0.33	6.95	9.29	4.84	0.58	0	0.31	3035	590.51	1505.41	775	764	19.6	1285.17	7.24	0.63	1.7097	8.8203	0.0523
11/03/02	5	1226.05	8.18	2.33	15.9	0.0019	273.17	4.99	0.74	0	1.22	6.8	8.81	5.99	0.25	0	0.3	6.95	9.6	4.19	0.81	0	0.27	378	590	1310.22	691	689	19.09	1150.26	7.27	0.62	2.3321	8.8249	0.0526
11/03/02	7	1030.45	8.21	2.89	15.86	0.0027	269.04	2.68	0.53	0	1.22	6.8	8.82	5.43	0.76	0	0.28	6.95	9.41	3.48	2.08	0	0.26	2	589.99	1124.64	606	610	19.41	993	7.29	0.59	2.8915	8.7864	0.0524
11/03/02	9	1084.1	8.41	3.44	16.05	0.0034	274.18	4.25	0.63	0	1.22	6.8	8.83	4.96	1.59	0	0.25	6.95	9.45	3.14	2.53	0	0.22	116	589.96	1105.25	596	599	19.63	998.27	7.29	0.57	2.5737	8.8172	0.0524
11/03/02	11	1081.43	8.62	3.97	16.61	0.0017	297.46	11.19	1.3	0	1.22	6.78	8.88	5.2	0.55	0	0.27	6.92	9.44	3.54	1.21	0.03	0.28	661	589.74	1143.34	619	621	19.62	1023.79	7.27	0.56	2.6554	8.8058	0.0525
11/03/02	13	1065.27	8.59	4.2	16.98	0.002	312.5	14.02	1.65	0	1.22	6.77	8.94	6.14	0.25	0	0.29	6.89	9.63	4.59	0.5	6.79e-06	0.27	1952	590.08	1078.87	585	582	19.7	979.31	7.26	0.54	2.9355	8.7747	0.0526
11/03/02	15	962.96	8.43	4.43	17.18	0.0017	319.5	11.95	1.44	0	1.22	6.76	8.94	6.85	0.16	0	0.3	6.88	9.73	5.09	0.52	0	0.27	1803	589.93	1034.49	562	561	19.72	922.81	7.24	0.54	3.1151	8.7633	0.0526
11/03/02	17	974.99	8.35	4.47	17.15	0.0014	306.75	10.09	1.32	0	1.22	6.75	8.97	6.73	0.24	0	0.3	6.89	9.88	4.73	0.47	0	0.3	2294	589.92	1000.09	543	545	19.8	907.62	7.23	0.54	2.8949	8.7588	0.052
11/03/02	19	946.22	8.35	4.43	17.06	0.0024	312.69	9.47	1.32	0	1.22	6.77	8.93	6.19	0.17	0	0.31	6.91	9.96	4.28	0.52	0	0.25	2145	590.04	984.57	536	534	19.88	888.66	7.23	0.54	2.5253	8.7922	0.0524
11/03/02	21	968.73	8.37	4.46	17.19	0.0029	297.46	10.28	1.33	0	1.24	6.78	8.98	5.78	0.22	0	0.3	6.92	9.92	3.77	0.49	0	0.26	1967	589.96	995.74	543	542	19.96	906.51	7.25	0.54	2.5851	8.7988	0.0524
11/04/02	1	1679.57	8.14	2.49	16.53	0.0019	272.46	6.32	0.86	0	1.3	6.79	9.05	5.54	0.23	0	0.35	6.93	9.52	3.53	0.52	0	0.27	2375	589.93	1719.12	924	908	19.69	1554.16	7.17	0.54	3.5967	8.8002	0.0534
11/04/02	3	1765.98	8.1	2.27	16.13	0.0029	275.06	4.26	0.65	0	1.3	6.78	9.03	5.07	0.24	0	0.34	6.91	8.95	3.37	0.55	0	0.23	1115	590.17	1851.08	990	853	19.26	1651.23	7.16	0.53	4.2827	8.8038	0.0534
11/04/02	5	1597.22	8.19	2.71	15.98	0.002	271.5	2.42	0.43	0	1.3	6.78	9.02	4.72	0.4	0	0.34	6.91	8.69	3.1	1.44	6.79e-06	0.21	156	590.04	1736.96	923	867	19.2	1523.11	7.17	0.51	4.5484	8.7954	0.0533
11/04/02	7	1558.87	8.3	3	16.07	0.0008	272.78	1.99	0.4	0	1.32	6.79	8.96	4.26	0.85	0	0.29	6.93	8.18	2.86	2.64	0	0.19	5	577.15	1581.33	856	845	18.32	1432.9	7.19	0.49	4.5047	8.7881	0.0539
11/04/02	9	1564.61	8.44	3.03	16.27	0.002	263	2.87	0.46	0	1.35	6.85	8.96	3.92	1.11	0	0.3	6.94	8.28	2.89	2.57	0	0.15	2657	589.83	1724.96	895	862	10.55	1476.37	7.19	0.48	4.8738	8.753	0.0537
11/04/02	11	1454.27	8.58	3.81	16.66	0.001	291.46	7.26	0.86	0	1.35	6.84	8.92	4.55	0.7	0	0.28	6.93	8.35	3.28	2.01	0	0.17	218	589.93	1596.7	815	783	10.63	1361.79	7.22	0.47	4.7863	8.769	0.0536
11/04/02	13	1455.11	8.53	4.08	17.13	0.0017	307.74	10.13	1.2	0	1.35	6.83	8.9	5.85	0.17	0	0.31	6.9	8.91	4.6	0.48	0	0.18	2037	589.85	1596.1	814	828	10.62	1349.71	7.21	0.47	4.7201	8.7582	0.053
11/04/02	15	1311.47	8.37	4.18	17.26	0.0014	309.8	7.96	0.97	0	1.34	6.79	8.77	6.46	0.23	0	0.31	6.9	9.37	5.07	0.48	6.78e-06	0.24	2042	589.98	1457.18	756	755	10.68	1250.63	7.21	0.47	4.6709	8.7402	0.0529
11/04/02	17	1429.57	8.32	3.89	17.06	0.0019	306.11	6.43	0.86	0	1.36	6.78	8.79	6.25	0.22	0	0.3	6.91	9.67	4.62	0.51	0	0.22	2170	589.89	1468.25	795	794	10.76	1321.87	7.19	0.48	2.3065	8.7471	0.0532
11/04/02	19	1273.59	8.32	3.68	16.72	0.0012	294.08	5.96	0.81	0	1.36	6.8	8.76	5.83	0.21	0	0.27	6.93	9.64	4.14	0.53	0	0.23	1240	590.08	1313.88	710	708	10.96	1185	7.22	0.48	2.4404	8.7856	0.0528
11/04/02	21	1216.32	8.35	3.9	16.75	0.0049	282.3	6.44	0.78	0	1.36	6.81	8.79	5.49	0.18	0	0.26	6.94	9.46	3.73	0.5	0	0.22	805	589.89	1281.41	694	695	11.14	1141.69	7.24	0.49	2.9527	8.8143	0.0523
11/05/02	1	1079.6	8.36	4	16.28	0.0027	266.46	6.97	0.88	0	1.36	6.81	8.85	5.39	0.24	0	0.25	6.94	9.74	3.5	0.52	0	0.19	952	590.01	1116.89	609	606	11.54	1009.88	7.27	0.49	2.6335	8.7749	0.0521
11/05/02	3	970.39	8.34	4.06	16	0.0036	286.15	6.9	0.91	0	1.36	6.8	8.85	5.28	0.24	0	0.26	6.94	9.7	3.19	0.66	0	0.19	323	589.97	1025.08	557	557	11.74	920.32	7.29	0.49	2.7657	8.7815	0.0523
11/05/02	5	964.44	8.29	3.95	15.79	0.0012	278.86	4.41	0.55	0	1.36	6.81	8.83	5.11	0.54	0	0.24	6.94	9.03	3.25	1.5	0	0.18	2	589.99	993.21	542	538	11.92	900.28	7.29	0.5	2.8119	8.7832	0.0522
11/05/02	7	957.93	8.29	4.04	15.74	0.0031	264.16	3.29	0.41	0	1.38	6.82	8.82	4.9	1.58	0	0.22	6.96	8.95	3.26	2.66	0	0.18	2	589.98	958.34	524	527	12.01	870.97	7.3	0.5	3.0318	8.8198	0.0513
11/05/02	9	1146.91	8.56	4.6	16.46	0.0034	274.28	12.37	0.91	0	1.42	6.81	8.83	5.05	1.44	0	0.26	6.95	8.76	3.74	1.89	0	0.2	50	589.95	1078.17	605	607	11.86	1010.58	7.28	0.5	3.2857	8.8324	0.0525
11/05/02	11	1333.68	8.64	4.54	16.62	3.9975	295.2	19.92	1.72	0	1.46	6.8	8.99	6.52	0.12	0	0.29	6.91	8.41	4.86	0.28	0.01	0.28	2449	589.79	1238.96	683	684	11.46	1156.75	7.25	0.5	1.1692	8.8107	0.0523
11/05/02	13	1162.46	8.49	4.47	16.99	0.0027	310.34	14.52	1.26	0	1.48	6.79	8.99	8.25	0.27	0.11	0.33	6.89	8.6	6.5	0.31	0.16	0.27	2538	590.09	1206.57	645	637	11.02	1055.7	7.23	0.51	4.8847	8.8183	0.053
11/05/02	15	1103.95	8.48	4.82	17.11	2.821	301.76	15.61	1.21	0	1.48	6.78	8.98	8.94	0.14	0	0.31	6.88	8.94	7.2	0.28	0	0.27	2225	589.79	1156.57	625	630	11.11	1032.75	7.22	0.51	3.013	8.8006	0.0524
11/05/02	17	1073.05	8.37	4.69	17.03	211.109	306.83	16.54	1.29	0	1.81	6.75	8.91	9.1	0.23	0	0.28	6.89	9	7.29	0.31	0	0.25	2023	589.81	853.77	469	476	11.48	774.61	7.25	0.52	3.2012	8.7961	0.0529
11/05/02	19	1050.93	8.39	4.47	16.76	60.5285	310.46	12.42	1.21	0.01	2.27	6.76	8.89	8.87	0.21	0.01	0.29	6.89	8.92	6.85	0.31	0.01	0.33	1813	589.75	928.69	519	523	11.62	868.64	7.24	0.53	4.4058	8.7975	0.059
11/05/02	21	1028.07	8.49	4.47	16.8	6.7744	295.66	9.43	1.07	0	2.37	6.76	8.93	8.39	0.23	0	0.29	6.9	8.94	6.08	0.32	0	0.34	1577	590.12	1052.06	572	571	11.54	950.63	7.23	0.53	5.5083	8.8016	0.0525
11/06/02	1	858.88	8.4	4.37	16.38	0.002	290.32	9.91	1.06	0	2.41	6.79	8.99	7.58	0.26	0	0.26	6.92	9.47	5.32	0.3	0.01	0.29	1257	590.07	925.22	499	496	11.63	817.32	7.27	0.54	2.5145	8.7973	0.0515
11/06/02	3	781.95	8.35	4.37	15.94	0.0019	269.43	9.53	1	0	2.41	6.79	8.95	6.92	0.23	0	0.24	6.92	9.22	4.98	0.34	0	0.24	593	590	861.52	485	447	11.8	739.58	7.29	0.54	1.4934	8.8198	0.0516
11/06/02	5	769.04	8.2	4.4	15.7	0.0049	282.23	7.38	0.7	0	2.41	6.79	8.93	6.47	0.4	0	0.26	6.93	9.01	4.58	0.95	0	0.28	197	589.98	849.58	482	431	11.86	715.07	7.3	0.54	2.1419	8.831	0.0519
11/06/02	7	850.73	8.15	4.36	15.71	40.7211	262.92	4.61	0.52	0	2.41	6.8	8.95	6.02	1.14	0	0.25	6.94	8.85	4.57	2.27	0	0.3	2	589.97	811	460	431	11.84	724.1	7.31	0.54	2.0191	8.8205	0.0514
11/06/02	9	1082.29	8.43	4.73	16.23	62.9456	294.82	9.25	1.24	72.86	2.49	6.81	8.88	6.03	1.55	0.04	0.3	6.95	8.71	4.6	2.41	0.04	0.33	715	588.05	954.02	530	531	11.56	881.72	7.28	0.55	3.8354	8.7748	0.1554
11/06/02	13	982.92	8.61	4.73	16.86	5.5885	321.57	16.42	1.95	0.02	2.4	6.8	8.95	8.03	0.28	0.05	0.35	6.91	8.88	6.82	0.35	0.04	0.46	1971	587.94	1044.21	550	550	11.19	916.98	7.26	0.56	6.5272	8.8059	0.1619
11/06/02	15	902.69	8.47	4.93	17.29	0.0007	318.84	14.29	1.28	0	2.41	6.79	9.05	8.03	0.18	0	0.28	6.9	8.87	6.32	0.28	0	0.41	1443	589.86	974.61	505	501	11.32	839.2	7.27	0.55	2.1085	8.7928	0.0518
11/06/02	17	911.46	8.32	5.11	17.02	8.4779	342.52	NA	2.29	0.03	2.4	6.79	8.98	7.81	0.24	0.06	0.38	6.91	9.08	6.27	0.31	0.06	0.41	2863	586.3	971.52	509	515	11.16	846.34	7.26	0.57	1.6949	8.7118	0.2194
11/06/02	19	914.09	8.36	4.99	17.01	23.3335	318.08	20.78	1.5	0.08	2.42	6.78	9.1	7.84	0.24	0.3	0.3	6.91	9.39	6.55	0.21	0.28	0.38	2565	590.11	954.77	502	506	11.38	839.49	7.28	0.56	7.7994	8.7829	0.0516
11/06/02	21	927.66	8.42	4.94	17.1	0.001	288.69	21.07	1.41	0	2.42	6.78	9.09	8	0.17	0	0.3	6.91	9.69	6.71	0.22	0.01	0.37	2228	589.99	963.93	519	519	11.4	864.86	7.27	0.57	0	8.7762	0.0519
11/07/02	1	785.09	8.3	5	16.53	0.0015	309.11	14.16	1.22	0	2.42	6.78	9.05	8.16	0.2	0	0.31	6.92	8.92	7.05	1.22	0.01	0.28	1801	589.89	847.99	451	453	11.62	747.44	7.29	0.57	0	8.7714	0.0516
11/07/02	3	715.67	8.28	5.01	16.08	0.0034	297.25	12.74	1.18	0.01	2.42	6.79	9.04	7.66	0.21	0	0.3	6.93	9.38	6.47	1.22	0.01	0.24	884	589.99	769.8	411	408	11.79	677.87	7.31	0.57	0	8.7716	0.0516
11/07/02	5	693.63	8.19	4.5	15.82	0.0025	286.67	10.52	0.9	0.01	2.42	6.79	9.01	7.11	0.28	0	0.27	6.93	9.48	6.02	1.38	0	0.23	42	589.97	735.48	393	390	11.91	650.83	7.32	0.57	0	8.7877	0.0516
11/07/02	7	759.18	8.2	4.6	15.74	0.0041	268.48	8.03	0.71	0	2.42	6.79	9	6.92	0.42	0	0.29	6.94	9.34	5.66	2.02	0	0.22	2	589.99	775.32	410	412	11.89	690.36	7.32	0.57	0	8.7934	0.0515
11/07/02	9	957.84	8.45	4.98	16.37	0.0027	303	15.45	1.12	22.91	2.41	6.79	9.03	7.01	0.33	0	0.28	6.94	9.35	5.53	1.85	0	0.22	504	589.91	957.17	515	515	11.62	865.63	7.29	0.57	0	8.7804	0.0517
11/07/02	13	1019.97	8.51	5.26	16.74	7.047	330.43	25.14	1.82	125.61	1.77	6.78	9.11	9.62	0.23	0	0.38	6.92	9.52	7.27	0.2	0.21	0.36	2448	590.01	1056.83	581	580	11.25	961.67	7.25	0.58	0	8.746	0.0519
11/07/02	15	1073.36	8.46	5.67	16.79	31.7556	319.36	27.78	1.75	89.68	1.39	6.77	9.15	10.09	0.14	NA	0.39	6.92	7.2	7.54	0.2	0.73	0.39	2870	589.89	1068.29	584	584	11.2	968.25	7.24	0.58	NA	8.7483	0.0586
11/07/02	17	961.07	8.28	5.3	16.74	10.5567	347.59	30.25	1.93	103.96	1.22	6.77	9.23	10.86	0.24	0	0.36	6.93	5.2	8.27	0.98	0.97	0.36	5041	589.98	935.13	514	513	11.37	856.49	7.26	0.58	0	8.7647	0.0522
11/07/02	19	1025.24	8.22	5.16	16.56	4.9508	306.78	25.29	1.98	133.37	0.73	6.77	9.18	11.63	0.19	0	0.38	6.92	5.16	9.02	0.37	0.74	0.46	3343	588.76	963.32	543	544	11.46	904.34	7.26	0.59	0	8.7916	0.0529
11/07/02	21	955.61	8.33	5.12	16.9	0.0042	300.69	23.57	1.61	10.72	0.46	6.77	9.15	11.94	0.23	0	0.4	6.91	5.3	9.02	0.2	0.35	0.37	3001	589.84	943.21	527	525	11.5	872.31	7.26	0.59	0	8.7872	0.0524
11/08/02	1	895.16	8.3	4.46	16.3	0.0014	307.95	16.9	1.38	0	0.52	6.76	8.97	11.46	0.21	0	0.41	6.89	5.32	9.21	0.19	0.04	0.38	1979	590.04	906.59	489	489	11.73	823.63	7.26	0.59	0	8.7352	0.0526
11/08/02	3	1162.79	8.25	3.38	15.18	0.0025	278.97	12.52	1.2	0	0.53	6.77	9	10.69	0.21	0	0.38	6.9	5.17	8.49	0.21	0	0.34	1784	590.1	1136.37	618	620	11.49	1045.87	7.22	0.59	0	8.7578	0.052
11/08/02	5	1168.7	7.97	2.55	14.35	0.0031	261.52	5.58	0.65	0.01	0.53	6.76	8.95	10.28	0.25	0	0.38	6.9	5.08	7.84	0.69	0	0.36	350	590.06	1264.23	688	688	11.18	1131.75	7.2	0.59	0	8.819	0.0521
11/08/02	7	1069.75	7.9	2.98	14.43	0.0037	246.63	2.75	0.41	26.15	0.5	6.78	8.94	9.31	1.11	0	0.34	6.92	4.99	6.51	2.3	0.01	0.34	2	590.01	1037.21	578	577	11.47	959.7	7.23	0.58	0	8.8284	0.0524
11/08/02	9	1094.5	8.4	4.08	15.33	0.0032	250.33	8.43	0.64	0	0.44	6.78	8.88	8.53	0.78	0	0.34	6.92	4.77	5.99	2.07	0	0.3	27	579.2	938.04	545	545	11.72	908.03	7.25	0.56	0	8.8068	0.0523
11/08/02	11	1116.6	8.61	4.36	15.93	14.3599	294.89	21.19	1.61	18.57	0.45	6.76	9.04	9.07	0.18	0	0.41	6.9	4.73	6.41	0.28	0	0.29	1370	589.88	1023.75	594	594	11.64	981.54	7.23	0.55	0	8.8001	0.0523
11/08/02	13	1175.18	8.28	4.28	15.96	8.3371	293.5	17.08	1.29	0	0.45	6.77	8.97	10.05	0.17	0	0.46	6.88	4.93	7.42	0.19	0.04	0.32	1483	589.48	993.16	588	585	11.44	993.98	7.22	0.54	0	8.8203	0.0521
11/08/02	15	1329.03	8.26	4.63	15.86	25.1569	312.2	17.84	1.16	14.07	0.46	6.75	9	10.05	0.22	0	0.38	6.88	4.9	7.56	0.19	0.06	0.33	1747	590.06	1177.51	677	677	11.11	1125.84	7.18	0.54	0	8.8241	0.0526
11/08/02	17	1457.58	8.15	4.39	15.71	31.091	311.63	19	1.32	32.29	0.53	6.76	9.1	10.31	0.14	0.05	0.43	6.9	4.65	7.45	0.4	0.66	0.36	3386	588.48	1332.78	759	759	10.84	1267.27	7.16	0.54	0.2107	8.8242	0.073
11/08/02	19	1418.55	8.25	4.33	15.46	0.0029	300.91	15.62	1.06	72.42	0.38	6.74	9.14	10.81	0.26	0.01	0.42	6.9	4.43	7.88	0.81	0.85	0.36	2744	590.33	1445.96	786	787	10.72	1307.03	7.16	0.54	0	8.8238	0.0524
11/08/02	21	1338.25	8.3	4.37	15.67	0.0046	302.98	16.61	1.03	0	0.25	6.74	9.15	11.16	0.19	0	0.39	6.9	4.46	8.13	0.2	0.41	0.33	2023	590.01	1394.15	757	756	10.8	1255.54	7.17	0.54	0	8.8172	0.0522
11/09/02	1	1200.53	8.21	4.36	15.36	6.25	294.86	16.98	0.93	0	0.27	6.75	9.21	11.24	0.23	0	0.38	6.9	4.92	7.38	0.21	0.46	0.38	2036	590.09	1238.55	671	670	11.04	1115.34	7.18	0.54	0	8.7914	0.0519
11/09/02	3	1108.41	8.19	4.37	15.05	6.4516	274.6	17.32	0.97	0	0.32	6.75	9.16	11.55	0.21	0	0.34	6.9	4.82	7.14	0.21	0.41	0.36	1041	590.05	1141.8	619	618	11.15	1024.14	7.19	0.54	0	8.8178	0.0519
11/09/02	5	1009.65	8.13	4.39	14.93	0.6022	268.46	15.58	0.75	0	0.32	6.74	9.16	11.49	0.28	0	0.35	6.88	4.61	8.88	0.28	0.09	0.3	597	590.08	1071.67	579	579	11.27	955.88	7.2	0.53	0	8.8157	0.052
11/09/02	7	942.51	8.08	4.34	14.91	0.001	276.95	14.17	0.55	0	0.32	6.74	9.11	11.76	0.43	0	0.33	6.88	4.66	8.71	1.11	0	0.28	3	589.97	919.71	506	506	11.5	841.65	7.21	0.53	2.9852	8.8168	0.0521
11/09/02	9	953.31	8.43	4.63	15.51	0.0025	276.19	11.36	0.66	0	0.32	6.74	9.12	11.61	0.88	0	0.32	6.89	4.59	9.04	1.87	0	0.29	3	589.98	998.86	549	549	11.62	854.62	7.21	0.53	8.5279	8.8515	0.0524
11/09/02	11	928.15	8.8	4.89	16.04	0.0499	319.67	24.85	1.75	11.3	0.32	6.74	9.14	11.65	0.41	0	0.29	6.88	4.66	8.94	0.59	0	0.26	770	589.84	930.64	509	512	11.35	845.26	7.21	0.53	0	8.8372	0.0522
11/09/02	13	982.07	8.43	4.76	16.01	1.0585	312.24	24.11	1.97	13.18	0.29	6.72	9.16	12.52	0.21	0.01	0.38	6.88	4.57	9.63	0.21	0.33	0.37	1568	589.61	889.45	513	510	10.67	854.37	7.2	0.54	0.211	8.8108	0.0726
11/09/02	15	918.69	8.22	4.83	16.33	0.0027	320.41	17.26	1.49	0	0.28	6.73	9.25	12.75	0.59	0	0.43	6.89	4.4	10.31	1.54	1.04	0.32	2660	586.93	944.32	514	512	11.46	857.16	7.19	0.54	0	8.8162	0.052
11/09/02	17	1014.02	8.12	4.8	16.22	7.0183	319.13	17.56	1.57	0	0.29	6.74	9.34	12.1	0.55	0	0.4	6.88	4.8	10.57	0.89	0.07	0.34	2210	589.59	970.57	535	537	11.9	899.39	7.2	0.54	0	8.7924	0.0511
11/09/02	19	1324.58	8.26	3.99	15.92	0.273	303.39	15.42	1.62	0	0.31	6.76	9.35	11.86	0.67	0	0.43	6.9	4.75	9.58	0.9	0.01	0.37	2853	589.51	1270.17	694	693	11.23	1171.14	7.17	0.54	0	8.8091	0.0515
11/09/02	21	1709.06	8.24	2.8	14.92	0.0017	293.15	12.12	1.36	0	0.36	6.77	9.41	10.94	0.57	0	0.42	6.92	4.32	9.48	0.92	0.03	0.37	3217	589.48	1740.35	939	935	10.65	1584.92	7.12	0.54	0	8.8435	0.052
11/10/02	1	1771.38	8.17	2.34	13.49	0.0015	244.24	5.99	0.67	0	0.53	6.78	9.47	8.95	0.66	0	0.39	6.91	4.08	7.42	1.01	0	0.3	558	590.11	1849.01	996	993	10.44	1664.99	7.13	0.52	0	8.868	0.0525
11/10/02	3	1734.77	8.15	2.36	13.45	0.0039	251.57	4.63	0.54	0	0.72	6.77	9.58	8.49	0.8	0	0.36	6.92	4.13	6.51	1.97	0	0.26	28	590.04	1811.86	976	975	10.5	1624.77	7.13	0.49	0	8.8697	0.0518
11/10/02	5	1770.17	8.24	2.74	13.8	0.0024	249.12	3.15	0.43	0	0.9	6.77	9.63	7.37	0.65	0	0.3	6.92	4.18	5.78	2.55	6.79e-06	0.27	2	568.26	1841.18	989	989	10.49	1648.91	7.11	0.47	0	8.866	0.0527
11/10/02	7	1771.11	8.3	3.24	14.26	0.0044	250.49	2.66	0.39	0	1.05	6.8	9.66	7.08	1.58	0	0.29	6.94	4.12	5.31	2.41	0	0.22	354	571.16	1744.13	968	967	10.49	1607.98	7.13	0.45	0	8.8862	0.0519
11/10/02	9	1769.41	8.48	3.1	14.63	0.0007	264.83	4.19	0.49	0	1.22	6.81	9.61	7	1.2	0	0.29	6.95	3.98	5.28	2.4	0	0.19	1035	573.5	1682.68	952	951	10.47	1582.84	7.14	0.44	0	8.8643	0.0524
11/10/02	11	1771.79	8.58	3.34	14.99	0.0032	273.47	7.39	0.79	0.01	1.39	6.82	9.66	7.24	1.18	0	0.28	6.93	4.01	5.75	1.72	6.78e-06	0.18	456	589.88	1750.47	962	962	10.47	1608.98	7.14	0.44	0	8.8327	0.0523
11/10/02	13	1726.79	8.52	3.82	15.42	0.0014	294.82	8.49	1.01	1.4	1.52	6.81	9.77	8.37	0.64	0	0.33	6.91	3.98	6.34	0.9	0	0.24	422	590.04	1800.42	968	969	10.39	1612.79	7.12	0.44	0	8.7808	0.0522
11/10/02	15	1719.95	8.5	4.03	15.62	0.0027	298.55	7.29	0.95	1.53	1.55	6.81	9.82	8.36	0.63	0	0.31	6.92	4.01	6.19	0.95	0	0.23	794	589.63	1786.64	964	963	10.33	1607.99	7.11	0.44	0	8.7922	0.052
11/10/02	17	1659.01	8.52	4.08	15.48	0.0014	273.4	6.63	0.93	10.94	1.55	6.83	9.88	8.05	0.63	0	0.29	6.96	4.03	6.24	0.9	6.78e-06	0.23	1924	590.05	1753.21	941	941	10.33	1554.82	7.14	0.45	0	8.82	0.0521
11/10/02	19	1545.5	8.52	4.05	15.54	0.0031	269.86	6.35	0.94	26.51	1.48	6.83	9.83	7.68	0.7	0	0.3	6.98	3.96	6.05	0.95	6.78e-06	0.23	363	590.11	1589.19	859	859	10.45	1434.73	7.19	0.46	0	8.8274	0.0522
11/10/02	21	1422.73	8.54	4.08	15.74	0.0048	293.77	7.09	0.93	0	1.5	6.84	9.89	7.55	0.61	0	0.29	6.99	4.03	5.62	0.92	0	0.22	647	590.02	1563.54	868	824	10.57	1359.32	7.23	0.47	0	8.8336	0.052
11/11/02	1	1186.92	8.5	4.27	15.27	0.0041	289.64	7.64	0.95	0	1.49	6.85	9.88	7.28	0.67	0	0.26	6.99	4.24	5.09	0.98	0	0.2	187	590.06	1421.48	867	673	10.97	1118.31	7.27	0.48	0	8.8182	0.0522
11/11/02	3	1119.42	8.52	4.24	14.99	0.0027	285.94	8.91	1.09	0	1.49	6.86	9.86	7.27	0.66	0	0.26	6.99	4.32	5.07	1.31	0	0.21	286	590.01	1382.01	863	632	10.96	1056.83	7.29	0.49	0	8.8277	0.0517
11/11/02	5	1021.84	8.46	4.22	14.71	0.0012	244.57	8.4	0.9	0	1.49	6.85	9.84	7.13	0.84	0	0.25	7	4.48	5.03	2.17	0	0.15	2	589.97	1340.26	863	588	10.9	968.91	7.3	0.49	0	8.8426	0.0518
11/11/02	7	1026.01	8.34	4.22	14.51	0.0034	263.47	6.05	0.71	44.06	1.47	6.86	9.78	7	1	0	0.26	7	4.61	4.83	2.5	0	0.18	373	570.4	1109.33	613	580	11.24	965.24	7.31	0.49	0	8.8486	0.0518
11/11/02	9	1358.11	8.39	4.12	14.26	0.0014	265.46	4.94	0.57	64.78	1.24	6.87	9.67	7.16	1.8	0	0.22	7	4.58	4.82	2.49	0	0.16	8	572.76	1352.07	732	731	11.2	1190.81	7.29	0.5	0	8.8584	0.0524
11/11/02	11	1304.36	8.71	4.56	14.94	0.0032	281.11	8.25	0.78	63.19	1.07	6.86	9.77	7.3	1.17	0	0.22	7	4.53	5.5	1.91	6.78e-06	0.18	202	590.01	1612.96	871	871	10.68	1244.56	7.27	0.5	0	8.8733	0.052
11/11/02	13	1429.53	8.68	4.42	15.59	0.0015	317.48	18.05	1.54	148.26	0.65	6.84	9.9	8.42	0.55	0	0.28	6.97	4.42	6.9	0.86	0	0.25	2507	589.55	1733.59	931	930	10.52	1335.48	7.26	0.5	0	8.8394	0.0521
11/11/02	15	1240.07	8.32	4.49	15.99	0.0014	304.1	15.2	1.48	32.49	0.27	6.82	9.93	10.11	0.6	0	0.29	6.95	4.4	7.73	0.91	0	0.28	2612	589.87	1572.25	851	853	10.55	1200.94	7.24	0.51	0	8.8239	0.0522
11/11/02	17	1150.55	8.25	4.48	15.99	0.001	312.08	11.64	1.09	0	0.26	6.83	9.92	9.78	0.65	0	0.27	6.96	4.48	7.53	0.91	0	0.3	2086	590.1	1384.47	757	756	10.78	1075.01	7.26	0.52	0	8.838	0.0517
11/11/02	19	1283.8	8.32	4.23	15.82	0.0029	303.27	10.17	1.04	0	0.26	6.84	9.92	9.29	0.57	0	0.28	6.97	4.5	6.86	0.92	0	0.21	1899	590	1493.06	815	813	10.78	1171.24	7.26	0.52	0	8.8297	0.0523
11/11/02	21	1242.32	8.35	3.96	15.74	0.0012	297.32	10.32	0.96	0	0.27	6.84	9.92	8.7	0.59	0	0.26	6.98	4.54	6.31	0.89	0.01	0.18	1450	589.9	1461.82	802	801	10.8	1141.41	7.27	0.52	0	8.8382	0.0521
11/12/02	1	1767.39	8.13	2.39	15.06	0.0032	283.95	7.57	0.76	0	0.38	6.83	9.89	7.79	0.63	0	0.29	6.95	4.2	5.65	0.94	0	0.21	1319	590.05	1854.16	1009	961	10.45	1663.77	7.19	0.52	0	8.9045	0.0519
11/12/02	3	1767.55	8.01	2.31	14.92	0.001	227.97	3.93	0.51	0	0.56	6.82	9.86	7.23	0.79	0	0.25	6.94	4.06	5.29	1.55	0	0.18	32	589.99	1853.49	1013	980	10.43	1667.33	7.18	0.51	0	8.8779	0.0521
11/12/02	5	1743.41	8.03	2.4	14.83	0.0036	258.82	1.62	0.32	0	0.75	6.82	9.84	6.33	0.36	0	0.25	6.95	3.96	4.54	2.75	0	0.15	2	565.85	1849.26	1010	991	10.43	1629.43	7.18	0.49	0	8.8845	0.0527
11/12/02	7	1766.84	8.12	2.92	14.85	0.0041	264.48	1.47	0.26	0	0.93	6.84	9.95	5.52	0	0	0.24	6.96	4.08	4.06	2.87	6.78e-06	0.12	2	562.65	1847.88	1007	991	10.43	1634	7.17	0.47	0	8.8497	0.0519
11/12/02	9	1769.65	8.38	3.71	15.34	0.7275	268.16	9.63	0.64	0	1.1	6.88	9.95	5.25	0.66	0	0.21	6.96	4.13	4.09	1.92	6.78e-06	0.14	639	578.91	1786.24	990	978	10.48	1607.03	7.19	0.46	0	8.8265	0.0526
11/12/02	11	1768.03	8.52	3.91	15.51	0.8574	273.03	12.12	1.03	0	1.23	6.86	9.95	7.33	0.62	0	0.29	6.91	4.14	5.68	0.9	0	0.19	1353	589.98	1792.09	972	972	10.51	1625.97	7.17	0.45	0	8.7945	0.0524
11/12/02	13	1718.04	6.95	3.93	15.29	0.0012	247.53	7.69	0.75	1.93	1.31	6.82	9.95	8.08	0.61	0	0.28	6.92	4.21	6.27	0.92	0.01	0.22	719	589.97	1773.52	960	960	10.44	1600.4	7.15	0.46	0	8.8054	0.0529
11/12/02	15	1712.08	4.76	5.04	14.7	12.5056	311.05	13.95	0.91	0	1.35	6.84	9.95	8.46	0.5	0	0.26	6.94	4.17	6.44	0.88	0	0.24	2301	589.71	1788.7	970	972	10.48	1597.06	7.15	0.46	0	8.7612	0.0532
11/12/02	17	1523.17	8.25	4.84	16	42.4157	312.1	19.08	1.16	48.74	1.48	6.82	9.89	9.28	0.66	0.03	0.32	6.95	4.14	7.23	0.91	0.1	0.25	3556	587.91	1514.05	865	805	10.65	1344.89	7.2	0.48	0.5563	8.619	0.108
11/12/02	19	1752.37	8.25	4.59	15.65	0.0029	289.3	13.67	0.72	9.43	1.35	6.79	9.95	9.38	0.62	0	0.29	6.95	4	7.44	0.95	0.27	0.24	2017	589.9	1374.18	753	758	10.87	1604.96	7.16	0.49	0	8.7813	0.0531
11/12/02	21	1618.78	8.32	4.16	15.85	0.0027	293.41	11.37	0.75	0	1.35	6.79	9.95	9.98	0.64	0	0.29	6.94	3.9	7.94	0.89	0.26	0.25	1843	590.06	1680.94	911	911	10.7	1526.59	7.16	0.5	0	8.7933	0.0527
11/13/02	1	1182.03	8.36	4.52	15.47	0.002	260.46	7.86	0.64	0	1.35	6.82	9.95	9.18	0.67	0	0.26	6.94	4.28	7.22	1.49	0	0.18	85	590	1241.68	682	682	11.22	1130.37	7.23	0.5	0	8.7994	0.0523
11/13/02	3	1127.45	8.37	4.53	15.17	0.0027	266.63	7.24	0.6	0	1.35	6.83	9.94	8.81	0.63	0	0.24	6.96	4.35	6.88	1.85	0	0.16	3	589.96	1159.45	637	636	11.45	1058.33	7.25	0.5	0	8.8045	0.0522
11/13/02	5	1074.78	8.36	4.56	14.96	0.0014	271.14	4.67	0.42	0	1.35	6.84	9.85	8.26	0.69	0	0.25	6.97	4.46	6.5	2.69	0	0.18	26	576.14	1113.05	610	608	11.48	1008.91	7.27	0.5	0	8.8097	0.0521
11/13/02	7	1359.47	8.41	4.59	14.78	0.0017	270.39	3.65	0.29	0	1.35	6.86	9.77	7.5	1.53	0	0.26	6.98	4.59	5.95	2.48	0	0.13	448	574.1	1298.91	711	708	11.24	1203.01	7.26	0.51	0	8.7985	0.0523
11/13/02	9	1619.05	8.31	4.85	15.24	23.1905	285.15	15.18	0.76	0	1.4	6.85	9.85	7.76	0.59	0	0.23	6.97	4.5	6.21	1.3	0	0.18	1276	585.75	1644.24	893	894	10.67	1487.35	7.23	0.51	0	8.7837	0.0529
11/13/02	11	1571.85	8.29	4.88	15.43	61.6919	267.51	20.28	1.16	12.36	1.59	6.84	9.93	9.65	0.62	0.11	0.26	6.95	4.4	7.93	0.9	0	0.23	1547	590.12	1394.85	802	802	11.01	1325.74	7.24	0.51	2.0178	8.6606	0.053
11/13/02	13	1562.36	8.18	4.87	15.54	0.0039	279.58	15.29	0.78	0	1.64	6.82	9.94	11.32	0.6	0.3	0.35	6.93	4.41	9.24	0.9	0.06	0.27	1403	589.98	1430.8	823	824	10.94	1374.52	7.21	0.52	0	8.5967	0.0531
11/13/02	15	1548.28	8.12	4.55	15.68	0.0019	280.16	13.47	0.7	0	1.63	6.82	9.9	11.94	0.58	0	0.28	6.92	4.26	9.26	0.91	0.02	0.26	900	589.97	1451.48	826	826	10.85	1374.92	7.19	0.52	0	8.5141	0.053
11/13/02	17	1520.5	8.15	4.07	15.73	0.0032	298.57	15.39	0.79	0.99	1.64	6.8	9.94	11.63	0.59	0	0.28	6.93	4.16	9.93	0.91	0.01	0.24	1860	589.86	1468.28	825	825	10.84	1369.64	7.18	0.53	0	8.6192	0.0529
11/13/02	19	1522.14	8.16	3.94	15.59	0.001	290.47	14.48	0.82	0	1.7	6.8	9.94	12.49	0.61	0	0.3	6.93	4.16	0.47	0.91	0.07	0.28	1722	590.01	1433.21	789	787	10.87	1396	7.18	0.53	0	8.7262	0.0528
11/13/02	21	1501.4	8.19	3.74	15.59	0.0019	292.43	11.23	0.86	0	1.7	6.8	9.95	12.53	0.63	0	0.33	6.92	4.26	0	0.88	0.02	0.25	1366	589.94	1411.07	777	777	10.95	1394.3	7.18	0.54	0	8.7502	0.0529
11/14/02	1	1339.83	8.18	3.6	15.18	0.0029	285.44	8.63	0.69	0	1.7	6.83	9.95	11.14	0.61	0	0.31	6.95	4.24	0	0.91	0.02	0.24	554	590.01	1273.79	700	698	11.2	1249.38	7.22	0.54	0	8.793	0.0523
11/14/02	3	1232.39	8.15	3.63	14.86	0.0019	265.92	8.07	0.62	0	1.7	6.84	9.94	10.52	0.64	0	0.29	6.97	4.25	0	1.4	0	0.21	108	589.96	1173.57	647	646	11.31	1158.71	7.25	0.54	0	8.8081	0.0526
11/14/02	5	1252.56	8.13	3.59	14.67	0.0032	259.89	5.47	0.44	0	1.7	6.85	9.93	10.21	0.73	0	0.26	6.99	4.34	0	2.63	0	0.18	152	583.48	1142.21	630	629	11.34	1132.13	7.26	0.54	0	8.8244	0.0526
11/14/02	7	1299.37	8.14	3.58	14.7	0.002	268.41	3.06	0.32	25.11	1.68	6.9	9.95	10.78	0.07	0	0.2	7	4.43	0	2.29	0	0.19	2	559.06	1209.28	666	666	11.27	1201.28	7.27	0.54	0	8.8277	0.0527
11/14/02	9	1563.08	8.2	4	15.38	16.8625	282.48	12.33	0.83	0	1.62	6.52	3.54	8.73	2.3	0	0.18	6.97	4.15	5.02	2.74	0	0.18	369	577.26	1389.84	770	769	10.2	1399.75	7.27	0.53	0	8.8835	0.0531
11/14/02	11	1753.58	8.19	3.36	15.5	65.3365	302.89	18.83	1.6	0	1.84	6.58	1.85	8.52	1.05	0.94	0.33	6.63	2.5	9.7	2.29	0.29	0.13	2799	580.79	1485.8	836	836	7.08	1516.54	4.03	0.54	0	8.885	0.0531
11/14/02	13	1456.17	8.11	3.57	15.64	0.0022	285.36	13.55	1.12	112.03	1.78	6.58	1.52	10.09	1.94	2.4	0.43	6.62	2.56	7.64	1.71	1.22	0.3	4207	582.33	1362.48	761	761	7.14	1352.8	2.17	0.56	0	8.7754	0.053
11/14/02	15	1441.95	8.09	3.62	15.85	0.0032	302.06	16.17	1.43	148.77	1.3	6.57	1.39	11.03	1.82	1.46	0.42	6.6	2.57	8.84	0.9	0.56	0.33	4260	589.59	1280.79	722	722	7.41	1297.04	2.18	0.56	0	8.8258	0.053
11/14/02	17	1478.55	7.92	3.49	15.71	0.0027	301.93	15.73	2.78	149.48	0.78	6.56	1.29	10.76	1.67	1.33	0.45	6.6	2.59	8.24	0.93	0.39	0.42	4019	590.45	1210.45	683	682	7.64	1333.57	2.19	0.55	0	8.8323	0.0535
11/14/02	19	1463.34	8.09	3.64	15.31	0.0034	291.36	14.45	1.16	84.69	0.33	6.54	1.2	11.49	1.53	1.04	0.56	6.58	2.55	8.93	0.9	0.32	0.53	3047	589.16	1217.19	672	672	7.82	1346.3	2.18	0.55	0	8.7305	0.0525
11/14/02	21	1394.9	8.18	3.62	15.57	0.0005	247.25	11.05	1.08	0	0.25	6.52	1.18	12.09	0.95	0.69	0.52	6.57	2.52	9.27	0.91	0.01	0.47	2245	589.7	1217.42	666	669	7.89	1324.36	2.1	0.55	0	8.7767	0.0528
11/15/02	1	968.77	8.18	3.87	15.47	0.0014	271.22	9.25	1.07	0	0.26	6.52	1.24	12.03	0.93	0	0.41	6.59	2.61	8.53	0.92	0.04	0.51	850	590.04	903.53	456	455	9.1	906.08	2.15	0.55	0	8.8074	0.0522
11/15/02	3	896.31	8.17	3.89	15.13	0.0031	286.1	9.15	0.94	0	0.26	6.52	1.43	11.22	0.96	0	0.39	6.6	2.6	8.21	1.02	0	0.46	374	590.1	861.52	420	417	9.44	834.85	2.08	0.55	0	8.8312	0.0528
11/15/02	5	1038.45	8.18	3.5	14.85	0.0032	263.94	5.92	0.59	0	0.26	6.52	1.67	10.48	0.99	0	0.39	6.61	2.63	7.81	1.96	6.79e-06	0.37	2	589.99	920.75	459	460	9.42	927.41	2.17	0.55	0	8.8779	0.0526
11/15/02	7	1143.03	8.05	3.06	14.74	0.0024	248.96	4.29	0.44	0	0.3	6.53	1.91	9.52	0.92	0	0.39	6.62	2.63	6.82	2.57	0.01	0.42	474	575.65	1008.2	525	525	8.76	1044.12	2.18	0.55	0	8.8363	0.0522
11/15/02	9	1382.54	7.97	3.71	15.28	0.0032	264.77	10.74	0.92	0	0.32	6.53	2.02	8.7	1.4	0	0.36	6.62	2.61	6.39	1.71	0	0.31	624	584.07	1156.11	633	633	8.06	1256.34	2.15	0.55	0	8.7805	0.0526
11/15/02	11	1194.72	8.22	3.88	16.12	3.1162	295.62	22.25	1.75	0	0.32	6.52	2.19	9.69	0.98	0	0.39	6.62	2.52	7.32	0.96	0.05	0.32	3315	590.12	1046.4	553	552	8.04	1076.19	2.13	0.55	0	8.7392	0.0521
11/15/02	13	1226.24	8.16	3.72	16.21	0.0014	305.7	17.84	1.27	0	0.32	6.49	2.12	11.13	0.89	0	0.41	6.59	2.54	8.21	0.9	0.51	0.38	2331	589.63	1056.9	565	564	8.05	1120.52	3.45	0.55	0	8.6821	0.0525
11/15/02	15	1308.5	8.32	4.01	15.84	44.0224	306.82	25.16	1.45	0	0.39	6.48	2.07	11.52	0.84	0	0.44	6.57	2.53	8.63	0.9	0.48	0.42	2879	589.16	1081.74	593	591	7.77	1120.52	6.55	0.55	0	8.7121	0.0532
11/15/02	17	1430.8	8.16	3.53	15.32	0.0025	294.1	11.2	0.99	0	0.52	6.48	1.86	12.37	0.95	0.17	0.49	6.57	2.54	9.48	1.14	0.79	0.41	3813	589.36	1172.98	651	652	7.47	1313.79	6.58	0.55	0	8.6834	0.0522
11/15/02	19	1432.5	8.1	3.47	15.21	0.0008	298.09	7.31	0.84	0	0.52	6.49	1.55	11.82	0.95	0	0.43	6.57	2.57	9.64	1	0.25	0.41	1488	590.23	1012.63	582	583	7.62	1283.77	6.6	0.55	0	8.6979	0.0525
11/15/02	21	1248.26	8.15	3.7	15.66	0.0025	298.78	8.55	0.96	0	0.52	6.51	1.54	10.82	0.94	0	0.38	6.59	2.44	8.76	0.93	0	0.39	1148	590.06	928.27	514	513	8.11	1194.03	6.63	0.55	0	8.713	0.0529
11/16/02	1	930.73	8.19	3.8	15.53	0.0051	249.02	10.39	1.06	0	0.53	6.52	1.66	9.82	0.91	0	0.34	6.6	2.49	7.48	0.92	0.02	0.39	992	590.02	691.53	374	376	9.42	876.5	6.7	0.55	0	8.7829	0.0522
11/16/02	3	822.94	8.17	3.76	15.04	0.0042	277.16	10.15	1	0	0.58	6.52	1.77	9.07	0.96	0	0.35	6.61	2.54	7.04	1.27	0	0.4	883	590.07	613.98	331	329	9.57	770.08	6.72	0.55	0	8.7759	0.0523
11/16/02	5	798.27	8.13	3.75	14.85	0.0012	268.22	7.54	0.73	0	0.58	6.52	1.82	8.53	0.99	0	0.39	6.62	2.56	6.29	2.41	0	0.37	6	590.01	582.63	314	311	9.64	739.61	6.73	0.55	0	8.8063	0.0527
11/16/02	7	1185.43	8.05	3.45	14.59	0.0015	263.72	4.67	0.54	15.1	0.57	6.52	1.87	8.01	1.27	0	0.34	6.62	2.59	6.25	2.32	0.01	0.33	458	569.9	792.52	427	427	9.36	1024.83	6.71	0.55	0	8.8284	0.0523
11/16/02	9	1640.01	8.27	3.1	14.74	11.1791	266.42	10.21	0.86	0.41	0.53	6.52	2.06	7.45	1	0	0.38	6.62	2.55	5.78	1.5	0	0.3	784	589.81	1367.23	766	765	7.68	1444.4	6.66	0.56	0	8.8221	0.053
11/16/02	11	1543.58	8.23	3.22	15.05	4.9553	291.23	12.44	1.23	0	0.63	6.5	2.18	8.41	0.91	0	0.46	6.61	2.42	6.16	0.85	0.12	0.36	3129	589.65	1527.62	857	859	6.67	1412.78	6.65	0.55	0	8.8005	0.052
11/16/02	13	1412.33	8.13	3.56	15.18	0.0036	309.72	9.59	1.22	3.66	0.62	6.51	2.93	8.99	0.78	0	0.46	6.62	2.77	6.45	0.9	0.49	0.45	3883	589.31	1390.72	776	776	7.17	1292.33	6.65	0.55	0	8.8544	0.0524
11/16/02	15	1395.59	8.16	3.68	15.27	0.0037	300.34	10.51	1.23	22.49	0.62	6.54	3.09	8.5	0.96	0	0.5	6.63	2.91	6.33	0.91	0.01	0.48	3818	587.43	1354.47	771	769	7.45	1286.27	6.65	0.54	0	8.8328	0.0522
11/16/02	17	1414.73	8.08	3.58	15.11	0.0027	306.12	8.39	1	21.51	0.54	6.56	2.98	8.77	0.91	0	0.48	6.65	2.94	6.55	0.93	0	0.43	2664	590.2	1394.79	767	768	7.55	1274.37	6.67	0.54	0	8.7949	0.0518
11/16/02	19	1373.35	8.11	3.61	15.18	0.0024	299.4	8.08	1.06	37.99	0.46	6.57	2.99	7.61	0.94	0	0.49	6.67	2.91	5.53	0.89	0.01	0.4	2528	589.78	1386.4	764	762	7.45	1267.07	6.7	0.54	0.0002	8.781	0.052
11/16/02	21	1332.22	8.09	3.57	15.36	0.0039	287.67	9.23	1.06	3.86	0.36	6.58	3.05	7.19	0.86	0	0.45	6.68	2.85	5.43	0.91	0	0.39	2487	589.91	1359.8	746	747	7.5	1237.93	6.71	0.54	5.09e-05	8.757	0.0522
11/17/02	1	1181.34	8.04	3.55	14.92	0.0024	268.43	8.55	0.88	0	0.36	6.58	2.95	6.89	0.94	0	0.45	6.68	2.99	4.22	0.87	0	0.46	1627	589.93	1223.36	664	664	7.85	1100.06	6.75	0.54	0	8.7859	0.0525
11/17/02	3	1185.66	8.07	3.57	14.75	0.0014	273.08	8.6	0.86	0	0.36	6.58	3	6.27	0.91	0	0.41	6.68	3.01	3.95	0.95	0	0.38	1367	589.99	1207.43	657	656	7.96	1093.2	6.76	0.54	0	8.8136	0.0523
11/17/02	5	1419.27	8.03	3.09	14.61	0.0031	277.09	6.17	0.65	0	0.36	6.57	2.97	6.34	0.92	0	0.43	6.68	3.07	4	0.98	1.36e-05	0.34	662	590.01	1370.96	761	761	7.6	1278.86	6.75	0.54	0	8.7912	0.0529
11/17/02	7	1379.04	7.98	2.67	14.42	0.0036	269.89	3.83	0.47	0	0.36	6.57	2.92	5.42	1.02	0	0.42	6.68	3.15	3.38	1.88	0	0.45	530	589.95	1383.86	769	768	7.44	1277.1	6.74	0.54	0	8.789	0.0518
11/17/02	9	1568.92	8.16	2.87	14.49	0.0029	275.22	4.93	0.54	0	0.44	6.57	2.89	5.41	1.25	0	0.37	6.68	3.17	3.3	2.62	0	0.34	1496	589.96	1508.53	834	834	7.28	1410.92	6.72	0.53	0	8.789	0.0521
11/17/02	11	1758.34	8.18	2.88	14.95	0.002	269.61	11.15	1.03	0	0.43	6.56	5.11	5.77	0.65	1.08	0.4	6.65	3.1	3.91	1.03	6.78e-06	0.33	1865	589.26	1783.85	971	971	6.7	1620.3	6.68	0.52	0	8.7816	0.0525
11/17/02	15	1708.33	8.08	3.12	15.24	0.0029	298.46	6.48	0.64	0	0.45	6.53	8.6	6.71	1.11	0	0.48	6.61	2.89	5.21	0.89	0	0.36	1963	587.27	1764.94	959	959	7.24	1589.13	6.64	0.51	5.09e-05	8.7767	0.0527
11/17/02	17	1561.41	8.11	3.29	15.2	0.0036	290.61	6.35	0.69	0	0.5	6.55	3.06	6.4	0.86	0	0.45	6.65	2.61	4.47	1.18	0.98	0.38	2929	587.74	1549.5	853	853	7.47	1427	6.67	0.5	0	8.8107	0.0528
11/17/02	19	1746.64	8.08	2.81	15.21	0.0012	292.19	6.02	0.67	0	0.5	6.56	3.08	5.81	0.93	0	0.48	6.68	2.55	4.13	0.96	0.01	0.39	2358	590.03	1768.33	960	960	7.22	1607.32	6.67	0.5	0	8.7964	0.0525
11/17/02	21	1764.13	8.02	2.52	15.05	0.0019	287.23	5.48	0.6	0	0.6	6.56	3.02	5.33	0.89	0	0.44	6.68	2.52	3.62	0.94	0	0.37	1656	590.1	1814.78	983	983	7.09	1638.16	6.68	0.49	5.09e-05	8.7598	0.0528
11/18/02	1	1559.61	8.12	2.99	14.65	0.0008	282.61	5.51	0.58	0	0.65	6.58	2.75	4.76	0.9	0	0.41	6.67	2.75	2.78	0.93	0.04	0.29	821	590.02	1642.86	895	894	6.72	1474.59	6.71	0.48	0.0002	8.774	0.0524
11/18/02	3	1438.46	8.16	3.12	14.42	0.0034	258.6	5.6	0.59	0	0.65	6.58	2.74	4.46	0.97	0	0.36	6.68	2.82	2.52	1.23	0	0.27	509	590.04	1473.81	812	811	7.24	1342.33	6.74	0.48	5.09e-05	8.769	0.0524
11/18/02	5	1352.51	8.15	3.29	14.29	0.0036	253.6	4.52	0.49	0	0.65	6.58	2.75	4.6	1.07	0	0.35	6.68	2.9	2.66	2.36	0	0.34	28	589.98	1365.13	752	750	7.58	1243.08	6.75	0.48	0	8.7597	0.0524
11/18/02	7	1323.21	8.18	3.34	14.22	0.0029	273.52	2.89	0.38	2.73	0.7	6.59	2.72	4.06	0.42	0	0.32	6.69	2.99	2.48	2.42	0	0.26	217	565.11	1319.47	726	726	7.71	1210.72	6.76	0.48	0.0003	8.7513	0.0521
11/18/02	9	1464.89	8.19	3.43	14.26	0.0024	263.4	3.27	0.36	48.92	0.62	6.61	2.73	4.34	1.88	0	0.34	6.7	3.08	2.4	2.64	0	0.25	575	572.94	1426.8	787	788	7.48	1323.9	6.76	0.48	0.0042	8.7622	0.0527
11/18/02	11	1624.54	8.26	3.59	14.72	0.0014	276.38	8.55	0.72	68.55	0.42	6.61	7.85	4.82	1.26	0	0.35	6.69	3.05	2.85	1.4	0	0.22	703	584.2	1622.06	885	886	6.98	1485.52	6.73	0.48	0	8.7669	0.0524
11/18/02	13	1551.34	8.28	3.66	15.49	0.002	307.66	13.57	1.14	2.78	0.26	6.58	9.94	6.41	0.9	0	0.41	6.66	2.98	4.32	0.9	6.78e-06	0.29	2285	589.94	1600.86	873	872	7.01	1441.3	6.72	0.49	0.0001	8.7681	0.0526
11/18/02	15	1500.73	8.16	3.62	15.65	0.0015	268.74	9.96	0.91	0	0.29	6.56	9.95	7.13	0.92	0	0.42	6.66	2.92	5.09	0.89	0	0.3	2580	589.44	1503.82	831	828	7.11	1376.81	6.71	0.49	0.0006	8.7815	0.0521
11/18/02	17	1418.51	8.12	3.51	15.41	0.0029	302.43	7.55	0.82	0	0.32	6.58	9.95	6.73	0.92	0	0.43	6.68	2.89	4.13	0.92	0	0.31	2485	589.92	1442.57	793	793	7.19	1313.06	6.73	0.5	0	8.7238	0.0525
11/18/02	19	1382.96	8.14	3.57	15.14	0.0036	283.32	6.93	0.79	0	0.33	6.6	9.93	6.37	0.88	0	0.42	6.69	2.93	4.31	0.89	6.78e-06	0.37	1644	589.92	1379.4	759	758	7.41	1261.43	6.74	0.5	0	8.7023	0.0518
11/18/02	21	1399.1	8.15	3.62	15.1	0.0046	292.26	7.81	0.72	0	0.34	6.6	9.95	6.04	0.92	0	0.38	6.7	2.95	3.7	0.91	6.79e-06	0.39	1500	590.09	1417.85	779	780	7.46	1296.46	6.75	0.51	5.09e-05	8.7225	0.0524
11/19/02	1	1286.42	8.13	3.64	14.7	0.0032	276.77	8.46	0.88	0	0.39	6.61	9.95	5.81	0.93	0	0.41	6.7	2.98	3.46	0.95	0	0.42	1144	590.08	1304.21	717	716	7.75	1198.26	6.77	0.52	0	8.6693	0.0515
11/19/02	3	1192.4	8.12	3.56	14.34	0.0031	281.36	8.08	0.75	0	0.39	6.61	9.95	5.63	0.96	0	0.38	6.7	3.06	3.39	1	0	0.35	670	590.04	1216.3	669	669	7.94	1107.97	6.78	0.52	0	8.6907	0.052
11/19/02	5	1181.75	8.09	3.52	14.14	0.0031	272.36	5.06	0.52	0	0.39	6.61	9.94	5.41	1.02	0	0.37	6.71	3.1	3.01	1.98	6.78e-06	0.36	40	590	1160.71	640	640	8.04	1072.66	6.79	0.52	0	8.7091	0.0525
11/19/02	7	1223.4	8.06	3.66	14.17	0.0039	251.74	3.21	0.35	0	0.43	6.62	6.82	4.99	1.52	0	0.36	6.72	3.06	3.22	2.6	0	0.44	472	580.76	1219.32	672	672	7.94	1119.69	6.79	0.52	5.09e-05	8.7016	0.0523
11/19/02	9	1478.98	8.27	4.02	14.87	0.0012	273.9	9.08	0.55	0	0.45	6.62	2.99	1.07	0.7	0	0.37	6.72	2.99	0.64	1.98	0	0.32	922	560.01	1465.39	806	805	7.33	1341.52	6.77	0.52	0	8.6323	0.052
11/19/02	11	1344.63	8.02	4.13	15.28	19.4699	284.77	22.31	1.6	0.01	0.48	6.63	7.01	2.13	1.65	0.25	0.4	6.7	3.03	1.6	1.62	0.02	0.39	2988	586.31	1334.02	743	743	7.42	1230.22	6.78	0.53	0.4168	8.6284	0.0936
11/19/02	13	1394.12	8.16	4.35	15.75	5.4103	291.18	19.04	1.64	34.61	0.49	6.6	2.96	7.76	1.85	1.09	0.5	6.66	3.02	6.09	0.91	0.02	0.42	3227	588.74	1278.44	737	738	7.51	1228.24	6.76	0.53	0.4861	8.6303	0.1004
11/19/02	15	1306.39	8.06	4.36	15.74	89.8412	306.97	18.58	1.33	4.04	0.52	6.58	2.84	8.48	0.74	0.51	0.48	6.65	3.04	6.71	0.82	6.79e-06	0.36	3274	577.25	1197.19	671	670	7.58	1110.47	6.74	0.53	0	8.5157	0.0524
11/19/02	17	1295.92	8.05	4.35	15.76	101.704	314.57	18.95	1.26	0	0.88	6.56	2.94	8.79	1.11	0.46	0.49	6.68	2.99	5.35	0.18	0.03	0.39	1463	590.45	1083.8	624	626	7.8	1041.85	6.74	0.54	0	8.532	0.0519
11/19/02	19	1329.94	8.1	4.23	15.45	100.668	312.48	16.15	1.48	0	1.24	6.56	2.87	8.06	0.19	0.07	0.49	6.78	2.99	1.46	0.54	1.72	0.45	2522	553.55	1174.42	665	665	7.59	1108.7	6.75	0.55	0	8.5923	0.0518
11/19/02	21	1296.26	8.09	4.02	15.32	99.9784	274.66	12.72	1.45	0	1.57	6.64	2.95	3.53	0.05	1.73	0.64	6.84	3	2.03	2.44	4.02	0.52	4221	563.94	1177.43	654	654	7.62	1090.58	6.78	0.55	0	8.5004	0.0515
11/20/02	1	1142.52	8.09	3.93	15.01	98.806	267.6	10.5	1.5	0	2.22	6.71	3.12	1.79	0.18	3.33	0.69	6.79	2.84	3.54	2.39	1.27	0.48	4688	568.31	1122.05	595	596	9.72	987.87	6.83	0.56	0	8.3539	0.0513
11/20/02	3	1074.82	8.08	3.9	14.69	42.4441	282.75	9.66	1.22	0	2.49	6.7	3.11	3.29	1.36	2.45	0.64	6.77	2.8	3.09	0.26	0.06	0.53	3450	589.21	1084.74	574	574	9.87	958.77	6.84	0.56	0	8.3622	0.0509
11/20/02	5	1004.16	8.03	3.88	14.49	0.0032	274.53	6.81	0.86	0	2.53	6.66	2.99	4.43	0.5	0.16	0.59	6.84	2.79	0.8	0	0.66	0.65	223	541.88	1065.43	560	562	9.43	928.19	6.84	0.56	0	8.3921	0.0512
11/20/02	7	937.62	8.09	4.07	14.71	0.0042	250.2	4.38	0.58	18.04	2.56	6.71	2.98	2.02	0	0.18	0.63	6.86	2.95	0.81	1.92	1.34	0.56	2435	552.62	941.21	486	485	9.14	814.77	6.88	0.55	0	8.4493	0.0508
11/20/02	9	1284.59	8.14	4.46	15.23	74.6098	278.39	8.86	0.76	6.24	2.55	6.75	2.99	1.75	0.19	0.92	0.79	6.82	2.86	1.33	0.7	0.07	0.51	750	543.57	1166.85	650	649	8.15	1079.38	6.87	0.55	5.09e-05	8.6963	0.0523
11/20/02	11	1189.67	8.2	4.4	15.53	169.707	284.47	25.55	1.75	0	3.02	6.76	3.01	3.42	2.79	1.87	0.9	6.88	2.94	0.12	0.16	0.61	0.66	3805	586.57	974.23	523	523	8.14	876.93	6.9	0.55	9.7848	8.6882	0.0521
11/20/02	13	1006.53	8.21	4.65	15.99	172.592	299.13	18.98	1.5	0	3.55	6.72	2.84	3.92	0.23	1.08	0.37	6.9	2.97	0.49	1.04	1.88	0.43	2386	541.65	957.3	508	506	8.41	823.1	6.92	0.56	1.8388	8.7325	0.0527
11/20/02	15	949.16	8.18	4.51	16.01	178.646	306.4	13.84	1.37	0	4.07	6.75	2.91	2.31	0.31	2.45	0.55	6.89	3.02	0.65	1.79	2.9	0.51	4279	554.42	855.82	426	427	8.84	718.84	6.95	0.57	0	8.7707	0.0521
11/20/02	17	1110.81	8.1	4.59	15.96	19.765	321.07	15.94	1.6	0	4.44	6.74	2.93	3.78	2.71	3.04	0.76	6.84	3.06	2.08	2.91	3.2	0.68	7259	583.45	1029.14	545	546	8.54	930.81	6.93	0.57	0	8.7794	0.0525
11/20/02	19	1281.2	8.06	4.21	15.35	0.0039	298.67	17.45	1.49	0	4.45	6.7	2.93	5.85	2.29	1.33	0.76	6.81	2.89	3.44	3.07	1.77	0.55	6111	587.69	1249.3	697	697	7.94	1149.61	6.88	0.57	0	8.6964	0.0519
11/20/02	21	1008.18	8.2	4.29	15.84	0.0027	279.92	12.7	1.35	0	4.47	6.65	2.84	6.33	0.4	0.28	0.64	6.77	2.8	4.26	2.68	1.46	0.58	2643	589.45	1085.28	568	568	8.14	940.1	6.88	0.57	0	8.6659	0.0519
11/21/02	1	792.66	8.1	4.76	15.65	0.0029	305.74	13.75	1.59	0.01	4.51	6.69	2.95	4.66	1.27	0.64	0.63	6.81	2.88	1.07	0	0.32	0.59	1046	558.81	910.01	447	446	8.6	739.66	6.9	0.58	0	8.6201	0.0517
11/21/02	3	736.16	8.09	4.61	15.21	0.0025	270.47	13.46	1.56	0	4.51	6.72	2.88	2.19	0	0.25	0.58	6.84	3.05	0.42	0.51	1.96	0.63	1322	548.6	873.22	420	418	8.6	697.27	6.92	0.58	0	8.6166	0.0518
11/21/02	5	707.79	8.04	4.17	14.97	0.0049	283.16	11.05	1.28	0.01	4.51	6.73	2.97	3.14	1.88	1.13	0.72	6.78	3.07	2.27	2.36	1.13	0.57	3997	587.67	840.97	395	394	8.59	656.12	6.93	0.58	0	8.6227	0.0517
11/21/02	7	907.46	8.01	4.11	14.77	0.0032	265.02	8.07	0.95	0	4.51	6.69	2.82	3.34	0.3	0.03	0.57	6.78	3.1	1.1	0	0.01	0.63	31	513.03	886.39	438	438	8.51	748.71	6.92	0.58	0	8.6205	0.0513
11/21/02	9	1216.39	8.16	4.58	15.32	0.0025	269.34	9.02	0.85	0	4.51	6.73	2.81	1.75	0	0.33	0.61	6.83	3.13	0.15	0	0.25	0.61	2	418.46	1215.37	673	673	7.31	1123.17	6.88	0.58	0	8.6306	0.0518
11/21/02	11	949.21	8.26	4.9	16.16	2.7803	312.67	27.52	2.16	0.02	4.47	6.76	2.92	3.19	2.52	1.87	0.78	6.87	3.14	0.99	2.07	1.56	0.83	5239	571.91	1065.17	558	558	7.23	913.12	6.92	0.59	0.5556	8.5035	0.1062
11/21/02	13	929.5	8.2	4.61	16.17	0.0036	324.11	29.73	2.31	0	4.51	6.71	2.81	5.35	3.05	2.25	0.6	6.81	3.04	2.84	2.98	2.24	0.65	5017	590.01	962.24	501	501	7.94	831.84	6.93	0.59	0	8.4653	0.0512
11/21/02	15	935.93	8.18	5.22	16.43	0.0027	345.01	26.71	2.29	0	4.51	6.67	2.73	7.36	2.63	1.66	0.5	6.75	3.01	4.16	2.72	1.55	0.54	5080	588.91	971.2	505	506	8.46	840.29	6.91	0.59	0	8.4575	0.0508
11/21/02	17	893.95	8.09	4.73	16.14	0.0039	345.12	30.33	2.59	0	4.52	6.66	2.73	8.5	3.09	1.85	0.54	6.71	3.02	5.9	1.66	0.8	0.43	4911	590.38	928.47	476	476	8.6	789.79	6.89	0.59	0	8.5107	0.0512
11/21/02	19	905.44	8.09	4.48	15.92	0.0025	293.44	16.49	1.83	0	4.58	6.61	2.78	9.46	1.53	0.81	0.53	6.68	2.98	6.06	0.94	0.46	0.57	3215	585	914.93	470	470	8.6	786.65	6.86	0.6	0.0102	8.4991	0.0512
11/21/02	21	920.58	8.13	4.42	16.02	0.0019	314.31	12.93	1.35	0	4.58	6.63	2.79	6.59	0.03	0.24	0.5	6.7	2.91	4.11	0	0.05	0.5	181	505.13	963.87	498	498	8.4	832.44	6.84	0.6	0	8.4369	0.0511
11/22/02	1	759.73	8.06	4.42	15.69	0.002	309.81	13.45	1.29	0.01	4.58	6.66	2.83	3.67	0	0.21	0.51	6.74	2.98	3.38	1.81	0.55	0.44	860	573.06	888.65	434	434	8.33	717.76	6.87	0.6	0	8.4484	0.051
11/22/02	3	689.58	8.06	4.38	15.31	0.0017	300.46	13.17	1.24	0	4.58	6.69	2.96	2.81	2.01	1.21	0.55	6.76	3.02	1.28	0	0.01	0.4	1239	582.29	835.79	395	391	8.63	654.77	6.89	0.6	0	8.4443	0.051
11/22/02	5	663.45	7.99	4.37	15.02	0.0022	277.42	11.27	0.98	0	4.58	6.66	2.84	2.53	0.18	0.1	0.5	6.81	3.15	0.17	0.16	0.53	0.57	905	532.14	802.16	370	370	8.67	613.9	6.91	0.6	0	8.4587	0.0515
11/22/02	7	820.1	7.9	4.33	14.77	0.0037	282.08	7.96	0.68	0	4.59	6.69	2.93	1.85	0.91	0.66	0.53	6.79	3.22	1.87	2.53	0.63	0.43	2576	576.63	872.64	419	423	8.44	707.54	6.91	0.6	0	8.4041	0.0514
11/22/02	9	975.54	8.15	4.8	15.66	0.0034	265.34	12.19	0.56	0.13	4.6	6.7	2.95	1.91	0.01	0	0	6.78	3.11	0.9	0.01	0.14	0.44	2	491.09	1022.4	535	536	7.7	891.05	6.89	0.6	0	8.3633	0.0512
11/22/02	11	946.43	8.27	5	16.27	0.0034	329.53	29.77	0.55	0	4.6	6.74	3.04	1.93	0.2	0	0	6.85	3.08	0.27	0.49	0.66	0.64	2463	478.39	989.32	519	520	7.48	863.62	6.91	0.6	0	8.3936	0.0511
11/22/02	13	1123.27	8.21	4.64	16.21	0.0036	327.81	26.96	0.55	0.01	4.6	6.75	3.08	2.95	1.83	0	0	6.86	3.07	1.87	3.11	2.64	0.66	6030	585.09	1056.77	572	571	7.38	971.92	6.92	0.6	0	8.4915	0.0519
11/22/02	15	1223.15	8.07	4.26	16.03	54.8019	334.7	22.17	0.55	168.13	4.32	6.71	2.89	4.34	2.89	4.79	0.6	6.81	2.94	3.14	3.2	2.91	0.5	5510	584.03	1151.91	639	640	7.57	1053.29	6.9	0.61	0	8.5392	0.0515
11/22/02	17	1117.6	8.17	3.88	15.85	29.9582	307.32	20.01	0.55	21.68	4.21	6.69	2.78	4.16	1.72	6.28	0.62	6.78	2.92	4.21	2.98	2.3	0.44	5258	564.39	1050.74	573	570	7.97	1009.42	6.9	0.61	0	8.5262	0.0516
11/22/02	19	1065.91	8.07	3.37	15.63	1.3161	296.28	16.59	0.55	0	4.39	6.66	2.78	4.49	2.35	5.62	0.52	6.75	2.86	5.54	2.96	1.53	0.46	4216	565.97	1011.64	530	524	8.35	953.55	6.89	0.6	0	8.5075	0.0519
11/22/02	21	1303.28	8.13	3.68	15.7	0.0019	270.04	11.92	0.55	85.01	4.4	6.64	2.81	5.01	2.66	4.66	0.51	6.68	2.86	6.7	1.66	0.73	0.35	3908	573.67	1249.31	683	685	7.81	1233.47	6.83	0.6	0	8.425	0.0515
11/23/02	1	1055.84	7.99	3.84	14.91	0.0032	269.51	11.07	0.55	194.35	3.37	6.58	2.85	7.21	2.13	1.01	0.43	6.64	2.9	6.52	1.03	0	0.35	2689	580.85	1075.72	554	549	7.96	995.25	6.79	0.58	0	8.2238	0.0518
11/23/02	3	1058.76	8.01	3.94	14.67	0.002	293.83	11.67	0.55	195.32	2.63	6.55	2.92	7.62	1.02	0	0.39	6.64	2.91	5.45	1	0	0.33	1813	590.01	1074.55	550	544	7.99	987.91	6.77	0.57	0	8.1387	0.052
11/23/02	5	936.62	7.96	3.83	14.49	0.0008	298.12	9.73	0.55	124.09	1.94	6.55	2.93	6.94	1.05	0	0.38	6.64	2.97	5.44	1.03	0	0.31	449	590.01	987.32	504	506	8.14	897.38	6.77	0.57	0	8.053	0.0518
11/23/02	7	1018.64	8.15	3.86	14.41	0.368	272.52	7.1	0.55	67.08	1.79	6.56	2.99	6.12	2.52	0	0.34	6.65	2.95	4.8	1.92	0	0.3	10	590.02	938.22	481	481	8.46	886.87	6.77	0.56	0	8.0926	0.0513
11/23/02	9	1214.3	8.16	4.19	15.03	57.8344	280.93	15.4	0.55	0	1.63	6.56	2.97	5.73	0.68	0	0.34	6.65	2.96	4.74	1.05	0	0.26	226	567.33	1082.41	593	594	7.88	1063.14	6.75	0.56	0	8.1629	0.0517
11/23/02	11	1239.37	8.17	4.41	15.63	106.23	321.87	21.97	1.52	0	1.93	6.62	2.97	4.31	1.58	1.13	0.38	6.72	2.94	2.44	0.29	0.27	0.31	1685	546.29	1049.52	575	574	7.72	1024.49	6.76	0.56	0	8.1939	0.0518
11/23/02	13	1305.96	8.06	4.91	15.72	52.1714	322.36	10.3	1.52	0	2.27	6.61	2.91	5.78	3.16	3.15	0.45	6.75	3.01	3.16	3	2	0.38	4332	568.62	1079.62	597	594	7.54	1090.86	6.79	0.56	0	8.1844	0.0514
11/23/02	15	1344.31	7.86	4.12	15.41	0.001	320.52	0.42	1.38	0	2.33	6.58	2.94	6.73	2.91	2.61	0.46	6.72	2.98	4.79	2.96	1.78	0.38	6462	579.88	1194.19	674	669	7.39	1211.95	6.77	0.57	0	8.213	0.0518
11/23/02	17	1167.92	8.13	4.2	15.33	0.0112	327.24	7.66	1.38	0	2.33	6.59	2.94	7.42	2.27	1.07	0.46	6.71	2.92	5.95	1.43	0.82	0.37	4729	589.44	1092.55	614	612	7.5	1116.63	6.77	0.57	0	8.2271	0.0517
11/23/02	19	922.35	8.16	4.26	15.71	0.0027	316.34	0	1.31	0	2.33	6.59	2.8	7.03	0.33	0.13	0.43	6.72	2.87	4.37	0.02	0.06	0.39	46	537.88	786.3	427	426	8.38	849.69	6.8	0.57	0	8.2146	0.051
11/23/02	21	928.8	8.18	4.28	15.83	0.0027	317.66	0	1.39	0	2.36	6.63	2.93	4.21	0.95	0.64	0.48	6.79	2.93	1.63	1.05	0.81	0.43	3391	563.44	805.44	435	431	8.65	866.77	6.82	0.57	0	8.1992	0.0515
11/24/02	1	967.97	8.07	4.24	15.31	0.002	298.03	0	1.45	64.43	1.81	6.65	3.04	3.23	1.9	1.08	0.58	6.78	2.91	0.33	0	0.07	0.51	1811	589.87	896.04	478	478	8.34	947.76	6.84	0.57	0	8.1691	0.0513
11/24/02	3	759.65	8.06	4	15.03	0.0022	278.13	0	1.32	0	1.76	6.65	2.85	2.6	0.17	0.14	0.54	6.8	3.01	1.41	2.31	1.28	0.8	3587	588.77	707.09	369	369	8.52	728.58	6.87	0.57	0	8.1893	0.0513
11/24/02	5	704.96	8.02	3.98	14.75	0.0025	290.69	0	1.05	0	1.76	6.64	2.94	2.68	1.29	0.69	0.56	6.75	2.99	1.93	0.29	0.08	0.59	944	587.93	626.18	328	326	8.77	653.93	6.89	0.57	0	8.2013	0.0517
11/24/02	7	725.56	8	4.07	14.59	0.0053	258.8	0	0.78	0	1.76	6.63	2.82	2.03	0.01	0.02	0.51	6.8	3.01	0.16	0	0.08	0.55	2	500.17	637.89	329	332	9.02	664.19	6.89	0.57	0	8.1983	0.0514
11/24/02	9	827.6	8.07	4.14	14.75	0.0047	257.76	0	0.67	0	1.76	6.65	2.98	2.03	0.73	0.42	0.7	6.77	3.03	1.18	1.16	0.57	0.69	1951	586.76	728.23	376	375	8.87	754.68	6.88	0.57	0	8.2187	0.0519
11/24/02	11	944.14	8.36	4.52	15.39	0.002	291.62	0	1.33	0	1.73	6.65	2.95	2.02	0.01	0.03	0.59	6.77	2.98	0.61	0.01	0	0.49	16	498.85	824.28	426	426	8.5	857.03	6.86	0.56	0	8.2712	0.0514
11/24/02	13	963.35	8.26	4.5	15.94	0.0008	328.06	0	1.89	0	1.78	6.66	3.13	3.09	1.83	1.14	0.68	6.83	2.99	0.23	0.63	0.62	0.74	2888	584.59	862.36	449	445	8.09	894.89	6.86	0.57	0	8.2655	0.0515
11/24/02	15	943.69	8.12	4.39	16.13	0.0039	301.87	0	1.61	0	1.81	6.61	3.07	4.71	1.29	0.64	0.53	6.81	2.98	2.18	3.04	2.52	0.77	4667	586.03	864.92	440	443	7.92	877.6	6.88	0.57	0	8.2441	0.0517
11/24/02	17	877.85	8.06	4.48	16.05	0.0014	318.4	0	1.52	0	1.83	6.63	3.06	3.19	0.48	0.4	0.51	6.75	2.91	4	1.69	0.9	0.5	3797	589.04	813.29	415	415	8.18	827.51	6.87	0.57	0	8.2427	0.0512
11/24/02	19	1176.26	8.12	4.15	15.78	0.0024	312.01	0	1.54	0	1.83	6.63	3.03	3.04	0.37	0.25	0.54	6.76	2.86	1.89	0	0.05	0.52	632	543.1	978.81	517	521	8.17	1053.92	6.84	0.57	0	8.2654	0.0512
11/24/02	21	1138.26	8.03	2.94	15.44	0.0039	292.05	0	1.2	0	1.83	6.69	3.06	2.21	0.55	1.65	0.87	6.82	2.99	1.16	1.78	1.07	0.59	7367	572.31	1041.41	563	561	7.53	1103.47	6.84	0.57	0	8.267	0.0513
11/25/02	1	822.43	8.09	4.01	15.13	0.0044	293.24	0	1	0	1.83	6.68	2.91	1.83	0.29	0.3	0.6	6.83	2.87	0.07	0.02	0.1	0.75	942	537.42	793.97	394	394	8.42	784.09	6.9	0.57	0	8.2348	0.0516
11/25/02	3	757.82	8	4.26	15.15	0.0024	291.72	0	1.09	0	1.83	6.65	2.99	2.53	0.57	0.29	0.64	6.8	2.92	1.43	1.82	1.02	0.93	4056	580.18	733.15	361	361	8.61	715.61	6.91	0.56	0	8.208	0.0515
11/25/02	5	710.24	8.04	3.9	14.59	0.0022	285.64	0	1.03	0	1.83	6.67	3.03	1.8	0.54	0.35	0.7	6.79	2.85	0.62	0	0.01	0.65	857	553.53	685.3	333	330	8.87	659.74	6.91	0.56	0	8.1997	0.0519
11/25/02	7	702.1	8.02	3.87	14.44	0.0044	286.02	0	0.71	0	1.88	6.63	3.04	2.9	0.75	0.35	0.58	6.83	2.91	0.37	1	0.73	0.86	1847	584.89	694.3	325	329	8.94	651.81	6.91	0.55	0	8.1933	0.0514
11/25/02	9	762.68	8.04	3.93	14.51	0.0005	268.7	0	0.56	0	1.9	6.66	3.01	1.6	0.24	0.19	0.56	6.75	2.97	1.96	1.46	0.71	0.6	819	571.49	731.74	345	345	8.9	694.93	6.9	0.55	0	8.2028	0.0513
11/25/02	11	927.48	8.28	4.31	15.08	0.0034	294.64	0	0.89	0	1.89	6.66	3.05	2.16	0.34	0.22	0.64	6.78	2.95	0.41	0	0	0.4	44	543.25	855.81	411	412	8.6	830.53	6.88	0.55	0	8.2525	0.0516
11/25/02	13	978.17	8.33	4.38	15.87	0.0019	317.86	0	1.75	0	1.89	6.67	3.12	2.69	1.35	0.97	0.63	6.83	3	0.4	0.71	0.48	0.76	2753	574.83	912.63	456	457	7.94	910.42	6.87	0.55	0	8.2565	0.0511
11/25/02	15	975.51	8.17	4.29	16.2	0.0017	333.19	0	1.53	0	1.89	6.63	3.08	4.77	2.31	1.3	0.43	6.79	3.01	2.19	2.95	1.86	0.63	5577	590.62	909.91	456	458	7.81	909.99	6.88	0.55	0	8.2424	0.0513
11/25/02	17	891.54	8.07	4.37	16.03	0.0027	318.01	0	1.37	0	1.89	6.62	2.95	4.52	0.34	0.18	0.32	6.73	2.97	3.6	0.71	0.39	0.32	2130	559.65	866.76	425	426	8.17	844.35	6.86	0.55	0	8.2153	0.0511
11/25/02	19	848.51	8.11	4.31	15.74	0.0017	324.88	0	1.31	0	1.89	6.65	3.03	3.33	0.92	0.63	0.36	6.79	2.94	0.82	0.02	0.14	0.44	2231	586.45	823.32	396	394	8.53	794.66	6.87	0.55	0	8.1793	0.0511
11/25/02	21	859.11	8.16	4.31	15.77	0.0017	317.91	0	1.23	0	1.89	6.67	2.93	2.24	0.31	0.21	0.36	6.8	3.02	1.53	1.77	1.03	0.5	4415	589.75	842.61	404	405	8.54	806.28	6.87	0.56	0	8.1473	0.0515
11/26/02	1	758.67	8.1	4.26	15.42	0.0042	301.77	0	1.44	0	1.9	6.67	2.93	2.21	0.86	0.65	0.41	6.82	3.03	0.28	0.14	0.22	0.68	2410	560.47	767.04	364	361	8.71	725.14	6.9	0.56	0	8.118	0.0513
11/26/02	3	746.84	7.97	4.38	15.36	0.0022	308.08	0	1.43	0	1.9	6.66	2.89	2.28	0.22	0.16	0.38	6.81	3.11	2.02	2.65	1.39	0.77	4279	584.18	734.44	344	347	8.77	690.44	6.91	0.56	0	8.1369	0.0514
11/26/02	5	788.45	7.88	3.78	15	0.0027	281.79	0	0.94	0	1.89	6.66	2.99	2.72	1.22	0.78	0.47	6.79	3.01	1.3	0.02	0.01	0.52	623	588.46	807.8	373	371	8.78	744.43	6.9	0.56	0	8.1212	0.0522
11/26/02	7	986.27	7.94	3.3	14.42	0.0022	273.13	0	0.66	0	1.93	6.64	2.87	2.84	0.24	0.13	0.32	6.83	3.09	0.43	0.67	0.53	0.63	1246	560.63	881.14	438	438	8.56	884.7	6.89	0.56	0	8.1442	0.0515
11/26/02	9	1446.94	8.13	4.03	14.94	30.7072	275.87	6.64	0.72	0	1.96	6.65	2.91	2.7	0.81	0.58	0.36	6.75	3.04	2.06	1.46	0.67	0.69	2669	589.21	1139.11	632	632	7.61	1268.41	6.84	0.56	0	8.3444	0.0522
11/26/02	11	1707.26	8.33	3.11	14.45	139.883	283.43	14.8	1.32	0	2.31	6.63	2.81	4.09	1.31	0.79	0.29	6.81	2.98	0.6	0.25	0.29	0.71	1741	589.09	1216.56	689	690	7.41	1395.71	6.82	0.55	0	8.2728	0.052
11/26/02	13	1552.51	8.29	2.83	14.39	0.0012	262.29	7.05	0.78	0	2.57	6.61	2.8	4.97	2.78	1.75	0.29	6.8	2.93	1.96	3.07	2.03	0.71	4996	580.41	1325.44	750	750	7.1	1473.28	6.8	0.54	0	8.2026	0.052
11/26/02	15	1239.46	8.28	3.67	14.81	0.0024	323.7	9.12	0.9	0	2.58	6.6	2.77	4.7	0.38	0.25	0.2	6.71	2.74	3.69	1.58	0.77	0.71	1121	583.47	973.42	558	553	7.8	1125.63	6.83	0.53	0	8.217	0.052
11/26/02	17	1180.37	8.21	3.94	14.95	0.002	296.26	9.09	0.96	0	2.61	6.63	2.89	3.88	1.31	0.98	0.23	6.76	2.71	1.52	0.17	0.25	0.71	1808	589.33	934.14	533	534	8.15	1062.66	6.82	0.52	0	8.1749	0.0517
11/26/02	19	1108.53	8.2	3.8	14.8	0.0025	298.92	7.42	0.78	0	2.66	6.63	2.78	3.41	0.36	0.41	0.2	6.75	2.82	1.71	1.21	1.04	0.71	2299	589.62	920.63	524	524	8.16	1034.12	6.83	0.52	0	8.1435	0.0515
11/26/02	21	1164.02	8.19	3.8	14.95	0.0015	309.95	7.49	0.96	0	2.66	6.63	2.8	3.07	0.5	0.76	0.19	6.71	2.78	1.86	0.15	0.1	0.71	1197	590.14	978.48	541	542	8.15	1081.22	6.82	0.51	0	8.1658	0.0518
11/27/02	1	1162.2	8.08	3.71	14.62	1.0496	302.64	9.87	1.05	164.22	2.16	6.62	2.77	3.36	0.53	0.74	0.19	6.75	2.94	1.85	1.46	1.08	0.71	2995	590.38	1010.4	560	559	7.79	1104.25	6.83	0.52	0	8.1441	0.0518
11/27/02	3	1138.71	7.92	3.91	14.33	14.6213	297.49	12.39	1.02	165.44	1.56	6.61	2.75	3.38	0.53	0.7	0.17	6.75	2.86	0.9	0	0.01	0.71	2	590.03	947.27	524	525	8.11	1046.13	6.82	0.51	0	8.0807	0.0517
11/27/02	5	1080.38	7.95	3.91	14.04	16.7766	292.99	13.69	0.82	194.06	0.97	6.6	2.81	3.75	0.5	0.55	0.17	6.8	2.85	0.64	1.27	1.07	0.71	2047	589.56	905.37	500	497	8.16	992.28	6.83	0.51	0	8.0619	0.052
11/27/02	7	1107.19	7.99	3.72	13.94	0.0042	284.06	7.5	0.61	92.2	0.38	6.59	2.84	3.85	0.39	0.39	0.16	6.71	2.84	2.67	1.7	1.06	0.71	1118	587.26	897.75	504	502	8.15	1001.37	6.82	0.51	0	8.0204	0.0516
11/27/02	9	1189.28	8.22	3.93	14.65	1.1442	262.57	8.06	0.58	0	0.35	6.62	2.83	2.64	0.31	0.45	0.17	6.71	2.81	2.05	0.02	0	0.71	26	561.63	966.58	542	543	8.29	1085.3	6.79	0.51	0	8.0406	0.0519
11/27/02	11	1248.29	8.27	4.02	15.12	70.1014	255.69	17.04	1.37	0	0.45	6.62	2.81	3.14	0.49	0.58	0.18	6.8	2.88	0.3	0.17	0.38	0.71	694	589.55	944.7	527	519	8.08	1055.97	6.8	0.51	0	8.0699	0.0518
11/27/02	13	1219.02	8.15	4.03	15.32	57.7474	309.79	14.33	1.22	0	0.59	6.62	2.83	4.1	2.33	1.82	0.2	6.77	2.97	1.98	2.46	1.55	0.71	3549	587.45	968.37	537	542	7.79	1072	6.82	0.51	0	7.9674	0.0521
11/27/02	15	1222.48	8.17	4.19	15.36	31.4898	301.97	13.23	1.1	0	0.77	6.59	2.82	5.24	1.27	0.96	0.19	6.71	2.88	3.33	0.77	0.55	0.71	1608	590.46	964.68	540	545	7.92	1072.94	6.8	0.51	0	7.9629	0.052
11/27/02	17	1149.65	8.06	4.17	15.3	40.4014	316.96	12.8	1.29	0	0.95	6.59	2.88	5.06	0.49	0.52	0.18	6.78	2.79	1.12	0.74	0.72	0.71	2183	589.77	866.63	490	491	8.22	1034.01	6.8	0.52	0	7.976	0.0517
11/27/02	19	1179.26	8.08	4.06	15.17	12.593	305.72	10.18	1.15	0	1.05	6.59	2.94	4.71	0.48	0.43	0.18	6.76	2.7	2.24	2.06	1.38	0.71	2667	589.75	899.38	492	493	8.25	1059.1	6.81	0.52	0	7.9377	0.0509
11/27/02	21	1132.45	8.12	4.05	15.22	17.9187	306.34	11.19	1.12	0	1.1	6.62	2.94	3.19	0.31	0.5	0.18	6.73	2.67	2.32	0.16	0.12	0.71	958	581.86	926.72	522	486	8.25	1036.22	6.8	0.52	0	7.8975	0.051
11/28/02	1	1147.15	8.01	4	14.66	29.3474	303.75	11.9	1.17	165.1	0.74	6.63	3.01	2.91	0.47	0.74	0.23	6.76	2.79	2.01	1.63	1.13	0.71	3028	589.81	1005.67	619	482	7.97	1043.22	6.83	0.53	0	7.8232	0.0512
11/28/02	3	882.49	7.98	4.36	14.82	0.0042	265	14.99	1.25	58.07	0.28	6.62	3.04	3.38	0.51	0.52	0.2	6.77	2.69	1	0.01	0.06	0.71	854	589.77	945.29	615	408	8.16	859.63	6.85	0.53	0	7.8105	0.0511
11/28/02	5	761.82	8	4.23	14.6	0.0025	294.94	18.59	0.99	0	0.25	6.63	3.09	2.61	0.28	0.43	0.19	6.78	2.84	1.06	1.25	1.06	0.71	1625	589.96	879.74	608	333	8.46	712.8	6.88	0.53	0	7.788	0.0514
11/28/02	7	773.1	8.07	4.04	14.35	0.002	269.94	12.78	0.59	0.01	0.28	6.61	3.19	3.21	0.63	0.61	0.2	6.69	2.88	2.6	0.4	0.4	0.71	1105	574.62	709.14	441	328	8.55	708.9	6.87	0.53	0	7.8158	0.051
11/28/02	9	927.16	8.28	4.37	14.92	0.0008	272.37	8.77	0.59	0.01	0.31	6.63	3.13	2.1	0.2	0.36	0.19	6.73	2.85	1.19	0	0	0.71	94	523.07	713.6	387	387	7.66	833.68	6.84	0.53	0	7.7646	0.0507
11/28/02	11	926.22	8.39	4.68	15.45	128.566	282.07	23.17	1.73	0	0.43	6.62	3.06	2.84	0.5	0.5	0.2	6.79	2.83	0.32	0.45	0.5	0.71	1038	589.69	598.34	372	275	7.19	777.2	6.86	0.53	0	7.7982	0.051
11/28/02	13	962.21	8.27	4.57	15.41	161.784	331.18	24.37	2.08	0	0.99	6.61	3.01	3.45	0.86	0.92	0.21	6.76	2.76	2.04	2.41	1.58	0.71	2625	589.45	546.03	405	180	7.86	823.92	6.82	0.53	0	7.8563	0.0509
11/28/02	15	964.64	8.19	4.52	15.7	129.243	345.15	22.11	1.79	0	1.38	6.59	2.97	4.68	1.17	0.97	0.22	6.71	2.68	3.5	1.71	1.2	0.71	2351	589.85	568.75	643	2	8.28	761.14	6.77	0.54	0	7.8906	0.0511
11/28/02	17	928.84	8.06	4.43	15.57	31.0877	337.92	19.84	1.73	0	1.72	6.57	2.96	5.26	1.31	1	0.25	6.65	2.71	3.74	0.49	0.82	0.71	2977	589.83	981.02	875	0	7.42	981.45	6.73	0.54	0	7.8736	0.0508
11/28/02	19	1091.04	8.04	4.28	15.17	64.4566	316.55	15.45	1.9	0.01	1.92	6.56	2.76	5.36	0.72	0.73	0.24	6.62	2.66	4.02	0.34	0.37	0.72	1867	590.16	986.28	974	16	6.34	1089.7	6.68	0.55	1.3194	7.8685	0.0582
11/28/02	21	954.74	8.12	4.32	15.7	0.0022	295.43	13.69	2.07	0	2.03	6.6	2.69	4.1	1.24	1.18	0.27	6.7	2.53	1.69	0.34	0.51	0.71	2907	589.17	852.53	979	0	6.14	859.26	6.72	0.55	0	7.8541	0.0514
11/29/02	1	975.01	8.02	4.29	14.96	0.0027	303.07	15.75	2.3	247.9	1.15	6.61	2.65	4.45	0.55	0.75	0.24	6.74	2.38	2.05	1.25	1.16	0.71	2508	589.14	957.26	994	0	6.71	921.8	6.75	0.56	0	7.8015	0.0512
11/29/02	3	868.49	8.07	4.33	14.78	0.0032	297.34	16.28	2.23	121.35	0.36	6.62	2.63	4.09	1.55	1.06	0.24	6.76	2.29	1.97	2.38	1.42	0.71	4131	589.7	938.51	959	0	7.46	849.6	6.76	0.56	0	7.7845	0.051
11/29/02	5	659.35	8	4.11	14.56	0.0049	284.1	14.21	1.67	0	0.25	6.61	2.63	4.33	0.51	0.45	0.22	6.75	2.2	2.37	1.46	1.19	0.71	2432	590.02	803.62	749	0	9.86	620.55	6.79	0.56	0	7.7704	0.0513
11/29/02	7	861.01	7.93	4.03	14.33	0.0051	270.88	10.13	1.19	18.54	0.26	6.61	2.64	4	0.09	0.07	0.22	6.71	2.16	2.87	0.44	0.49	0.71	1328	581.26	847.14	860	0	8.71	734.82	6.78	0.56	0	7.8333	0.0517
11/29/02	9	950.15	8.27	4.39	15.07	0.0056	275.42	9.4	0.93	0	0.25	6.66	2.63	2.2	0.27	0.34	0.24	6.72	2.17	1.89	0	0.09	0.71	735	554.08	908.82	986	0	6.59	835.11	6.77	0.56	0	7.7872	0.0514
11/29/02	11	957.32	8.35	4.55	15.61	129.414	302.73	22.65	1.87	0	0.38	6.67	2.57	2.45	1.36	1.09	0.23	6.77	2.26	0.85	0.76	0.77	0.71	2013	589.71	863.29	909	0	7.22	746.24	6.8	0.56	0	7.7912	0.0511
11/29/02	13	967.39	8.18	4.5	15.82	156.788	308.84	22.75	2.08	0	0.94	6.66	2.52	3.78	2.51	1.9	0.26	6.74	2.29	1.73	1.3	1.04	0.71	2621	589.63	809.85	839	0	7.89	701.72	6.82	0.56	0	7.8053	0.0505
11/29/02	15	965.14	8.11	4.65	15.94	37.1768	327.61	19.32	1.99	0	1.24	6.63	2.5	4.84	2.47	1.73	0.29	6.7	2.31	2.31	0.56	0.76	0.71	2517	589.79	889.68	960	0	6.57	812.19	6.8	0.56	0	7.7793	0.051
11/29/02	17	937.59	8	4.63	16	17.1263	330.26	18.53	2.06	0	1.34	6.6	2.52	5.51	1.5	1.13	0.28	6.69	2.25	2.62	0.83	0.92	0.71	2956	589.95	901.95	977	0	6.01	810.13	6.78	0.57	0	7.7976	0.0515
11/29/02	19	898.58	8.02	4.62	16.03	28.6891	308.58	20.34	2.27	0	1.37	6.58	2.53	6.02	0.7	0.5	0.26	6.68	2.18	3.03	0.91	0.9	0.71	2291	589.77	867.86	925	0	6.1	766.68	6.76	0.57	0	7.7891	0.0511
11/29/02	21	873.7	8.09	4.33	15.81	38.0752	304.32	20.93	2.13	0	1.55	6.57	2.52	5.99	0.51	0.48	0.26	6.66	2.18	3.17	0.51	0.93	0.71	2156	590.01	878.9	905	0	6.2	755.8	6.75	0.57	0	7.7866	0.0514
11/30/02	1	970.99	8.01	4.41	15.16	0.0037	318.14	17.14	2.33	248.06	0.79	6.57	2.5	5.01	0.13	0.05	0.27	6.65	2.3	1.8	0.03	0.15	0.71	460	531.39	959.23	997	0	5.71	918.86	6.7	0.58	0	7.8277	0.0511
11/30/02	3	650.5	8.11	4.42	15.13	0.0024	299.75	17.26	2.42	22.23	0.26	6.61	2.51	3.84	1.6	0	0.29	6.71	2.29	1.28	2.1	1.44	0.71	3859	589.67	794.45	797	0	6.07	664.04	6.75	0.58	0	7.8234	0.0506
11/30/02	5	555.42	8.11	4.25	14.9	0.0025	302.39	16.27	2.06	0	0.26	6.57	2.52	5.15	1.41	0	0.25	6.66	2.25	2.8	0.86	0.52	0.71	1077	570.81	650.15	630	0	7.01	523.26	6.78	0.57	0	7.8047	0.0519
11/30/02	7	625.05	8.06	4.21	14.8	0.0041	274.53	12.57	1.56	0	0.25	6.59	2.55	3.36	0	0	0.25	6.69	2.28	0.98	0	0.05	0.71	2	480.11	649.92	646	0	7.38	542.46	6.76	0.57	0	7.7803	0.051
11/30/02	9	909.58	8.19	4.6	15.44	0.0015	276.78	11.33	1.25	0	0.25	6.6	2.56	2.63	1.45	0.03	0.27	6.68	2.36	0.52	0.45	0.53	0.65	1718	576.24	846.41	909	0	6.29	768.58	6.76	0.57	0	7.7868	0.0511
11/30/02	11	937.25	8.31	4.76	16.05	146.653	320.76	25.75	2.12	0	0.46	6.58	2.55	3.7	0.36	0.45	0.24	6.7	2.28	0.29	0.14	0.2	0.19	372	581.99	911.35	870	0	5.72	848.75	6.73	0.57	5.09e-05	7.7891	0.0514
11/30/02	13	984.08	8.2	4.58	16.04	186.977	326.33	24.77	2.5	0	1.01	6.6	2.54	3.79	0.49	0.75	0.29	6.73	2.23	1.05	2.32	1.8	0.29	2650	587.61	619.36	675	0	6.5	681.8	6.77	0.57	0	7.7545	0.0511
11/30/02	15	1082.42	8.24	4.38	16.08	109.635	311.74	20.31	2.37	0	1.52	6.56	2.52	4.91	0.47	0.79	0.32	6.68	2.24	2.41	2.51	1.97	0.28	3059	589.37	825.48	898	0	6.1	895.65	6.74	0.58	0	7.7175	0.0509
11/30/02	17	1092.71	8.01	4.12	15.65	48.0098	323.44	18.3	2.32	0	1.75	6.58	2.49	5.51	0.77	0.71	0.34	6.71	2.22	2.32	1.21	1.01	0.3	2843	589.78	111.53	124	0	5	419.58	6.75	0.58	0	7.7328	0.0514
11/30/02	19	873.03	8.13	4.2	15.74	65.969	332.61	14.38	2.42	0	2	6.56	2.43	5.75	0.26	0.36	0.33	6.63	2.07	4.14	0.5	0.38	0.3	1578	590.14	317.72	3	0	5.52	719.79	6.73	0.58	0	7.7594	0.051
11/30/02	21	856.43	8.18	4.28	15.82	0.0019	293.73	14.07	2.54	0	2.06	6.59	2.41	4.35	0.42	0.52	0.39	6.65	2	2.71	0.06	0.08	0.32	706	582.78	414.8	3	0	5.04	811.82	6.72	0.57	0	7.74	0.0516
12/01/02	1	972.65	8.04	4.43	15.21	0.0029	302.07	15.84	2.37	247.79	1.19	6.62	2.34	4.63	1.3	1.06	0.38	6.75	1.86	1.92	2	1.41	0.33	3431	589.99	414.54	1	0	5.18	918.55	6.75	0.57	0	7.7315	0.0514
12/01/02	3	864.64	8.05	4.46	14.99	0.0574	285.11	16.83	2.47	135.55	0.38	6.62	2.28	4.97	0.84	0.75	0.38	6.75	1.8	2.45	1.86	1.38	0.36	2957	589.6	413.71	2	0	5.37	846.45	6.77	0.57	0	7.7654	0.0516
12/01/02	5	557.67	8.09	4.38	14.83	0.0027	287.92	16.97	2.31	0	0.24	6.61	2.25	5.38	0.5	0.63	0.35	6.72	1.78	3.14	1.42	1.12	0.34	1944	589.98	411.96	2	0	5.48	541.89	6.79	0.57	0	7.7833	0.0518
12/01/02	7	549.5	8.07	4.35	14.7	0.0027	264.39	13.87	1.85	0	0.25	6.59	2.25	5.25	0.12	0.21	0.35	6.68	1.82	3.34	0.34	0.42	0.32	395	561.18	411.68	1	0	5.34	504.95	6.78	0.57	0	7.7534	0.0512
12/01/02	9	672.2	8.11	4.54	14.87	0.0037	260.7	10.58	1.49	0	0.31	6.61	2.28	4.25	0.45	0.39	0.38	6.71	1.87	1.84	0.14	0.21	0.35	607	586.08	409.72	3	0	3.96	622.48	6.77	0.57	0	7.6406	0.0516
12/01/02	11	830.95	8.4	4.78	15.38	4.4456	299.97	14.38	1.66	0	0.29	6.62	2.24	3.56	0.16	0.21	0.4	6.7	1.77	2.18	0.78	0.57	0.3	416	589.87	174.78	74	2	3.39	732.88	6.77	0.57	0	7.6498	0.0521
12/01/02	13	860.43	8.35	4.73	15.94	153.004	330.85	26.84	2.55	0	0.52	6.62	2.16	3.71	1.16	1.06	0.37	6.72	1.72	2.17	0.33	0.34	0.35	988	589.62	474.12	503	867	10.52	676.71	6.8	0.56	0	7.6797	0.0516
12/01/02	15	878.73	8.21	4.65	16.04	173.228	299.17	26.55	2.84	0	1.05	6.63	2.3	4.85	2.48	1.76	0.39	6.76	1.94	1.88	2.36	2.51	0.41	3338	589.3	458.74	43	479	6.56	667.63	6.81	0.57	0	7.6517	0.0512
12/01/02	17	823.81	8.11	4.58	15.89	18.5389	343.1	20.88	2.72	0	1.39	6.61	2.3	5.93	1.74	1.31	0.25	6.73	1.94	2.78	2.51	2.6	0.17	3903	589.89	431.7	1	373	5.46	747.04	6.8	0.57	0	7.6173	0.0504
12/01/02	19	850.41	8.13	4.47	15.68	0.8126	331.59	18.72	2.73	0	1.44	6.6	2.27	6.66	1.04	0.87	0.18	6.72	1.87	3.73	2.42	1.79	0.11	3623	588.83	468.44	6	400	4.05	794.94	6.79	0.57	0	7.6033	0.051
12/01/02	21	826.48	8.17	4.26	15.71	0.0029	309.91	16.51	2.57	0	1.47	6.59	2.2	6.93	0.5	0.56	0.15	6.7	1.76	4.61	1.78	1.17	0.06	2268	590.06	467.43	669	396	3.34	788.62	6.79	0.57	0	7.5941	0.0512
12/02/02	1	946.39	7.99	4.74	15.09	0.0031	265.97	15.67	2.35	216.71	0.6	6.62	1.99	4.98	0.76	0.8	0.14	6.67	1.54	4.77	0.25	0.22	0.1	891	589.87	518.79	2	462	3.12	916.62	6.75	0.56	0	7.6166	0.051
12/02/02	3	665.58	8.11	4.57	14.93	0.0022	306.33	17.24	2.52	0	0.25	6.65	1.83	5.54	2.55	1.74	0.15	6.72	1.43	3.13	1.45	1.07	0.11	2265	589.69	382.24	0	331	3.11	651.1	6.8	0.56	0	7.6114	0.0511
12/02/02	5	528.4	8.06	4.72	14.86	0.0056	290.86	16.27	2.32	0	0.25	6.62	1.7	6.48	2.05	1.4	0.12	6.7	1.34	4.04	2.43	1.24	0.07	777	590.02	298.01	0	262	3.03	521.3	6.83	0.56	0	7.5948	0.0516
12/02/02	7	519.69	8.07	4.59	14.69	0.0027	287.42	13.1	1.95	0	0.25	6.59	1.68	6.74	1.63	0.81	0.12	6.67	1.32	4.81	2.64	0.52	0.05	39	590.14	746.51	356	393	6.24	436.04	6.84	0.56	0	7.5879	0.0508
12/02/02	9	612.51	8.08	4.75	14.97	0.0044	289.63	11.45	1.67	0	0.3	6.57	2.26	7.12	0.45	0.32	0.25	6.68	1.77	3.67	0.21	0.18	0.16	24	567.31	1209.19	703	608	8.11	543.92	6.82	0.56	0	7.5729	0.0513
12/02/02	11	823.83	8.29	4.98	15.31	0.5601	247.06	13.51	1.52	0	0.31	6.6	2.53	6.03	0.35	0.67	0.38	6.69	2.4	3.43	1.24	1.01	0.27	1933	589.75	1327.95	803	662	7.27	751.41	6.79	0.56	0	7.5776	0.0515
12/02/02	13	934.79	8.44	5.02	15.9	160.345	327.15	26.7	2.22	0	0.55	6.57	2.69	7.18	0.49	0.79	0.21	6.66	2.65	4.34	0.48	0.65	0.14	2322	589.74	1351.71	829	659	6.12	749.86	6.79	0.56	0	7.5919	0.0512
12/02/02	15	878.94	8.25	4.74	16.24	196.718	332.53	31.4	2.87	0	1.12	6.55	2.82	8.21	0.47	0.5	0.12	6.67	2.78	5.05	2.17	1.41	0.1	4136	589.8	1348.18	830	657	5.74	655.43	6.79	0.56	0	7.5626	0.0514
12/02/02	17	756.55	8.15	4.74	16.06	44.2033	342.94	23.57	2.87	0	1.57	6.57	2.84	6.32	0.17	0.25	0.09	6.65	2.81	5.92	1.05	0.88	0.02	2644	589.63	1352.41	832	658	5.52	676.34	6.79	0.56	0	7.5349	0.0511
12/02/02	19	952.55	8.17	4.31	15.45	38.4268	321.64	18.82	2.74	0	1.61	6.59	2.83	5.12	0.2	0.21	0.06	6.66	2.78	4.83	0.1	0.12	0.02	1065	544.83	1358.35	838	666	5.52	840.45	6.77	0.56	0	7.5368	0.0514
12/02/02	21	1289.86	8.09	3.12	14.88	102.151	298.98	15.31	2.61	0.01	1.95	6.61	2.82	3.95	0.51	0.66	0.08	6.73	2.81	2.12	0.93	0.91	0.04	5112	588.56	1367.42	844	670	5.8	1122.04	6.76	0.56	0	7.5297	0.0511
12/03/02	1	1268.21	8.03	3.52	14.21	0.002	294.21	9.3	1.92	248.5	1.32	6.62	2.72	2.67	0.4	0.36	0.07	6.74	2.53	0.59	0	0.07	0.03	1060	565.99	1369.72	847	670	6.27	1218.93	6.78	0.54	0	7.5186	0.0514
12/03/02	3	962.3	8.03	3.79	13.85	0.0022	283.8	11.79	2.08	184.55	0.5	6.64	2.71	2.36	0.36	0.5	0.09	6.76	2.66	0.78	1.82	1.47	0.11	3601	589.02	1358.9	841	662	6.32	930.22	6.82	0.53	0	7.5328	0.0514
12/03/02	5	720.87	8.14	3.7	13.56	0.0039	286.24	11.71	1.93	0	0.25	6.61	2.69	2.76	0.18	0.19	0.07	6.69	2.72	1.86	0.33	0.32	0.05	802	556.2	1350.36	833	656	6.27	698.03	6.84	0.52	0	7.5491	0.0516
12/03/02	7	765.35	8.14	3.81	13.64	0.0029	273.22	6.87	1.44	0	0.24	6.64	2.76	2.29	0.26	0.38	0.13	6.74	2.84	0.12	0	0.02	0.05	178	552.63	1354.18	831	656	5.93	707.9	6.83	0.51	0	7.5325	0.051
12/03/02	9	917.65	8.12	4.44	14.59	0.0036	289.18	4.11	1.05	0	0.24	6.66	2.7	1.56	0	0.05	0.1	6.77	2.95	0.21	0.25	0.41	0.19	470	548.49	830.87	466	454	6.74	880.12	6.82	0.51	0	7.8365	0.0516
12/03/02	11	961.46	8.39	4.57	15.24	63.7017	297.36	15.25	1.73	0	0.28	6.68	2.7	2.47	0.96	0.94	0.26	6.74	2.96	0.97	0.2	0.2	0.09	1511	589.92	740.34	427	425	7.29	843.88	6.83	0.5	0	7.9676	0.0511
12/03/02	13	1294.79	8.27	3.93	15.39	187.711	313.87	19.49	1.87	0	0.74	6.64	2.7	4.54	2.46	1.52	0.14	6.79	2.97	0.61	1.03	1.27	0.15	4154	588.59	846.45	486	485	7.3	983.87	6.82	0.5	0	8.0062	0.0518
12/03/02	15	1139.62	8.28	4.03	15.23	79.0862	325.82	16.37	1.49	0	1.15	6.59	2.65	6.04	1.21	1.06	0.07	6.74	2.93	2.15	2.44	2.88	0.11	3637	589.29	906.42	501	502	7.21	1003.75	6.81	0.51	0	8.0086	0.0525
12/03/02	17	1112.87	8.18	3.69	15.04	44.4872	309.07	14.64	1.39	0	1.43	6.57	2.66	6.49	0.5	0.86	0.04	6.7	2.94	3.41	2.52	1.85	0.04	3927	589.37	887.82	504	505	7.31	1001.03	6.79	0.51	0	8.0224	0.052
12/03/02	19	1132.07	8.1	3.58	14.79	3.9694	307.85	12.29	1.16	0	1.46	6.55	2.65	6.79	0.52	0.66	0.04	6.66	2.89	4.73	1.05	0.9	0.04	2736	589.6	816.93	472	472	7.55	994.02	6.77	0.5	0	7.9997	0.0518
12/03/02	21	1009.69	8.23	3.58	14.76	0.0054	311.22	10.04	1.17	0.01	1.45	6.55	2.62	6.2	0.25	0.29	0.06	6.63	2.82	4.36	0.28	0.2	0.02	811	571.61	816.21	447	447	7.66	985.8	6.74	0.5	0	7.9959	0.0513
12/03/02	23	1019.96	8.15	3.71	14.6	0.0022	314.73	8.23	1.1	99.4	1.36	6.57	2.62	5.34	0.51	0.61	0.06	6.69	2.87	1.78	0.3	0.47	0.02	1778	589.27	785.41	424	422	7.78	945.04	6.74	0.5	0	7.989	0.0509
12/04/02	1	1062.29	8.03	4.44	14.41	0.0005	299.18	11.75	1.29	229.59	0.64	6.59	2.6	4.12	0.19	0.33	0.05	6.67	2.97	2.54	1.05	0.74	0.05	1664	590.23	880.77	469	467	7.54	1034.09	6.74	0.49	0	7.9978	0.0516
12/04/02	3	781.22	7.99	4.32	14.31	1.2018	273.59	19.46	1.34	0	0.25	6.6	2.58	4.05	0.53	0.72	0.07	6.7	2.98	1.04	2.71e-05	0.01	0.04	134	590.08	666.26	351	349	7.91	772.54	6.77	0.49	0	8	0.0515
12/04/02	5	739.29	8.04	3.67	13.72	0.0024	258.46	10.72	0.78	0	0.24	6.56	2.59	4.73	0.26	0.2	0.05	6.74	3.07	0.54	1.13	0.92	0.11	1693	589.99	605.44	320	315	8.32	703.55	6.78	0.49	0	7.9879	0.0521
12/04/02	7	905.9	8.08	3.69	13.44	0.0037	264.71	7.37	0.55	0	0.24	6.61	2.62	2.67	0.14	0.21	0.05	6.67	3.06	2.22	1.44	0.52	0.06	1015	572.46	703	366	363	8.16	821.34	6.78	0.49	0	7.9968	0.0517
12/04/02	9	1228.51	8.27	3.97	14.07	1.9502	274.21	10.5	0.85	0	0.24	6.62	2.65	2.28	0.33	0.34	0.11	6.68	3.05	2.12	1.54	0	0.11	1198	559.16	932.42	504	505	7.56	1121.58	6.75	0.49	0	7.9975	0.0522
12/04/02	11	1273.58	8.26	4.16	14.75	193.164	316.28	18.81	1.64	0	0.57	6.65	2.68	2.08	0.73	0.71	0.16	6.74	2.97	1.08	1.01	0.07	0.12	1902	557.76	841.66	452	452	7.48	1004.18	6.77	0.49	0	7.9504	0.052
12/04/02	13	1091.28	8.14	4.29	15.06	102.296	310.35	17.25	1.42	0	1.07	6.63	2.66	3.88	1.7	1.13	0.13	6.71	2.92	2.29	1.16	0.42	0.16	2429	576.52	788.93	424	426	6.13	932.7	6.79	0.49	5.09e-05	7.9395	0.052
12/04/02	15	938.87	8.22	4.5	15.34	10.1399	334.4	16.59	2.53	0	1.22	6.65	2.64	3.65	1.15	1.17	0.14	6.74	2.94	1.86	1.08	0.65	0.1	5643	572.82	780.95	399	403	8.13	879.09	6.78	0.49	0	7.9706	0.0526
12/04/02	17	877.04	8.2	4.38	15.27	0.0808	345.37	15.75	2.5	0	1.24	6.72	2.67	3.86	2.55	2.09	0.17	6.79	2.98	1.68	2.3	1.51	0.14	6843	589.47	775.14	372	373	8.53	821.46	6.8	0.5	5.09e-05	7.9938	0.052
12/04/02	19	870.9	8.21	4.13	15.05	0.0027	328.22	13.25	2.09	0	1.29	6.73	2.64	4.71	2.55	1.88	0.14	6.77	2.99	2.38	1.57	1.15	0.11	5124	589.91	810.72	362	363	8.98	809.82	6.83	0.5	0	8.0894	0.0524
12/04/02	21	904.81	8.2	4.05	15.24	0.0015	309.32	13.04	1.88	0	1.29	6.68	2.64	5.83	1.24	0.98	0.13	6.75	2.92	2.27	0.5	0.64	0.13	3351	589.78	848.02	386	384	9.2	857.24	6.83	0.5	5.09e-05	8.1603	0.0515
12/04/02	23	909.83	8.13	4.02	15.1	0.0029	295.94	12.88	1.75	114.11	1.2	6.64	2.66	6.17	0.5	0.46	0.12	6.73	2.86	2.48	0.36	0.29	0.14	2228	590.18	845.58	385	387	9.02	856.7	6.83	0.5	0	8.1851	0.0517
12/05/02	1	995.41	8.1	4.06	14.66	0.002	305.03	14.36	1.87	166.51	0.47	6.66	2.64	4.13	0.15	0.38	0.17	6.78	2.88	0.51	0.06	0.15	0.16	1097	541.79	902.77	440	441	8.51	970.82	6.8	0.51	0	8.1743	0.0511
12/05/02	3	699.74	8.07	3.97	14.46	0.0029	295.93	13.94	1.73	0	0.26	6.67	2.66	4.08	1.09	0.81	0.18	6.81	2.99	1	2.18	1.61	0.27	4670	589.75	724.26	310	310	8.7	681.7	6.85	0.51	0	8.1605	0.0512
12/05/02	5	668.01	8.02	3.9	14.11	0.0012	281.11	10.05	1.25	0	0.26	6.67	2.64	2.72	0.02	0.19	0.15	6.74	2.64	1.86	0.57	0.36	0.18	457	554.86	693.98	284	283	8.58	629.05	6.86	0.51	0	8.1517	0.0518
12/05/02	7	882.37	8.02	4.02	14.01	0.0032	270.55	7.01	0.82	0	0.26	6.67	2.64	2.42	0.46	0.48	0.21	6.78	2.66	0.13	0	0.05	0.17	902	580.02	788.73	351	354	8.3	792.1	6.85	0.51	0	8.1419	0.0516
12/05/02	9	1111.97	8.15	4.28	14.56	27.7233	269.9	14.47	1.01	0	0.32	6.68	2.62	1.73	0.06	0.11	0.18	6.79	2.76	0.44	0.43	0.56	0.33	815	577.8	887.1	438	438	8.08	1006.84	6.83	0.5	0	8.0631	0.0522
12/05/02	11	1193.12	8.27	4.78	15.04	186.628	303.2	23.35	1.97	0	0.65	6.69	2.65	2.9	0.98	0.93	0.26	6.75	2.62	1.82	0.5	0.41	0.19	2508	589.78	846.82	406	404	8.12	953.92	6.84	0.5	0	8.0397	0.0523
12/05/02	13	966.76	8.22	4.41	15.24	25.918	332.25	17.58	1.84	0	1.03	6.66	2.66	4.64	1.51	1.14	0.18	6.73	2.58	2.79	0.85	0.95	0.19	3062	589.85	805.49	375	373	7.83	877.13	6.84	0.51	0	8.0658	0.0522
12/05/02	15	1022.54	8.16	4.7	15.52	118.172	341.34	20.98	2.13	0.01	1.16	6.63	2.66	6.01	0.57	0.7	0.18	6.71	2.6	4.01	1.15	0.99	0.21	2924	588.79	787.41	368	371	8.43	858.7	6.83	0.52	0.4172	8.1234	0.0928
12/05/02	17	958.7	8.09	4.59	15.47	176.181	346.63	22.14	2.07	0	1.68	6.61	2.63	6.43	0.51	0.77	0.18	6.68	2.61	4.54	0.5	0.67	0.16	2665	589.96	690.1	303	305	8.5	714.87	6.82	0.52	0	8.1255	0.0513
12/05/02	19	895.53	8.12	4.53	15.51	95.9743	331.09	21.37	2.03	0	2.13	6.59	2.61	7.06	0.51	0.57	0.22	6.66	2.62	4.95	0.37	0.34	0.17	2133	590.19	693.33	307	306	8.6	726.17	6.81	0.52	0	8.1146	0.0516
12/05/02	21	895.95	8.16	4.27	15.46	68.4705	314.73	19.49	1.81	0	2.46	6.59	2.63	6.64	0.19	0.27	0.19	6.71	2.6	2.34	0.34	0.54	0.2	1173	579.35	725.32	320	323	8.54	761.81	6.8	0.52	5.09e-05	8.1437	0.0512
12/05/02	23	946.02	8.14	4.29	15.26	0.001	315.61	16.5	1.69	143.13	2.28	6.63	2.68	5.1	1.07	0.97	0.26	6.72	2.63	2.93	2.05	1.44	0.21	4452	589.37	829.62	379	379	8.15	893.23	6.79	0.52	0	8.1905	0.0514
12/06/02	1	876.72	8.04	4.37	15.02	0.0022	324.93	16.26	1.85	150.29	1.74	6.62	2.67	5.66	0.39	0.41	0.25	6.69	2.61	3.39	0.35	0.4	0.21	1662	569.83	801.74	362	365	8.13	847.41	6.8	0.53	0	8.1758	0.0516
12/06/02	3	804.61	8.08	4.34	14.52	0.0025	306.3	20.21	1.84	147.87	1.2	6.65	2.7	3.62	0.42	0.68	0.25	6.75	2.59	1.08	0.16	0.27	0.21	1743	574.18	743.06	333	331	8.31	778.87	6.81	0.53	0	8.1859	0.0515
12/06/02	5	786.76	8.04	4.16	14.2	0.0008	280.83	14.61	1.47	148.29	0.66	6.62	2.68	4.49	0.29	0.32	0.26	6.74	2.67	1.91	1.56	1.13	0.26	2296	589.74	721.41	316	315	8.28	747.43	6.83	0.53	0	8.183	0.0522
12/06/02	7	728.72	8.04	4.13	14.13	0.0017	283.56	11.42	1.18	36.47	0.27	6.65	2.71	2.56	0.33	0.44	0.25	6.73	2.57	1.28	0.03	0.1	0.25	998	566.95	700.52	300	299	8.33	701.83	6.83	0.53	0	8.1693	0.0515
12/06/02	9	873.7	8.28	4.31	14.77	0.0012	284.5	10.9	1.09	0	0.25	6.64	2.72	2.23	0.05	0.07	0.25	6.75	2.62	0.55	0.42	0.54	0.25	1883	579.69	723.5	331	329	8.16	782.91	6.83	0.53	0	8.0836	0.0522
12/06/02	11	904.9	8.38	4.58	15.42	147.974	328.01	23.71	2.16	0	0.42	6.68	2.75	2.07	0.86	0.77	0.43	6.73	2.55	0.85	0.14	0.08	0.25	1413	589.93	688.23	302	303	8.19	701.75	6.84	0.52	0	8.1405	0.0515
12/06/02	13	897.23	8.29	4.65	15.41	168.597	304.89	23.97	2.08	0	1	6.63	2.74	4.18	0.57	0.69	0.32	6.79	2.58	0.13	0.78	0.86	0.42	2225	588.97	709.49	321	324	6.8	657.79	6.85	0.53	0	8.1278	0.0511
12/06/02	15	873.45	8.15	4.51	15.51	3.5975	321.97	17.55	1.82	0	1.28	6.6	2.71	5.54	0.45	0.34	0.28	6.77	2.62	1.81	2.46	2.65	0.55	3435	589.97	829.56	391	392	8.02	796.02	6.84	0.53	5.09e-05	8.067	0.0515
12/06/02	17	841.82	8	4.62	15.47	0.8076	311.68	17.52	1.94	0	1.28	6.63	2.7	4.03	0.46	0.54	0.29	6.72	2.71	3.45	1.54	1.19	0.32	3237	589.31	811.15	387	386	7.8	777.92	6.83	0.53	0	7.964	0.0516
12/06/02	19	851.91	8.1	4.53	15.41	0.3171	306.55	16.64	2.09	0	1.28	6.63	2.68	4.59	0.75	0.56	0.31	6.72	2.7	2.12	0.06	0.14	0.26	1463	590.54	790.14	376	377	7.74	763.57	6.83	0.53	0	8.0558	0.0519
12/06/02	21	800.69	8.2	4.44	15.53	0.0419	312.1	16.24	1.91	0	1.28	6.64	2.67	3.26	0.16	0.25	0.29	6.75	2.79	1.03	1.06	0.95	0.37	2648	589.75	797.92	377	375	7.73	756.44	6.83	0.53	0	8.1053	0.0515
12/06/02	23	855.56	8.17	4.46	15.34	0.0012	301.54	16.88	1.79	141.24	1.04	6.64	2.71	3.38	0.4	0.5	0.3	6.72	2.69	1.68	0.24	0.26	0.28	1233	573.02	844.66	397	397	7.71	803.35	6.83	0.53	0	7.958	0.0521
12/07/02	1	765.55	8.14	4.47	14.99	0.0022	313.41	18.68	1.93	139.64	0.5	6.66	2.74	2.25	0.3	0.5	0.35	6.78	2.69	0.06	0.13	0.35	0.54	2173	554.18	815.75	377	378	7.77	752.38	6.84	0.53	0	7.9213	0.0515
12/07/02	3	529.02	8.18	4.53	14.81	0.0008	308.59	18.79	1.9	0	0.25	6.63	2.74	3.24	0.32	0.35	0.39	6.79	2.78	1.63	2.58	1.89	0.9	4196	588.36	641.25	270	270	8.15	533.9	6.86	0.53	0	7.8824	0.0521
12/07/02	5	494.17	8.15	4.36	14.55	0.0032	310.81	16.86	1.58	0	0.25	6.65	2.75	1.65	0.22	0.29	0.41	6.73	2.68	2.27	0.24	0.19	0.43	1637	566.33	572.14	234	234	8.45	472.95	6.87	0.53	0	7.8582	0.0517
12/07/02	7	600.85	8.1	4.45	14.41	0.0031	296.23	12.49	1.11	69.21	0.24	6.63	2.75	2.5	0.24	0.22	0.37	6.78	2.7	0.09	0.02	0.11	0.38	854	553.72	607.03	250	250	8.04	515.7	6.87	0.53	0	7.8777	0.0519
12/07/02	9	953.56	8.11	4.65	14.37	0.0036	285.96	12.87	1.21	162.78	2.49	6.66	2.72	1.73	0.21	0.35	0.42	6.75	2.77	0.99	0.5	0.61	0.47	1702	590.1	878.39	436	436	7.18	882.89	6.84	0.53	0	7.8802	0.0523
12/07/02	11	781.7	8.48	4.8	15.45	0.0008	317.69	27.56	2.28	0	2.35	6.64	2.71	3.28	0.39	0.42	0.37	6.76	2.66	0.42	0.01	0.06	0.3	1418	579.58	811.23	376	373	7.46	754.04	6.85	0.53	0	7.8489	0.0518
12/07/02	13	836.53	8.33	4.72	15.61	0.0025	329.13	25.78	2.36	0	1.95	6.67	2.75	2.81	0.91	0.89	0.3	6.79	2.68	0.92	1.34	1.39	0.57	4325	587.69	721.37	352	353	7.78	743.57	6.86	0.53	0	7.8887	0.052
12/07/02	15	807.78	8.24	4.92	15.62	0.0031	345.59	27.12	2.41	0	1.08	6.65	2.74	4.42	1.19	0.96	0.31	6.77	2.62	2.41	2.5	2.33	0.45	3954	589.55	712.94	333	332	7.85	739.73	6.86	0.53	0	7.8775	0.052
12/07/02	17	732.17	8.18	4.82	15.59	0.0027	355.89	20.6	2.06	0	0.53	6.62	2.74	5.12	0.48	0.78	0.25	6.74	2.61	3.89	2.22	1.62	0.28	4143	589.26	719.14	320	320	7.91	706.06	6.85	0.54	0	7.8786	0.0518
12/07/02	19	706.64	8.22	4.68	15.5	0.0037	332.82	19.76	2.11	0	0.93	6.62	2.71	5.49	0.33	0.29	0.24	6.7	2.64	4.74	0.6	0.46	0.25	2053	561.55	680.6	296	297	7.97	660.81	6.84	0.54	0	7.8829	0.0518
12/07/02	21	710.35	8.25	4.57	15.5	0.0024	308.86	19.05	1.92	0	0.55	6.66	2.69	3.3	0.79	0.63	0.3	6.75	2.7	1.67	0.21	0.3	0.27	2810	562.6	707.79	314	310	7.92	686.77	6.84	0.54	0	7.8875	0.0519
12/07/02	23	651.85	8.22	4.55	15.45	0.0048	321.47	19.49	1.88	0	0.43	6.64	2.67	4.03	0.32	0.33	0.28	6.73	2.76	2.17	0.74	0.65	0.28	2070	575.06	690.66	312	287	8.08	633.72	6.85	0.54	0	7.8682	0.053
12/08/02	1	597.17	8.14	4.83	15.38	0.0036	331.92	18.99	1.93	0	0.49	6.67	2.71	2.05	0.29	0.48	0.29	6.76	2.68	0.42	0	0.06	0.31	1221	556.39	681.83	310	270	8.25	594.77	6.85	0.54	0	7.8554	0.0524
12/08/02	3	505.25	8.18	4.95	14.94	0.0019	320.88	26.32	2.06	0.01	0.15	6.65	2.72	2.39	0.15	0.25	0.38	6.79	2.83	0.74	1.57	1.16	0.73	3187	589.7	650.23	306	231	8.44	506.63	6.86	0.54	0	7.8861	0.052
12/08/02	5	461.79	8.18	4.79	14.54	0.0002	295.76	24.56	1.85	0.01	0.46	6.66	2.81	2.42	0.88	0.72	0.6	6.74	2.77	2.09	0.37	0.31	0.47	2147	589.7	631.7	308	208	8.34	461.41	6.87	0.54	0	7.9262	0.0522
12/08/02	7	465.88	8.13	4.69	14.35	0.0037	294.28	17.83	1.48	0	0.78	6.64	2.76	2.49	0.11	0.11	0.4	6.78	2.78	0.15	0.15	0.18	0.41	357	518.92	611.64	295	200	8.17	450.1	6.87	0.54	0	7.9588	0.0516
12/08/02	9	578.16	8.18	4.67	14.44	0.0041	280.99	12.23	0.97	0	0.39	6.66	2.81	1.88	0.32	0.53	0.47	6.74	2.85	1.28	0.91	0.76	0.51	2027	589.7	630.28	268	240	8.19	540.24	6.86	0.54	0	7.9733	0.0529
12/08/02	11	734.59	8.46	4.96	14.95	0.0031	300.28	19.01	1.4	0.01	0.6	6.65	2.75	2.37	0.08	0.05	0.32	6.74	2.77	0.81	0.01	0	0.24	260	508.39	714.48	312	313	7.65	700.19	6.85	0.54	0	7.9567	0.0521
12/08/02	13	777.5	8.47	4.82	15.47	0.001	320.24	29.41	2.37	0	0.37	6.69	2.72	2.4	1.29	1.17	0.42	6.79	2.83	0.16	0.38	0.34	0.46	3030	569.33	762.68	347	348	7.57	767.77	6.85	0.54	5.09e-05	7.8686	0.052
12/08/02	15	762.74	8.33	4.64	15.72	0.0029	336.07	24.51	2.17	0.01	0.57	6.68	2.69	4.75	2.31	1.79	0.31	6.78	2.89	2.01	2.4	1.74	0.55	5124	590.11	743.25	338	338	7.83	749.28	6.86	0.55	0	7.8929	0.0522
12/08/02	17	700.08	8.22	4.77	15.67	0.0027	323.41	20.78	2.06	20.61	0.87	6.63	2.69	6.23	0.65	0.69	0.25	6.73	2.86	3.53	0.67	0.62	0.27	3620	589.53	714.72	311	310	8.06	684.86	6.86	0.55	0	7.9376	0.0518
12/08/02	19	682.48	8.18	4.75	15.37	0.0042	333.8	20.16	2.23	0	1.13	6.64	2.68	4.92	0.1	0.16	0.2	6.75	2.77	1.65	0.01	0.05	0.23	257	518.7	702.81	302	303	8.26	669.86	6.85	0.55	0	7.917	0.0536
12/08/02	21	682.04	8.28	4.7	15.54	0.0005	326.57	18.95	2.16	0	1.16	6.67	2.76	3.55	0.52	0.6	0.3	6.81	2.87	0.65	1.28	1.13	0.51	5906	589.21	711.45	309	309	8.15	683.29	6.85	0.55	0	7.9773	0.0528
12/08/02	23	601.07	8.21	4.78	15.49	0.0012	325.04	19.69	2.03	0	0.75	6.67	2.72	2.28	0.01	0.07	0.25	6.79	2.76	1.79	0.67	0.47	0.46	824	553.94	667.8	272	272	8.33	596.21	6.86	0.55	0	7.9657	0.0527
12/09/02	1	557.63	8.13	5.03	15.35	0.0044	306.95	19.61	2.07	0	0.51	6.69	2.78	2.69	0.92	0.65	0.6	6.82	2.72	0.03	0	0.09	0.51	2479	589.91	650.86	266	251	8.44	554.89	6.88	0.55	0	7.9142	0.0531
12/09/02	3	497.17	8.04	5.61	15.36	0.0041	322.69	26.58	2.17	0	0.23	6.69	2.74	1.91	0.04	0.15	0.5	6.83	2.89	1.06	1.8	1.35	1.16	3900	589.41	625.74	261	227	8.4	504.54	6.89	0.55	0	7.9235	0.0528
12/09/02	5	418.72	8.2	5.15	14.57	0.0029	322.57	38.35	2.24	0.01	0.14	6.67	2.79	3.02	0.77	0.8	0.71	6.77	2.8	1.89	0.2	0.14	0.63	2221	589.35	587.1	256	190	8.21	418.01	6.89	0.55	0	7.8872	0.053
12/09/02	7	405.76	8.16	4.98	14.29	0.002	304.61	27.87	1.94	0	0.13	6.63	2.76	3.62	0.19	0.15	0.36	6.81	2.81	0.17	0.19	0.28	0.51	668	566.49	587.81	254	183	8.24	399.03	6.88	0.55	0	7.8739	0.053
12/09/02	9	459.52	8.15	4.72	14.2	0.0024	300.06	16.86	1.33	0	0.13	6.65	2.79	2.42	0.36	0.39	0.3	6.76	2.88	1.83	1.6	1.11	0.6	3197	589.52	603.53	255	192	8.27	433.1	6.88	0.55	5.09e-05	7.8421	0.0529
12/09/02	11	657.46	8.34	4.91	14.6	0.0049	292.52	15.89	1.16	0	0.5	6.66	2.76	1.69	0	0.05	0.24	6.75	2.8	1.22	0.03	0	0.25	3	496.72	676.12	279	270	8.09	612.25	6.87	0.55	0	7.8544	0.053
12/09/02	13	779.77	8.52	5.01	15.29	0.0044	335.5	31.62	2.35	0.01	0.97	6.67	2.81	2.67	0.49	0.75	0.37	6.81	2.79	0.04	0.07	0.23	0.35	1328	589.33	753.74	343	341	7.86	759.85	6.86	0.55	0	7.7772	0.0528
12/09/02	15	724.65	8.32	4.7	15.75	0.0025	335.31	30.77	2.68	0	0.64	6.67	2.75	4.42	1.65	1.32	0.24	6.82	2.9	1.53	2.29	2.27	0.65	6391	586.1	746.43	351	328	7.95	721.2	6.87	0.55	0.0001	7.7104	0.0526
12/09/02	17	642.65	8.22	4.87	15.62	0.0025	314.51	23.41	2.4	0.01	0.46	6.65	2.73	5.92	0.83	0.83	0.19	6.77	2.92	3.43	1.97	1.49	0.22	4873	589.69	719.91	349	288	8.2	637.55	6.88	0.55	0	7.7062	0.0526
12/09/02	19	608.99	8.24	4.76	15.38	0.0042	353.23	21.85	2.44	0	0.08	6.64	2.71	5.47	0.2	0.18	0.14	6.75	2.86	2.88	0.06	0.09	0.27	936	539.41	706.31	345	266	8.5	593.1	6.87	0.55	5.09e-05	7.7472	0.0534
12/09/02	21	620.71	8.29	4.78	15.32	0.0027	348.46	22.01	2.49	0	0.06	6.68	2.79	3.26	0.44	0.56	0.26	6.81	2.92	0.54	0.65	0.68	0.3	4479	569	713.03	345	277	8.43	614.31	6.87	0.55	0	7.8115	0.0528
12/09/02	23	568.99	8.26	4.76	15.29	0.0025	347.16	22.86	2.43	0.01	0.06	6.68	2.75	2.13	0.02	0.14	0.21	6.78	2.87	2.05	0.78	0.59	0.32	1287	568.52	701.14	345	256	8.45	569.27	6.88	0.55	0	7.8214	0.0525
12/10/02	1	517.6	8.16	5.02	15.19	0.0037	346.16	24.34	2.69	0.01	0.06	6.7	2.86	2.79	0.9	0.84	0.58	6.81	2.84	0.2	0	0.03	0.31	2445	588.76	691.33	344	235	8.31	518.12	6.88	0.55	0	7.784	0.0526
12/10/02	3	426.76	8.09	5.55	15.05	0.0056	344.96	28.81	3.25	0	0.06	6.69	2.82	2.06	0.05	0.25	0.48	6.81	2.98	1.06	1.47	1.14	0.78	3323	588.88	669.59	342	198	7.93	433.41	6.89	0.55	0	7.7257	0.0535
12/10/02	5	383.52	8.22	4.95	14.36	0.0051	343.33	40.18	2.83	0.01	0.06	6.67	2.93	3.21	0.92	0.74	0.76	6.76	2.89	1.99	0.27	0.17	0.42	2483	590.22	653.68	343	172	7.8	378.3	6.89	0.55	0	7.7575	0.0527
12/10/02	7	424.69	8.15	4.81	14.13	0.0031	320.31	29.12	2.21	0.01	0.07	6.66	2.85	2.52	0.09	0.2	0.37	6.8	2.9	0.17	0.17	0.28	0.44	778	534.34	672.57	360	177	7.34	400.67	6.88	0.55	0	7.7761	0.0533
12/10/02	9	644.97	8.25	5.46	14.78	0.0025	266.06	19.45	1.51	0	0.09	6.66	2.88	2.98	0.4	0.49	0.37	6.77	2.94	1.63	1.32	0.89	0.4	2737	580.2	689.12	303	270	7.74	605.94	6.88	0.55	0	7.7409	0.0535
12/10/02	11	682.79	8.51	5.63	15.45	0.0043	310.44	39.25	2.2	0.02	0.21	6.68	2.8	1.95	0.23	0.42	0.23	6.78	2.88	0.61	0	0.03	0.27	53	539.69	691.69	294	295	8.18	651.22	6.87	0.55	0	7.6923	0.0543
12/10/02	13	747.38	8.34	5.47	15.6	0.0068	360.16	44.82	3.04	0.01	0.13	6.69	2.82	3.91	2.14	2.17	0.32	6.85	2.91	0.3	0.95	1.32	0.71	4750	583.85	668.61	302	302	8.12	673.74	6.87	0.55	0	7.68	0.0543
12/10/02	15	701.36	8.28	5.45	15.71	0.0029	362.55	36.73	2.97	0.01	0.17	6.67	2.78	6.14	2.56	2.3	0.23	6.86	2.88	1.96	2.49	4.92	0.71	5468	588.65	690.46	301	300	8.07	669.02	6.88	0.56	0	7.6466	0.0534
12/10/02	17	657.73	8.2	5.57	15.56	0.0041	349.5	36.89	3.17	0.01	0.08	6.66	2.76	7.7	2.24	1.63	0.23	6.83	2.83	3.46	2.5	4.62	0.39	5314	590.37	626.11	286	266	8.36	587.27	6.89	0.56	5.09e-05	7.6164	0.0539
12/10/02	19	678	8.19	5.48	15.27	0.0049	356.72	36.19	3.28	20.1	0.08	6.63	2.74	8.83	1.53	1.25	0.21	6.8	2.77	4.62	2.53	3.76	0.29	4975	590.15	686.79	367	267	8.73	590.27	6.89	0.57	5.09e-05	7.6005	0.0533
12/10/02	21	629.1	8.28	5.23	15.29	0.0058	349.94	35.85	3.24	0.01	0.07	6.62	2.73	9.55	1.1	0.92	0.25	6.78	2.69	5.41	2.49	3.43	0.22	4299	588.75	674.45	279	275	8.54	606.21	6.87	0.57	0	7.5851	0.0532
12/10/02	23	560.24	8.28	5.08	15.12	0.0025	351.86	31.48	3.18	0	0.06	6.6	2.73	9.96	0.51	0.71	0.17	6.76	2.68	6.52	2.48	2.79	0.13	3590	589.57	661.58	255	255	8.65	562.08	6.85	0.57	0	7.5745	0.054
12/11/02	1	463.58	8.24	4.75	14.92	0.0029	347.79	27.75	3.15	0.01	0.1	6.58	2.73	9.95	0.31	0.27	0.18	6.72	2.67	8.27	2.19	1.67	0.2	2573	590.29	624.48	237	214	8.75	469.97	6.84	0.57	5.09e-05	7.5535	0.0537
12/11/02	3	380.74	8.26	4.99	14.51	0.0025	329.38	26.44	3.2	0	0.06	6.61	2.77	7.18	0.3	0.45	0.18	6.68	2.63	8.58	0.51	0.41	0.27	862	589.87	602.57	229	177	8.92	385.73	6.83	0.57	0	7.5425	0.0534
12/11/02	5	342.3	8.24	4.98	14.14	0.0017	320.45	25.58	3.07	0	0.06	6.59	2.77	6.81	0.22	0.19	0.22	6.72	2.67	5.61	0.2	0.35	0.21	261	576.21	590.93	224	155	11.78	339.95	6.83	0.57	5.09e-05	7.5379	0.0535
12/11/02	7	396.7	8.16	4.91	14.02	0.0049	291.54	23.42	2.67	0	0.07	6.63	2.79	4.18	0.23	0.29	0.16	6.69	2.73	5.83	0.41	0.52	0.26	2662	589.97	576.28	202	166	9.56	362.3	6.82	0.57	0.0002	7.5343	0.054
12/11/02	9	646.46	8.24	5.38	14.7	0.0027	280.96	20.86	2.08	0.01	0.06	6.63	2.77	3.6	0.12	0.17	0.2	6.72	2.66	3.76	0	0.01	0.1	161	515.03	666.93	269	271	7.97	551.83	6.82	0.56	0	7.5282	0.0538
12/11/02	11	663.77	8.46	5.71	15.45	0.0031	311.08	29.2	2.32	0.01	0.08	6.67	2.78	2.41	0.84	0.8	0.2	6.78	2.69	1.5	0.57	0.68	0.18	2090	549.91	695.96	306	306	7.82	618.16	6.82	0.56	0	7.5279	0.054
12/11/02	13	662.9	8.31	5.56	15.67	0.0041	352.8	0.79	0	0	0.32	6.66	2.78	4.67	2.15	1.78	0.34	6.77	2.71	2.85	2.38	1.91	0.21	4142	588.72	698.13	310	309	7.77	627.69	6.83	0.56	5.09e-05	7.5261	0.0534
12/11/02	15	662.4	8.29	5.81	15.75	0.0025	344.85	0	0.16	0	0.38	6.66	2.72	6.83	2.52	2.49	0.28	6.75	2.76	4.85	2.51	2.22	0.26	4456	590.3	697.91	308	310	7.74	623.27	6.84	0.57	0	7.5189	0.0532
12/11/02	17	606.59	8.22	5.88	15.58	0.0058	364.44	0	0.11	0.01	0.08	6.65	2.68	8.51	2.53	2.75	0.26	6.72	2.8	6.37	2.48	1.74	0.2	4504	589.82	680.88	292	288	7.7	576.72	6.84	0.57	0	7.5569	0.0533
12/11/02	19	607.68	8.21	5.84	15.47	0.0025	332.68	0	0.01	2.86	0.06	6.64	2.67	9.77	2.47	2.67	0.24	6.7	2.78	7.28	1.53	1.13	0.31	4034	588.28	664.88	274	274	7.8	555.73	6.83	0.57	0	7.5611	0.0533
12/11/02	21	604.07	8.29	5.49	15.35	0.0036	339.85	0	0.02	0.84	0.07	6.63	2.67	11.28	2.51	2.32	0.28	6.69	2.75	8.44	1.51	1.09	0.25	4248	589.69	691.65	290	290	7.65	588.04	6.82	0.57	0	7.6069	0.0534
12/11/02	23	537.09	8.26	5.13	15.27	0.0027	316.01	0	0	0.28	0.06	6.61	2.68	12.58	2.3	1.65	0.32	6.67	2.73	9.14	1.18	1	0.32	3821	589.42	681.86	274	274	7.79	547.56	6.81	0.57	5.09e-05	7.6856	0.0534
12/12/02	1	447.51	8.24	5.11	15.07	0.0037	341.24	0.28	0	0.05	0.06	6.57	2.69	13.47	0.59	0.64	0.33	6.65	2.73	9.62	0.5	0.42	0.36	2421	587.28	646.06	254	230	7.66	455.19	6.8	0.57	5.09e-05	7.7127	0.0535
12/12/02	3	363.48	8.26	5.25	14.56	0.0071	337.16	0	0	0.01	0.1	6.58	2.72	11.51	0.21	0.31	0.3	6.67	2.68	7.69	0	0.03	0.32	100	524.22	609.22	249	187	7.46	371.84	6.79	0.57	0	7.748	0.0536
12/12/02	5	327.93	8.23	5.43	14.2	0.0053	325.63	0	0	0.02	0.06	6.57	2.74	10.62	0.23	0.29	0.32	6.69	2.81	5.7	0.45	0.69	0.28	1926	589.97	586.19	246	160	8	324.1	6.79	0.57	0	7.7358	0.0542
12/12/02	7	394.67	8.15	5.38	13.95	0.0022	325.78	0	0	21.46	0.06	6.61	2.77	7.94	0.28	0.46	0.36	6.66	2.8	6.13	0.28	0.16	0.31	1613	590	616.06	250	179	9.43	354.71	6.79	0.57	0	7.7389	0.054
12/12/02	9	603.61	8.18	5.33	14.18	0.0017	297.25	0	0	2.26	0.06	6.61	2.76	7.62	0.16	0.21	0.31	6.71	2.81	3.66	0	0.02	0.31	35	514.53	679.6	313	262	7.58	532.54	6.79	0.57	5.09e-05	7.6858	0.0545
12/12/02	11	639.49	8.48	5.73	15.22	0.0027	324.52	0	0	0.02	0.4	6.63	2.77	6.31	0.47	0.65	0.37	6.76	2.83	1.75	0.73	0.71	0.37	2043	573.21	692.62	314	298	7.15	600.27	6.8	0.57	5.09e-05	7.5999	0.0542
12/12/02	13	630.69	8.23	5.18	15.06	0.0017	339.56	0	0	0.31	0.38	6.62	2.75	7.78	0.92	0.88	0.4	6.74	2.78	3.47	1.34	1.06	0.41	3018	589.49	702.25	333	299	7.41	589.63	6.8	0.57	0	7.5603	0.0539
12/12/02	15	636.55	8.38	5.64	15.14	0.0029	348.87	0	0	0	0.07	6.61	2.73	9.13	1.37	1.17	0.49	6.73	2.79	5.07	2.11	1.46	0.41	5028	588.76	681.26	295	294	7.5	596	6.81	0.57	0	7.5658	0.0545
12/12/02	17	571.16	7.94	5.22	15.14	0.0078	373.58	0	0	0	0.08	6.62	2.7	9.85	0.96	0.99	0.53	6.71	2.78	6.35	0.79	0.78	0.42	3204	589.92	628.87	260	261	7.83	541.88	6.8	0.57	0	7.5593	0.0539
12/12/02	19	573.55	8.13	5.19	14.98	0.0054	355.29	0	0	5.38	0.12	6.6	2.68	10.56	0.82	0.77	0.5	6.68	2.77	6.92	0.43	0.44	0.44	2574	589.86	578.05	232	234	8.07	518.45	6.8	0.57	0	7.5177	0.054
12/12/02	21	590.82	8.33	5.06	15.06	0.0041	330.42	0	0	0.02	0.07	6.6	2.67	10.1	0.24	0.29	0.55	6.72	2.73	4.3	0.1	0.18	0.46	394	562.89	666.19	261	261	7.82	576.7	6.8	0.57	0	7.5459	0.0537
12/12/02	23	527.64	8.04	4.94	15.21	0.0036	313.73	0	0	0	0.06	6.64	2.7	7.81	0.97	0.81	0.63	6.75	2.8	3.66	1.63	1.25	0.5	4336	588.7	652.23	247	247	7.74	537.86	6.8	0.57	0.0001	7.6015	0.0536
12/13/02	1	430.02	8.04	5.15	15.01	0.0042	339.89	0.21	0	0.02	0.07	6.61	2.69	8.23	0.25	0.33	0.57	6.71	2.74	4.82	0.58	0.41	0.44	1500	578.39	576.98	206	203	7.71	439.82	6.8	0.57	5.09e-05	7.6159	0.0535
12/13/02	3	346.24	8.23	5.36	14.57	0.0053	351.8	0	0.01	0.02	0.05	6.63	2.71	5.82	0.37	0.53	0.54	6.73	2.7	3.06	0	0	0.52	667	567.22	463.04	164	165	7.21	358.27	6.79	0.57	5.09e-05	7.5825	0.0539
12/13/02	5	308.71	8.21	5.44	14.24	0.0042	312.24	0	0	0.02	0.06	6.62	2.7	5.04	0.08	0.12	0.59	6.77	2.77	0.41	0.18	0.32	0.56	341	539.91	394.53	141	139	9.59	307.8	6.79	0.57	0.0002	7.556	0.0539
12/13/02	7	350.18	8.12	5.56	14.04	0.0041	259.57	0	0	0.01	0.06	6.64	2.72	3.34	0.36	0.37	0.63	6.73	2.78	1.33	0.45	0.64	0.77	1742	577.59	419.75	142	147	12.75	321.18	6.8	0.57	0	7.5418	0.0541
12/13/02	9	560.3	8.26	5.44	14.32	0.0031	262.48	0	0	16.13	0.06	6.66	2.7	2.16	0.11	0.16	0.65	6.75	2.73	0.45	0	0	0.62	379	464.8	619.81	224	224	9.58	503.21	6.81	0.57	5.09e-05	7.5238	0.0541
12/13/02	11	589.13	8.45	5.63	14.81	0.0054	344.73	0	0	3.45	0.06	6.65	2.7	3.07	0.51	0.53	0.68	6.78	2.76	0.15	0.24	0.43	0.94	2397	589.79	667.68	266	265	7.17	579.01	6.83	0.57	0	7.4894	0.054
12/13/02	13	587.98	8.22	5.21	15.13	0.0029	339.75	0	0	0	0.06	6.64	2.71	3.52	0.35	0.48	0.7	6.78	2.76	1.71	2.15	1.37	1.06	3125	589.66	666.6	265	263	7.52	576.03	6.83	0.57	5.09e-05	7.4667	0.0535
12/13/02	15	608.14	7.98	5.35	15.16	0.0036	351.57	0	0	0	0.12	6.64	2.72	4.61	1.2	0.93	0.72	6.75	2.67	3.29	1.25	1.07	0.8	3330	589.48	652.03	261	260	7.7	574.24	6.83	0.57	5.09e-05	7.485	0.0536
12/13/02	17	557.34	7.68	5.54	15.24	0.0039	371.18	0	0	0	0.06	6.62	2.71	5.65	0.48	0.42	0.75	6.72	2.65	3.97	0.5	0.44	0.66	2751	590.03	630	243	243	7.73	527.31	6.83	0.57	5.09e-05	7.5805	0.0533
12/13/02	19	545.64	7.66	5.48	15.15	0.0017	336.35	0	0	0	0.06	6.64	2.7	4.15	0.18	0.31	0.73	6.74	2.58	2.63	0.03	0.13	0.61	650	541.08	608.48	229	229	7.64	503.05	6.82	0.57	0.0001	7.6534	0.0532
12/13/02	21	548.12	7.76	5.36	15.27	0.0031	347.96	0	0	0	0.06	6.65	2.7	4.15	0.72	0.72	0.8	6.78	2.7	1.49	1.46	1.13	0.75	4216	589.42	655.33	246	246	7.45	541.94	6.82	0.58	5.09e-05	7.7177	0.053
12/13/02	23	501.07	8.3	4.9	15.35	0.0042	362.23	0.02	0	0	0.06	6.64	2.68	3.91	0.19	0.22	0.71	6.74	2.64	2.46	0.35	0.32	0.66	996	554.81	641.46	232	233	7.31	504.97	6.82	0.58	5.09e-05	7.7675	0.053
12/14/02	1	423.33	8.2	5.34	15.28	0.0022	343.07	0.23	0.14	0	0.05	6.66	2.69	3.02	0.93	0.76	0.8	6.78	2.66	0.21	0.05	0.2	0.74	1977	589.73	592.33	204	204	7.43	438.13	6.83	0.58	0	7.7352	0.0535
12/14/02	3	360.54	8.12	6.66	15.27	0.002	329.69	0	0.07	0	0	6.66	2.69	2.31	0.14	0.28	0.83	6.78	2.75	1.12	1.79	1.28	1.18	3005	589.19	514.03	175	172	8.01	371.01	6.83	0.58	0	7.7531	0.0529
12/14/02	5	317.47	8.19	6.58	14.21	0.0059	330.23	0.02	0.07	0	0.01	6.63	2.68	2.84	0.38	0.43	1.02	6.75	2.62	1.48	0.1	0.11	0.97	521	565.24	437.34	146	147	13.81	312.82	6.83	0.58	5.09e-05	7.7545	0.0536
12/14/02	7	348.67	8.11	6.71	14.21	0.0025	302.11	0	0	0	0	6.65	2.67	1.81	0.26	0.41	0.92	6.79	2.61	0.02	0.17	0.31	0.98	998	533.78	398.78	138	142	12.03	315.22	6.82	0.58	5.09e-05	7.6844	0.0531
12/14/02	9	587.16	8.23	6.07	14.71	0.0034	290	0	0	0	0.01	6.63	2.64	3.38	0.52	0.6	0.97	6.76	2.65	1.36	1.5	1.18	1.2	1250	589.8	627.84	232	231	7.48	514.61	6.84	0.58	0	7.6361	0.0536
12/14/02	11	642.57	8.14	5.53	14.99	0.0061	339.64	0.02	0	0	0.01	6.63	2.64	3.28	0.25	0.49	0.78	6.74	2.61	1.75	0.13	0.14	0.79	2	570.03	711.34	388	262	7.97	582.32	6.84	0.58	5.09e-05	7.8513	0.053
12/14/02	13	674.4	7.7	5.6	15.09	0.002	449.78	0	0	0	2.23	6.65	2.64	4.06	2	1.67	0.78	6.79	2.8	0.41	0.95	1.05	0.95	382	586.59	717.02	368	287	7.5	631.37	6.84	0.59	0	7.8574	0.0528
12/14/02	15	679.9	7.48	5.38	15.21	0.0039	449.67	0	0	0.01	2.56	6.66	2.67	5.54	2.62	1.89	0.71	6.78	3.08	2.25	2.55	2.52	1.1	1124	590.5	680.69	295	294	7.52	643.78	6.84	0.59	0	7.8872	0.0526
12/14/02	17	599.83	7.37	4.97	15.32	0.0025	447.81	0.01	0	0	2.64	6.64	2.84	6.9	2.01	1.46	0.65	6.76	3.47	3.64	2.53	1.82	0.77	1006	589.61	635.27	262	261	8.04	571.5	6.84	0.6	5.09e-05	7.9354	0.0527
12/14/02	19	597.57	7.33	4.61	15.18	0.0022	374.99	0	0	20.33	2.66	6.62	2.82	7.52	0.95	0.87	0.49	6.72	3.52	4.37	1.05	1.05	0.49	198	589.92	613.77	249	248	8.49	547.22	6.84	0.6	0	7.9649	0.0527
12/14/02	21	588.13	7.34	4.1	15.32	0.0027	321.85	0	0.03	0	2.32	6.6	2.81	7.51	0.5	0.63	0.45	6.69	3.49	4.72	0.5	0.59	0.36	3	590.05	625.23	252	251	8.66	554.58	6.82	0.6	5.09e-05	8.0099	0.0526
12/14/02	23	529.32	7.34	4.14	15.38	0.0034	357.15	0	0.01	0	0.39	6.59	2.76	7.63	0.5	0.4	0.39	6.7	3.3	3.7	0.4	0.12	0.35	3	590.14	595.94	232	232	8.57	505.93	6.81	0.6	0	8.0547	0.0521
12/15/02	1	452.75	7.32	4.35	15.14	0.0037	349.37	8.15e-05	0.02	0	0	6.6	2.67	5.87	0.18	0.34	0.36	6.76	3.39	0.4	0.19	0.53	0.4	189	530.25	523.03	199	197	8.15	430.04	6.81	0.6	0	8.0777	0.0525
12/15/02	3	403.33	8.02	5.34	14.8	0.0017	340.25	0	0	0	0	6.59	2.73	5.15	0.45	0.62	0.4	6.75	3.45	1.28	2.4	1.77	0.67	269	589.68	453.83	170	170	8.03	373.63	6.8	0.6	0	8.0639	0.053
12/15/02	5	352.86	8.15	5.72	14.42	0.0036	317.86	0	0	0	0.14	6.6	2.64	3.14	0.19	0.26	0.37	6.7	3.2	2.12	0.33	0.3	0.46	6	569.72	402.92	151	149	7.69	325.79	6.8	0.6	5.09e-05	8.0634	0.0527
12/15/02	7	347.23	8.09	5.69	14.27	0.0029	322.29	0	0	0	0	6.59	2.66	3.01	0.27	0.34	0.38	6.74	3.2	0.12	0.03	0.17	0.43	6	562.15	360.1	136	139	7.22	308.46	6.79	0.6	0	8.0693	0.0524
12/15/02	9	452.98	8.1	5.57	14.29	0.0029	306.57	0	0	0	0	6.62	2.63	1.58	0.22	0.44	0.48	6.72	3.21	0.75	0.9	0.83	0.73	9	589.74	483.42	176	176	6.65	392.9	6.8	0.6	0	8.0778	0.0526
12/15/02	11	625.42	8.41	5.26	14.73	0.0014	312.41	0	0	0	0.08	6.6	2.63	2.88	0.38	0.5	0.62	6.7	3.12	1.06	0.15	0.09	0.53	2	570.15	644.19	250	248	7.38	554.26	6.81	0.6	5.09e-05	8.0664	0.0523
12/15/02	13	684.87	8.3	5.12	15.3	0.0037	363.79	0	0	0	0.06	6.63	2.64	2.1	0.59	0.69	0.45	6.75	3.13	0.08	0.48	0.46	0.56	753	560.97	682.58	293	293	7.5	645.17	6.8	0.6	0	8.0299	0.0528
12/15/02	15	664.59	7.95	4.94	15.59	0.002	360.44	0	0	0	0.06	6.64	2.67	3.82	2.36	1.75	0.48	6.76	3.13	1.42	2.52	2.59	0.68	2111	589.03	677.61	288	286	7.6	629.79	6.81	0.6	0	8.0268	0.0523
12/15/02	17	592.71	7.41	4.88	15.53	0.001	357.8	0	0	0	0.38	6.64	2.66	5.63	2.23	1.6	0.42	6.73	3.2	2.99	2.43	2.12	0.39	3192	586.9	639.91	261	260	7.79	564.11	6.82	0.61	5.09e-05	8.0479	0.0519
12/15/02	19	592.3	7.25	5.01	15.33	0.0024	353.36	0	0	0	0.95	6.63	2.58	6.56	0.58	0.69	0.34	6.7	3.11	4.57	1.21	0.79	0.33	1048	590.43	613.43	243	245	7.89	537.23	6.82	0.6	0	8.0273	0.0525
12/15/02	21	595.04	7.2	4.82	15.37	0.002	361.28	0	0	0	0.74	6.63	2.55	6.28	0.21	0.27	0.33	6.73	3.01	2.75	0	0.07	0.3	3	544.47	627.07	251	251	7.68	555.73	6.82	0.6	0	7.9379	0.0524
12/15/02	23	512.2	7.17	4.84	15.38	0.0029	329.37	0	0	0	0.74	6.65	2.57	4.44	0.48	0.71	0.41	6.77	3.21	0.98	1.3	1.09	0.39	2484	585.04	584.35	227	227	7.67	494.67	6.83	0.6	5.09e-05	7.8983	0.0517
12/16/02	1	469.34	7.36	4.97	15.14	0.002	357.04	0	0	0	0.38	6.63	2.56	4.55	0.22	0.23	0.43	6.73	3.01	2.43	0.54	0.62	0.32	117	574.5	556.48	206	205	7.54	448.17	6.83	0.6	0	7.9588	0.0524
12/16/02	3	547.44	8.18	6.06	14.53	0.0019	306.03	0	0.02	0	0.06	6.68	2.58	2.05	0.45	0.64	0.38	6.76	2.95	0.58	0	0.02	0.27	205	556.74	618.27	237	237	7.58	520.8	6.83	0.6	0	7.9041	0.0525
12/16/02	5	454.83	7.99	6.51	14.2	0.0044	340.16	0	0	0	0.06	6.66	2.58	3.51	0.92	0.67	0.43	6.79	3.1	0.29	0.92	0.96	0.64	1267	589.9	520.3	196	195	7.06	423.96	6.84	0.6	0	7.9141	0.0527
12/16/02	7	461.68	7.87	6.25	13.78	0.0029	323.1	0	0	0	0.06	6.65	2.56	2.88	0.04	0.09	0.32	6.75	2.97	2.09	1.55	0.89	0.52	10	574.99	533.45	195	193	6.82	427.08	6.84	0.6	0	7.9159	0.052
12/16/02	9	422.92	7.94	5.77	13.96	0.0044	293.59	0	0.06	0	0.06	6.66	2.56	2.2	0.49	0.56	0.38	6.76	2.9	0.75	0	0	0.38	21	585.33	537.29	182	180	6.83	403.65	6.84	0.6	0	7.8904	0.0521
12/16/02	11	669.2	8.34	5.65	14.36	0.0012	297.9	0	0	0	0.06	6.64	2.55	2.23	0.05	0.04	0.3	6.79	2.93	0.05	0.22	0.31	0.49	21	550.61	672.71	271	271	7.01	612.12	6.84	0.6	0	7.9272	0.0526
12/16/02	13	786.71	8.45	5.58	15.14	0.0015	350.91	0	0	0	0.06	6.69	2.55	1.94	0.94	0.88	0.37	6.75	2.95	1.27	0.57	0.69	0.45	561	589.39	784.03	360	358	6.97	783.69	6.83	0.6	0	7.9356	0.0522
12/16/02	15	788.84	7.87	5.26	15.57	0.0022	365.19	0	0	0.29	0.1	6.69	2.52	3.88	2.44	2.82	0.42	6.72	3.1	2.28	0.5	0.67	0.39	1812	589.1	746.43	343	342	7.3	757.95	6.84	0.61	0	8.0891	0.052
12/16/02	17	1110.28	8.08	4.79	14.77	0.0019	364.01	0	0	19.28	0.14	6.7	2.6	5.36	1.91	3.02	0.46	6.72	3.25	2.68	0.42	0.85	0.33	5686	589.36	955.5	492	494	6.73	1087.94	6.82	0.61	5.09e-05	8.1726	0.0518
12/16/02	19	1020.4	8.12	3.78	14.09	0.0032	338.45	0	0	0.24	0.07	6.7	2.6	6.35	1.85	1.94	0.39	6.78	2.91	2.98	1.41	1.04	0.33	6100	586.61	896.18	448	448	7.09	988.3	6.84	0.61	0	8.193	0.0514
12/16/02	21	1317.52	8.26	3.29	13.9	0.0027	302.55	0	0	0.07	0.17	6.64	2.56	6.72	0.4	0.39	0.37	6.75	2.62	2.85	0.23	0.25	0.26	133	586.35	1080.61	577	582	6.78	1289.03	6.81	0.6	0	8.2447	0.0515
12/16/02	23	1128.11	8.16	3.02	13.37	0.0012	306.97	0	0	0.01	0.17	6.66	2.53	4.73	0.34	0.48	0.37	6.81	2.72	0.32	0.66	0.65	0.33	1550	561.04	1020.39	539	534	6.77	1155.65	6.82	0.59	0	8.2297	0.0517
12/17/02	1	1043.17	8.25	3.46	13.05	0.0012	317.12	0	0	0.14	0.17	6.63	2.51	4.7	0.32	0.29	0.3	6.74	2.73	1.71	1.29	0.95	0.29	1117	588.32	925.07	469	470	7.31	1032.06	6.83	0.58	0	8.2639	0.0515
12/17/02	3	883.93	8.15	3.31	12.49	0.0022	272.98	0	0	0	0.13	6.67	2.5	2.52	0.29	0.44	0.34	6.75	2.71	0.77	0.01	0	0.25	6	561.15	859.24	417	416	7.54	901.63	6.83	0.56	0	8.3301	0.0517
12/17/02	5	763.06	8.13	3.49	11.74	0.0034	225.72	0	0	0	0.07	6.62	2.49	3.24	0.32	0.43	0.29	6.79	2.88	0.15	0.3	0.36	0.42	70	589.96	757.4	349	348	7.92	761.71	6.85	0.55	0	8.3158	0.0514
12/17/02	7	811.79	8.12	3.61	11.95	0.0024	160.69	0	0	0	0.09	6.66	2.5	1.58	0.01	0.2	0.31	6.71	2.85	1.31	0.53	0.38	0.29	9	570.57	768.64	353	354	7.9	785.93	6.84	0.54	0	8.2662	0.0511
12/17/02	9	1001.82	8.24	4.19	12.74	0.002	241.76	0	0	0.01	0.05	6.65	2.53	1.78	0.26	0.23	0.33	6.74	2.87	0.14	0	6.78e-06	0.22	6	550.92	870.6	421	420	7.5	937.83	6.82	0.53	0	8.2105	0.0514
12/17/02	11	1091.6	8.39	4.47	13.26	0.0048	308.37	0	0	0	0.18	6.69	2.54	1.93	1.12	0.98	0.35	6.8	3.02	0.09	0.32	0.34	0.44	598	563.9	972.05	500	501	6.85	1095.05	6.82	0.52	0	8.1737	0.0522
12/17/02	13	1093.91	8.09	4.08	13.07	0.002	310.99	0	0	0	0.23	6.66	2.61	3.81	2.42	2.72	0.37	6.81	3.11	1.25	2.45	2.46	0.41	2582	589.79	918.01	477	475	6.86	1040.56	6.84	0.52	0	8.2004	0.0512
12/17/02	15	1119.98	8.21	4.5	13.33	40.7426	283.49	0	0	0.16	0.59	6.63	2.64	5.46	2.49	2.39	0.34	6.78	3.03	2.17	2.54	3.47	0.31	2535	589.35	932.23	485	483	7.08	1057.95	6.82	0.52	0	8.2023	0.0515
12/17/02	17	982.23	8.28	4.37	13.22	176.897	316.68	0	0	0	0.7	6.61	2.67	6.31	2.05	1.38	0.28	6.76	3.07	3.4	2.45	2.73	0.27	2220	589.58	800.06	369	369	7.71	802.62	6.82	0.52	0	8.1912	0.0518
12/17/02	19	993.94	8.24	4.35	13.22	82.8287	336.51	0	0	0	0.36	6.59	2.64	6.75	0.65	0.92	0.27	6.73	3.15	4.32	2.52	1.98	0.28	1581	589.54	840.93	393	394	7.93	872.23	6.8	0.51	0	8.1623	0.0518
12/17/02	21	1044.67	8.23	4.37	13.43	134.304	321.59	0	0	0	0.56	6.59	2.62	7.01	1.28	0.96	0.28	6.7	3.19	4.6	1.85	1.28	0.25	1384	589.98	869.14	420	419	7.69	915.47	6.78	0.51	0	8.1883	0.0519
12/17/02	23	981.99	8.23	4.19	13.3	106.352	333.93	0	0	0	1.1	6.58	2.62	7.17	0.49	0.85	0.3	6.68	3.21	5.25	1.05	0.92	0.21	296	590.13	816.17	381	381	7.91	843.23	6.77	0.51	0	8.2158	0.0518
12/18/02	1	873.04	8.15	4.46	13	0.0027	300.14	0	0	0	1.2	6.57	2.63	7.03	0.52	0.71	0.28	6.66	3.26	5.53	0.5	0.61	0.26	2	590.03	856.59	406	406	7.66	880.81	6.76	0.51	0	8.2186	0.0515
12/18/02	3	795.77	8.13	4.68	12.57	0.0012	276.87	0	0	0	1.2	6.58	2.57	6.56	0.17	0.23	0.25	6.65	3.2	5.23	0.28	0.22	0.24	15	558.27	799.96	363	365	7.81	792.85	6.75	0.51	0	8.2078	0.0518
12/18/02	5	771.12	8.08	4.11	12.37	0.002	293.64	0	0	0	1.2	6.6	2.62	5.18	0.54	0.59	0.29	6.71	3.2	2.38	0.17	0.25	0.29	309	590.01	768.01	346	348	7.85	758.06	6.77	0.51	0	8.1921	0.0518
12/18/02	7	678.09	8.19	4.34	12.5	0.0027	223.87	0	0	0	1.2	6.61	2.57	4.2	0	0.12	0.25	6.69	3.19	2.68	0.46	0.58	0.3	29	580.24	718.18	311	309	7.94	680.28	6.78	0.51	0	8.1565	0.0514
12/18/02	9	813.75	8.21	4.7	13.55	100.956	285.14	0	0	0	1.43	6.63	2.64	2.79	0.25	0.29	0.25	6.71	3.09	1.6	0	0	0.25	22	556.74	717.12	308	307	7.99	679.34	6.79	0.51	0	8.1126	0.0515
[truncated: 59,162 more rows]

## Sheet: Supplementary Table 7
signal	Train	Test	Train_significative	Test_significative
S1	0.609507	1	0	0
S2	1	0.00235567	0	1
[truncated: 15 more rows]
