# Supplementary material for: Forecasting the dynamics of a complex microbial community using integrated meta-omics
Source: Nat Ecol Evol. 2023 Nov 13;8(1):32–44. doi: 10.1038/s41559-023-02241-3 (PMC10781640; doi:10.1038/s41559-023-02241-3)
Supplement: Supplementary file 5 — Source data. [file 41559_2023_2241_MOESM5_ESM.csv]

Omic	expl.var	Pvalue	est.value	expl.block	expl.short	signal_name	sign.value
MG	ma1	2.22647487206339e-07	0.614139162245879	Model	ma1	S6	-1
MG	Dry_matter	0.725100162799615	0.00237079682122903	Manual	Dry_matter	S6	-1
MG	PO4.P	0.845714423043908	0.00117988716068482	Manual	PO4.P	S6	-1
MG	Nitrat	0.0866351636897831	0.00789766858433441	Manual	Nitrat	S6	1
MG	NH4	0.661782073084197	0.0030713925171392	Manual	NH4	S6	1
MG	Oxygen	0.374064432671018	0.0046856716224121	Manual	Oxygen	S6	1
MG	Conductivity	0.838090470573655	0.00107050113538989	Manual	Conductivity	S6	1
MG	pH_manual	0.374451977888686	0.00581379138611247	Manual	pH	S6	-1
MG	Temp_manual	0.888022827570264	0.00288716560963788	Manual	Temp	S6	-1
MG	Oxygen_manual	0.806347791345739	0.00146375135028763	Manual	Oxygen	S6	-1
MG	Inflow_Volume	0.896262596021462	0.000960174192035748	Inflow	Volume	S6	1
MG	Inflow_pH	0.982515612157527	0.000282521689097776	Inflow	pH	S6	-1
MG	Vat1_NH4.N	0.514589536881206	0.00363953854155666	Vat1	NH4.N	S6	-1
MG	Vat2_NH4.N	0.0500144553774257	0.00816209300539087	Vat2	NH4.N	S6	1
MG	Vat2_pH	0.778624692331506	0.00287627135809876	Vat2	pH	S6	1
MG	Aeration	0.0922950735612898	0.00599115710968935	Manual	Areation	S6	-1
MG	fourier(K = 4)C1_52	3.06215277360282e-15	0.141050100335815	Model	Cos1	S6	-1
MG	fourier(K = 4)S1_52	1.51050624317273e-12	0.125801724346902	Model	Sin1	S6	1
MG	fourier(K = 4)C2_52	0.016750673437799	0.0228793969122745	Model	Cos2	S6	-1
MG	fourier(K = 4)S2_52	0.0232455220745374	0.0200426407309461	Model	Sin2	S6	-1
MG	fourier(K = 4)C3_52	0.291633711311474	0.00838238204678444	Model	Cos3	S6	-1
MG	fourier(K = 4)S3_52	0.671733256061958	0.00454361182514567	Model	Sin3	S6	-1
MG	fourier(K = 4)C4_52	0.707231298444285	0.00304996133876862	Model	Cos4	S6	1
MG	fourier(K = 4)S4_52	0.551277568040135	0.00466970686373651	Model	Sin4	S6	1
MG	ar1	0.0454526677207292	0.364401542432665	Model	ar1	S14	1
MG	Dry_matter	0.0500144553774257	0.0109830904288789	Manual	Dry_matter	S14	1
MG	PO4.P	0.340867660960908	0.00382219070970056	Manual	PO4.P	S14	1
MG	Nitrat	0.63132957289146	0.00265480758978914	Manual	Nitrat	S14	-1
MG	NH4	0.275938204028203	0.00501066836018552	Manual	NH4	S14	1
MG	Oxygen	0.498424486565197	0.00358702362992864	Manual	Oxygen	S14	-1
MG	Conductivity	0.895166896145067	0.000491000835226301	Manual	Conductivity	S14	1
MG	pH_manual	0.00499415949928104	0.014823619928003	Manual	pH	S14	1
MG	Temp_manual	0.0293754992892067	0.0329282119101244	Manual	Temp	S14	1
MG	Oxygen_manual	0.125429350165124	0.00617863259763217	Manual	Oxygen	S14	1
MG	Inflow_Volume	0.401893904906067	0.00567526058999937	Inflow	Volume	S14	1
MG	Inflow_pH	0.862156106281894	0.00168016291185568	Inflow	pH	S14	1
MG	Vat1_NH4.N	0.0293754992892067	0.00857283000045601	Vat1	NH4.N	S14	-1
MG	Vat2_NH4.N	0.521439110854978	0.00325843582335046	Vat2	NH4.N	S14	1
MG	Vat2_pH	0.820163668965761	0.00237739597524403	Vat2	pH	S14	1
MG	Aeration	0.0514846154621614	0.00594224169203651	Manual	Areation	S14	-1
MG	ar1	5.11141571223697e-13	1.15164558377615	Model	ar1	S10	1
MG	ar2	1.33906489934085e-05	0.597296349811758	Model	ar2	S10	-1
MG	Dry_matter	6.04849124904967e-05	0.030901629055637	Manual	Dry_matter	S10	-1
MG	PO4.P	0.54266183285311	0.00350821629103412	Manual	PO4.P	S10	1
MG	Nitrat	0.874004525099292	0.00150556308118795	Manual	Nitrat	S10	1
MG	NH4	0.00086097989039767	0.0177472177297419	Manual	NH4	S10	-1
MG	Oxygen	0.0788385955000749	0.010817790293333	Manual	Oxygen	S10	1
MG	Conductivity	6.49078552417524e-06	0.014644849532409	Manual	Conductivity	S10	-1
MG	pH_manual	0.0002557866597932	0.025360885079295	Manual	pH	S10	-1
MG	Temp_manual	0.000240207903926778	0.0796300758564435	Manual	Temp	S10	-1
MG	Oxygen_manual	0.0500144553774257	0.0105006743987243	Manual	Oxygen	S10	-1
MG	Inflow_Volume	0.00582121935372329	0.0223511517438974	Inflow	Volume	S10	-1
MG	Inflow_pH	0.715626185052174	0.00408565094150018	Inflow	pH	S10	-1
MG	Vat1_NH4.N	6.04849124904967e-05	0.0201050310031893	Vat1	NH4.N	S10	1
MG	Vat2_NH4.N	0.661782073084197	0.00324151856251154	Vat2	NH4.N	S10	-1
MG	Vat2_pH	0.482183248030602	0.00726148372067812	Vat2	pH	S10	-1
MG	Aeration	0.088580946574502	0.00702952219822179	Manual	Areation	S10	1
MG	fourier(K = 3)C1_52	0.477307813035504	0.0154669604331732	Model	Cos1	S10	1
MG	fourier(K = 3)S1_52	3.81252260231687e-05	0.0943829667284383	Model	Sin1	S10	-1
MG	fourier(K = 3)C2_52	8.27063109412936e-14	0.135390512028795	Model	Cos2	S10	-1
MG	fourier(K = 3)S2_52	8.75755592159243e-16	0.143711342055656	Model	Sin2	S10	-1
MG	fourier(K = 3)C3_52	0.00167616875366311	0.0522552283847755	Model	Cos3	S10	-1
MG	fourier(K = 3)S3_52	0.0349158759075707	0.0391405325471248	Model	Sin3	S10	-1
MG	ar1	8.61681169736167e-27	0.944290547998464	Model	ar1	S5	1
MG	Dry_matter	0.682897307604049	0.00792700367274978	Manual	Dry_matter	S5	-1
MG	PO4.P	0.906771786514234	0.00162761683423085	Manual	PO4.P	S5	-1
MG	Nitrat	0.557175972601089	0.00908724079561055	Manual	Nitrat	S5	-1
MG	NH4	0.895166896145067	0.00247299277094404	Manual	NH4	S5	-1
MG	Oxygen	0.633042836097099	0.00791819336537307	Manual	Oxygen	S5	-1
MG	Conductivity	0.888022827570264	0.00189213958088103	Manual	Conductivity	S5	1
MG	pH_manual	0.854590766034964	0.00455606153306117	Manual	pH	S5	-1
MG	Temp_manual	0.979276233998056	0.00209689785413588	Manual	Temp	S5	1
MG	Oxygen_manual	0.820163668965761	0.00406605752259918	Manual	Oxygen	S5	-1
MG	Inflow_Volume	0.982885624161284	0.000374983598917854	Inflow	Volume	S5	-1
MG	Inflow_pH	0.813981127121053	0.0063431049809713	Inflow	pH	S5	1
MG	Vat1_NH4.N	0.54266183285311	0.00906012956556358	Vat1	NH4.N	S5	1
MG	Vat2_NH4.N	0.426157646540641	0.0119261076587999	Vat2	NH4.N	S5	-1
MG	Vat2_pH	0.419394196354369	0.0194259824162391	Vat2	pH	S5	-1
MG	Aeration	0.0101965586933392	0.0240185965282246	Manual	Areation	S5	1
MG	Dry_matter	0.452281977463434	0.0106087805299712	Manual	Dry_matter	S15	1
MG	PO4.P	0.54266183285311	0.00670371166652606	Manual	PO4.P	S15	-1
MG	Nitrat	0.895166896145067	0.00192762268588832	Manual	Nitrat	S15	1
MG	NH4	0.853366179940448	0.00395569091288436	Manual	NH4	S15	-1
MG	Oxygen	0.803241808506749	0.00416924285518912	Manual	Oxygen	S15	1
MG	Conductivity	0.47473651455961	0.00707453570925319	Manual	Conductivity	S15	1
MG	pH_manual	0.640599051883511	0.00764216053606243	Manual	pH	S15	1
MG	Temp_manual	0.48510391763464	0.0226562290193086	Manual	Temp	S15	1
MG	Oxygen_manual	0.872598559416248	0.00231242089158041	Manual	Oxygen	S15	1
MG	Inflow_Volume	0.542196521500307	0.00909515867546042	Inflow	Volume	S15	1
MG	Inflow_pH	0.156996869475014	0.0184462347069762	Inflow	pH	S15	-1
MG	Vat1_NH4.N	0.862865746993322	0.00302469464269691	Vat1	NH4.N	S15	1
MG	Vat2_NH4.N	0.773590359553111	0.00413117637730145	Vat2	NH4.N	S15	1
MG	Vat2_pH	0.112645973995385	0.02069102635365	Vat2	pH	S15	-1
MG	Aeration	0.366890597430939	0.00883341469346149	Manual	Areation	S15	1
MG	fourier(K = 3)C1_52	0.000128370055845603	0.0585458737757166	Model	Cos1	S15	1
MG	fourier(K = 3)S1_52	0.000380886156937268	0.0676680583661832	Model	Sin1	S15	1
MG	fourier(K = 3)C2_52	2.14785727050853e-12	0.116159062605617	Model	Cos2	S15	1
MG	fourier(K = 3)S2_52	7.25888942104768e-22	0.149943004902974	Model	Sin2	S15	-1
MG	fourier(K = 3)C3_52	0.444348305843732	0.0123556223564857	Model	Cos3	S15	1
MG	fourier(K = 3)S3_52	0.749778028183213	0.00705350946623769	Model	Sin3	S15	1
MG	intercept	5.58688632256625e-05	0.0267920138328735	Model	intercept	S15	-1
MG	ar1	1.05129214690791e-05	0.610579527645609	Model	ar1	S8	1
MG	Dry_matter	0.477307813035504	0.0124135322111644	Manual	Dry_matter	S8	1
MG	PO4.P	0.54266183285311	0.00769695602896043	Manual	PO4.P	S8	-1
MG	Nitrat	0.406963386555833	0.0118740441157025	Manual	Nitrat	S8	1
MG	NH4	0.426157646540641	0.0124379300190589	Manual	NH4	S8	1
MG	Oxygen	0.895166896145067	0.00237545576812339	Manual	Oxygen	S8	-1
MG	Conductivity	0.557175972601089	0.00590825283404879	Manual	Conductivity	S8	1
MG	pH_manual	0.0232455220745374	0.0346835465765788	Manual	pH	S8	1
MG	Temp_manual	0.89648584942991	0.00653434121255963	Manual	Temp	S8	1
MG	Oxygen_manual	0.429056969577832	0.0102889706647902	Manual	Oxygen	S8	1
MG	Inflow_Volume	0.661782073084197	0.00876277880618915	Inflow	Volume	S8	-1
MG	Inflow_pH	0.0301761372063897	0.0351324180541536	Inflow	pH	S8	-1
MG	Vat1_NH4.N	0.853536509893624	0.00343501250680436	Vat1	NH4.N	S8	-1
MG	Vat2_NH4.N	0.822600639653734	0.00412576157306044	Vat2	NH4.N	S8	-1
MG	Vat2_pH	0.895166896145067	0.00319258268188463	Vat2	pH	S8	1
MG	Aeration	0.170194206953395	0.013370505400345	Manual	Areation	S8	-1
MG	fourier(K = 3)C1_52	0.374451977888686	0.0348498143320859	Model	Cos1	S8	1
MG	fourier(K = 3)S1_52	0.872598559416248	0.0106209042187397	Model	Sin1	S8	-1
MG	fourier(K = 3)C2_52	0.00327171047534934	0.0861557572011183	Model	Cos2	S8	-1
MG	fourier(K = 3)S2_52	0.862156106281894	0.00761807732069358	Model	Sin2	S8	-1
MG	fourier(K = 3)C3_52	0.448923152942258	0.0237201881519053	Model	Cos3	S8	1
MG	fourier(K = 3)S3_52	1.29304533318697e-06	0.135205715764184	Model	Sin3	S8	1
MG	Dry_matter	0.156744629291052	0.0198493174844394	Manual	Dry_matter	S13	1
MG	PO4.P	0.355195102429323	0.0108091265883226	Manual	PO4.P	S13	-1
MG	Nitrat	0.00796623562294714	0.0314253780044083	Manual	Nitrat	S13	-1
MG	NH4	0.00582121935372329	0.0404607199316183	Manual	NH4	S13	-1
MG	Oxygen	0.026689287592597	0.0271288699271546	Manual	Oxygen	S13	1
MG	Conductivity	0.982885624161284	0.000286312955460341	Manual	Conductivity	S13	1
MG	pH_manual	0.743269562900001	0.0066394416222573	Manual	pH	S13	1
MG	Temp_manual	0.0303071169913248	0.0650643019647718	Manual	Temp	S13	-1
MG	Oxygen_manual	0.181534691648987	0.0144148370424425	Manual	Oxygen	S13	-1
MG	Inflow_Volume	0.0495660485260682	0.0265163103370498	Inflow	Volume	S13	-1
MG	Inflow_pH	0.488370208304569	0.0120666002430698	Inflow	pH	S13	-1
MG	Vat1_NH4.N	0.00582121935372329	0.0339713796177688	Vat1	NH4.N	S13	1
MG	Vat2_NH4.N	0.516353688249197	0.00884657159043865	Vat2	NH4.N	S13	-1
MG	Vat2_pH	0.184505128702819	0.0204081197065533	Vat2	pH	S13	-1
MG	Aeration	0.065082005394389	0.0176494715571728	Manual	Areation	S13	-1
MG	fourier(K = 3)C1_52	0.0340182091103386	0.0387553191386837	Model	Cos1	S13	-1
MG	fourier(K = 3)S1_52	2.22482801163457e-13	0.180220330733124	Model	Sin1	S13	-1
MG	fourier(K = 3)C2_52	0.0279163332507475	0.0397106517636445	Model	Cos2	S13	1
MG	fourier(K = 3)S2_52	0.675565316071311	0.00756026746397743	Model	Sin2	S13	1
MG	fourier(K = 3)C3_52	0.235140199768659	0.0196853789056362	Model	Cos3	S13	1
MG	fourier(K = 3)S3_52	0.0301702012573326	0.0384297540372669	Model	Sin3	S13	-1
MG	intercept	0.0184030011500687	0.0187604750103931	Model	intercept	S13	1
MG	ar1	1.63497553196872e-12	0.859833493361114	Model	ar1	S3	1
MG	Dry_matter	0.888022827570264	0.00330561567120108	Manual	Dry_matter	S3	1
MG	PO4.P	0.946085190103458	0.00101063732382765	Manual	PO4.P	S3	-1
MG	Nitrat	0.785077309938892	0.00506309146006464	Manual	Nitrat	S3	1
MG	NH4	0.104812406650081	0.0217938440005447	Manual	NH4	S3	1
MG	Oxygen	0.280069401727975	0.0149911112120278	Manual	Oxygen	S3	-1
MG	Conductivity	0.820163668965761	0.00289753324171057	Manual	Conductivity	S3	-1
MG	pH_manual	0.0788385955000749	0.0270958150550738	Manual	pH	S3	1
MG	Temp_manual	0.0303071169913248	0.0821486012954055	Manual	Temp	S3	1
MG	Oxygen_manual	0.48705296237732	0.00947719314031377	Manual	Oxygen	S3	1
MG	Inflow_Volume	0.48705296237732	0.0133731540267156	Inflow	Volume	S3	1
MG	Inflow_pH	0.738609987147993	0.00788847330708736	Inflow	pH	S3	-1
MG	Vat1_NH4.N	0.437724083211502	0.0111437209267573	Vat1	NH4.N	S3	-1
MG	Vat2_NH4.N	0.888022827570264	0.00266921488581705	Vat2	NH4.N	S3	1
MG	Vat2_pH	0.437724083211502	0.0184561333328873	Vat2	pH	S3	1
MG	Aeration	0.153841752865033	0.0138988582520055	Manual	Areation	S3	1
MG	fourier(K = 1)C1_52	0.0899129801414006	0.121799026184098	Model	Cos1	S3	1
MG	fourier(K = 1)S1_52	0.862156106281894	0.0226866235419721	Model	Sin1	S3	1
MG	Dry_matter	0.982885624161284	0.000465426824175748	Manual	Dry_matter	S4	-1
MG	PO4.P	0.982885624161284	0.00049403193931385	Manual	PO4.P	S4	-1
MG	Nitrat	0.18055673281991	0.0226075559798987	Manual	Nitrat	S4	1
MG	NH4	0.623895384775471	0.0126841873937422	Manual	NH4	S4	-1
MG	Oxygen	0.197957680189782	0.0220559392477891	Manual	Oxygen	S4	-1
MG	Conductivity	0.122488034921585	0.0195744201941187	Manual	Conductivity	S4	-1
MG	pH_manual	0.696474040380572	0.0101365404951371	Manual	pH	S4	1
MG	Temp_manual	0.412296175189783	0.0434554388173234	Manual	Temp	S4	-1
MG	Oxygen_manual	0.936538908301053	0.00153168348496094	Manual	Oxygen	S4	-1
MG	Inflow_Volume	0.148859709929433	0.0297359026590094	Inflow	Volume	S4	-1
MG	Inflow_pH	0.707231298444285	0.00964675071607976	Inflow	pH	S4	1
MG	Vat1_NH4.N	0.0905603305249184	0.0283797166687266	Vat1	NH4.N	S4	1
MG	Vat2_NH4.N	0.18055673281991	0.0205565496475051	Vat2	NH4.N	S4	-1
MG	Vat2_pH	0.640254477485446	0.0124088334956522	Vat2	pH	S4	1
MG	Aeration	0.896969191218681	0.00208185678593223	Manual	Areation	S4	1
MG	fourier(K = 4)C1_52	0.0788385955000749	0.0440844484607984	Model	Cos1	S4	1
MG	fourier(K = 4)S1_52	0.112645973995385	0.0544741672083166	Model	Sin1	S4	-1
MG	fourier(K = 4)C2_52	9.90081064915333e-12	0.174334217175373	Model	Cos2	S4	1
MG	fourier(K = 4)S2_52	0.0185145997061998	0.0434126998621534	Model	Sin2	S4	-1
MG	fourier(K = 4)C3_52	0.197957680189782	0.0275774416789642	Model	Cos3	S4	1
MG	fourier(K = 4)S3_52	0.246622878786124	0.0298412068116314	Model	Sin3	S4	1
MG	fourier(K = 4)C4_52	0.888022827570264	0.00387259108102567	Model	Cos4	S4	-1
MG	fourier(K = 4)S4_52	0.0395639878917501	0.038878868949534	Model	Sin4	S4	-1
MG	ar1	0.00653076756201287	0.444380512804786	Model	ar1	S12	-1
MG	Dry_matter	0.291633711311474	0.00845481633291684	Manual	Dry_matter	S12	1
MG	PO4.P	0.222820030626181	0.00706276037455482	Manual	PO4.P	S12	-1
MG	Nitrat	0.895166896145067	0.00106339313914812	Manual	Nitrat	S12	-1
MG	NH4	0.971805215172549	0.00060053231205272	Manual	NH4	S12	1
MG	Oxygen	0.760839395247218	0.00316453739571276	Manual	Oxygen	S12	1
MG	Conductivity	0.132318466756707	0.00831228011245604	Manual	Conductivity	S12	-1
MG	pH_manual	0.82622596724857	0.00201968037624953	Manual	pH	S12	-1
MG	Temp_manual	0.997493298422164	5.24744310722719e-05	Manual	Temp	S12	1
MG	Oxygen_manual	0.008894475389444	0.012290643332532	Manual	Oxygen	S12	1
MG	Inflow_Volume	0.0303071169913248	0.0147264200386325	Inflow	Volume	S12	-1
MG	Inflow_pH	0.89273501346306	0.00112041658769406	Inflow	pH	S12	1
MG	Vat1_NH4.N	0.953304689810285	0.000644270877833618	Vat1	NH4.N	S12	1
MG	Vat2_NH4.N	0.930166764975722	0.000675910090946374	Vat2	NH4.N	S12	-1
MG	Vat2_pH	0.785077309938892	0.00289299947057888	Vat2	pH	S12	-1
MG	Aeration	0.0384305618943687	0.0111854097467796	Manual	Areation	S12	-1
MG	fourier(K = 2)C1_52	3.01924455731838e-14	0.0578231039898787	Model	Cos1	S12	1
MG	fourier(K = 2)S1_52	1.31876430291025e-27	0.155340861482657	Model	Sin1	S12	-1
MG	fourier(K = 2)C2_52	0.000558068552462669	0.0288698998410315	Model	Cos2	S12	1
MG	fourier(K = 2)S2_52	7.98546598823175e-19	0.0701485412261374	Model	Sin2	S12	1
MG	intercept	7.25888942104768e-22	0.041222276756072	Model	intercept	S12	1
MG	ar1	5.86292017944081e-07	0.732781542444604	Model	ar1	S1	1
MG	Dry_matter	0.149667240867312	0.0209182157761248	Manual	Dry_matter	S1	1
MG	PO4.P	0.308112704981569	0.0111879217786293	Manual	PO4.P	S1	-1
MG	Nitrat	0.946085190103458	0.00115637405866249	Manual	Nitrat	S1	-1
MG	NH4	0.683705123353371	0.00677345942042267	Manual	NH4	S1	1
MG	Oxygen	0.623895384775471	0.00759858928410572	Manual	Oxygen	S1	-1
MG	Conductivity	0.914457759341159	0.00111427701073322	Manual	Conductivity	S1	1
MG	pH_manual	0.112645973995385	0.023960643028383	Manual	pH	S1	1
MG	Temp_manual	0.211043368096409	0.0483504266402019	Manual	Temp	S1	1
MG	Oxygen_manual	0.0278341232344904	0.0240976989108948	Manual	Oxygen	S1	1
MG	Inflow_Volume	0.930166764975722	0.00180950827287067	Inflow	Volume	S1	1
MG	Inflow_pH	0.888022827570264	0.00345615105353049	Inflow	pH	S1	1
MG	Vat1_NH4.N	0.645854659723727	0.00687404753528822	Vat1	NH4.N	S1	-1
MG	Vat2_NH4.N	0.500794883898745	0.00969311013682462	Vat2	NH4.N	S1	-1
MG	Vat2_pH	0.895166896145067	0.00336335895725835	Vat2	pH	S1	1
MG	Aeration	0.54266183285311	0.0067802549401994	Manual	Areation	S1	-1
MG	fourier(K = 2)C1_52	0.895166896145067	0.00744837894799576	Model	Cos1	S1	1
MG	fourier(K = 2)S1_52	0.039675914931614	0.10013971862515	Model	Sin1	S1	1
MG	fourier(K = 2)C2_52	3.69746206906168e-05	0.150615166007734	Model	Cos2	S1	1
MG	fourier(K = 2)S2_52	0.222820030626181	0.0460901147790147	Model	Sin2	S1	1
MG	ar1	1.22066228463306e-06	0.83671902047163	Model	ar1	S16	1
MG	ar2	0.000124594100180612	0.568603018402953	Model	ar2	S16	-1
MG	Dry_matter	0.822600639653734	0.0081617715408168	Manual	Dry_matter	S16	1
MG	PO4.P	0.978346618941679	0.00080154107688974	Manual	PO4.P	S16	-1
MG	Nitrat	0.0233598193203758	0.038449076851651	Manual	Nitrat	S16	-1
MG	NH4	0.0589274563419288	0.0306049826715093	Manual	NH4	S16	-1
MG	Oxygen	0.888022827570264	0.00394487488869183	Manual	Oxygen	S16	-1
MG	Conductivity	0.335887633740361	0.0112235131489442	Manual	Conductivity	S16	1
MG	pH_manual	6.04849124904967e-05	0.0759253888156921	Manual	pH	S16	1
MG	Temp_manual	0.368147913036705	0.0610844011298234	Manual	Temp	S16	1
MG	Oxygen_manual	0.223850914466577	0.0202290516032752	Manual	Oxygen	S16	1
MG	Inflow_Volume	0.875877422859868	0.00573921190946865	Inflow	Volume	S16	-1
MG	Inflow_pH	0.671733256061958	0.0132396986606493	Inflow	pH	S16	1
MG	Vat1_NH4.N	0.895166896145067	0.00297633290911025	Vat1	NH4.N	S16	1
MG	Vat2_NH4.N	0.426157646540641	0.0161220187193321	Vat2	NH4.N	S16	-1
MG	Vat2_pH	0.419394196354369	0.0211087793436761	Vat2	pH	S16	1
MG	Aeration	0.270053614472376	0.0134404803016504	Manual	Areation	S16	1
MG	fourier(K = 4)C1_52	0.260636103649944	0.0446415712693859	Model	Cos1	S16	1
MG	fourier(K = 4)S1_52	0.820163668965761	0.0170902399856447	Model	Sin1	S16	-1
MG	fourier(K = 4)C2_52	0.61707421589173	0.0200890260563104	Model	Cos2	S16	-1
MG	fourier(K = 4)S2_52	0.112645973995385	0.0435906303683042	Model	Sin2	S16	-1
MG	fourier(K = 4)C3_52	0.374451977888686	0.0286603640540561	Model	Cos3	S16	1
MG	fourier(K = 4)S3_52	0.0303071169913248	0.0706647391472677	Model	Sin3	S16	1
MG	fourier(K = 4)C4_52	0.00108996769856354	0.09394588018354	Model	Cos4	S16	1
MG	fourier(K = 4)S4_52	0.0185145997061998	0.0724543569828841	Model	Sin4	S16	-1
MG	Dry_matter	0.681475041621431	0.00464917965016993	Manual	Dry_matter	S11	1
MG	PO4.P	0.383898087599189	0.00679132301045219	Manual	PO4.P	S11	-1
MG	Nitrat	0.825653313665058	0.00267135575506977	Manual	Nitrat	S11	-1
MG	NH4	0.982885624161284	0.000327176223433708	Manual	NH4	S11	-1
MG	Oxygen	0.594692641744921	0.00536262540420306	Manual	Oxygen	S11	1
MG	Conductivity	0.668752841470383	0.00342785386240309	Manual	Conductivity	S11	1
MG	pH_manual	0.61777829945747	0.00620083570126096	Manual	pH	S11	1
MG	Temp_manual	0.825653313665058	0.00753085070603889	Manual	Temp	S11	-1
MG	Oxygen_manual	0.640599051883511	0.00397014394431555	Manual	Oxygen	S11	1
MG	Inflow_Volume	0.0395639878917501	0.0196467133096185	Inflow	Volume	S11	-1
MG	Inflow_pH	0.324882719008157	0.0104887081544616	Inflow	pH	S11	1
MG	Vat1_NH4.N	0.668752841470383	0.00458277209604019	Vat1	NH4.N	S11	1
MG	Vat2_NH4.N	0.61777829945747	0.004607056083518	Vat2	NH4.N	S11	-1
MG	Vat2_pH	0.982181654211444	0.000479150379872671	Vat2	pH	S11	-1
MG	Aeration	0.557175972601089	0.00448469778876196	Manual	Areation	S11	-1
MG	fourier(K = 4)C1_52	1.47118773710643e-12	0.0952531865887493	Model	Cos1	S11	1
MG	fourier(K = 4)S1_52	4.92706453559635e-16	0.159268186370078	Model	Sin1	S11	-1
MG	fourier(K = 4)C2_52	0.0232455220745374	0.0272338337272323	Model	Cos2	S11	1
MG	fourier(K = 4)S2_52	7.72168671080965e-10	0.0553691965766236	Model	Sin2	S11	1
MG	fourier(K = 4)C3_52	0.813981127121053	0.00362274467436933	Model	Cos3	S11	1
MG	fourier(K = 4)S3_52	0.104812406650081	0.0192314728392075	Model	Sin3	S11	1
MG	fourier(K = 4)C4_52	0.888022827570264	0.00189801261439605	Model	Cos4	S11	-1
MG	fourier(K = 4)S4_52	0.888022827570264	0.00218307904749928	Model	Sin4	S11	1
MG	intercept	4.50048972667359e-15	0.0448461378118468	Model	intercept	S11	1
MG	Dry_matter	0.696474040380572	0.00502474490411978	Manual	Dry_matter	S9	-1
MG	PO4.P	0.0963819397565299	0.0115539028062095	Manual	PO4.P	S9	-1
MG	Nitrat	0.0922950735612898	0.0139855507260627	Manual	Nitrat	S9	1
MG	NH4	0.0107552496377718	0.0218523841763996	Manual	NH4	S9	1
MG	Oxygen	0.623895384775471	0.00535295283597701	Manual	Oxygen	S9	-1
MG	Conductivity	0.0500144553774257	0.0105043763655887	Manual	Conductivity	S9	1
MG	pH_manual	0.516353688249197	0.00815695969159514	Manual	pH	S9	-1
MG	Temp_manual	0.18055673281991	0.0360987534159094	Manual	Temp	S9	-1
MG	Oxygen_manual	0.516353688249197	0.00604694556003583	Manual	Oxygen	S9	-1
MG	Inflow_Volume	0.444348305843732	0.00966193078556089	Inflow	Volume	S9	-1
MG	Inflow_pH	0.730058022028052	0.005379442763489	Inflow	pH	S9	-1
MG	Vat1_NH4.N	0.0395856866020877	0.0161187328790573	Vat1	NH4.N	S9	-1
MG	Vat2_NH4.N	0.982885624161284	0.000206620362215867	Vat2	NH4.N	S9	1
MG	Vat2_pH	0.946085190103458	0.00123154753090792	Vat2	pH	S9	1
MG	Aeration	0.479361724882302	0.00539334029434024	Manual	Areation	S9	-1
MT	Dry_matter	0.891416251034544	0.00431168215101396	Manual	Dry_matter	S2	-1
MT	PO4.P	0.222820030626181	0.0208793497076604	Manual	PO4.P	S2	1
MT	Nitrat	0.895166896145067	0.00342736950359009	Manual	Nitrat	S2	1
MT	NH4	0.862156106281894	0.0064797287726787	Manual	NH4	S2	-1
MT	Oxygen	0.914457759341159	0.00270125738964634	Manual	Oxygen	S2	1
MT	Conductivity	0.222820030626181	0.0190829122357272	Manual	Conductivity	S2	1
MT	pH_manual	0.844817096460637	0.00727403280894765	Manual	pH	S2	1
MT	Temp_manual	0.853366179940448	0.0156363148475992	Manual	Temp	S2	1
MT	Oxygen_manual	0.61777829945747	0.0103473135848705	Manual	Oxygen	S2	-1
MT	Inflow_Volume	0.551277568040135	0.0171733438912442	Inflow	Volume	S2	1
MT	Inflow_pH	0.680997083819978	0.0122991169079479	Inflow	pH	S2	1
MT	Vat1_NH4.N	0.790988503625468	0.00778258649324782	Vat1	NH4.N	S2	-1
MT	Vat2_NH4.N	0.362766276699719	0.0182283903533019	Vat2	NH4.N	S2	1
MT	Vat2_pH	0.0149820182190582	0.0573789963027577	Vat2	pH	S2	1
MT	Aeration	0.228359141826411	0.0189588811715626	Manual	Areation	S2	1
MT	fourier(K = 4)C1_52	0.00499415949928104	0.0797442904654914	Model	Cos1	S2	1
MT	fourier(K = 4)S1_52	0.521439110854978	0.031270472176028	Model	Sin1	S2	1
MT	fourier(K = 4)C2_52	0.0021618058699989	0.0865318493135735	Model	Cos2	S2	-1
MT	fourier(K = 4)S2_52	0.0066163027340307	0.0578251788595524	Model	Sin2	S2	-1
MT	fourier(K = 4)C3_52	0.148859709929433	0.0357581953813814	Model	Cos3	S2	-1
MT	fourier(K = 4)S3_52	0.0125160064381967	0.0686230319512363	Model	Sin3	S2	-1
MT	fourier(K = 4)C4_52	0.782421676795229	0.00869852914953181	Model	Cos4	S2	1
MT	fourier(K = 4)S4_52	0.008894475389444	0.0574004760753914	Model	Sin4	S2	-1
MT	Dry_matter	0.54266183285311	0.013686206538987	Manual	Dry_matter	S17	1
MT	PO4.P	0.99800147970866	2.60926617283788e-05	Manual	PO4.P	S17	1
MT	Nitrat	0.479361724882302	0.0136193225290704	Manual	Nitrat	S17	-1
MT	NH4	0.376791412926284	0.0205773643644548	Manual	NH4	S17	-1
MT	Oxygen	0.54266183285311	0.0126874563819147	Manual	Oxygen	S17	1
MT	Conductivity	0.147671185516117	0.0188133404580974	Manual	Conductivity	S17	1
MT	pH_manual	0.872357353126637	0.00412311278764816	Manual	pH	S17	-1
MT	Temp_manual	0.671733256061958	0.017656708575654	Manual	Temp	S17	-1
MT	Oxygen_manual	0.982515612157527	0.000565776678121032	Manual	Oxygen	S17	-1
MT	Inflow_Volume	0.277369770886143	0.0207940197538335	Inflow	Volume	S17	1
MT	Inflow_pH	0.895166896145067	0.00272075899498236	Inflow	pH	S17	1
MT	Vat1_NH4.N	0.982885624161284	0.000377346252541021	Vat1	NH4.N	S17	1
MT	Vat2_NH4.N	0.8506684861263	0.0047386007926271	Vat2	NH4.N	S17	1
MT	Vat2_pH	0.682897307604049	0.0106342537090608	Vat2	pH	S17	1
MT	Aeration	0.116522101525217	0.0200964276436877	Manual	Areation	S17	1
MT	fourier(K = 2)C1_52	0.340843008356704	0.0234710471866734	Model	Cos1	S17	1
MT	fourier(K = 2)S1_52	1.95338324038877e-06	0.129125677319263	Model	Sin1	S17	1
MT	fourier(K = 2)C2_52	0.626113929900299	0.0155152488573381	Model	Cos2	S17	-1
MT	fourier(K = 2)S2_52	0.156744629291052	0.0281345944661131	Model	Sin2	S17	1
MT	Dry_matter	0.110713282287574	0.0190216640539835	Manual	Dry_matter	S7	1
MT	PO4.P	0.404447540605519	0.0089514477849854	Manual	PO4.P	S7	-1
MT	Nitrat	0.132543065583812	0.0165233067005856	Manual	Nitrat	S7	-1
MT	NH4	0.0899129801414006	0.0226060354349238	Manual	NH4	S7	-1
MT	Oxygen	0.0500144553774257	0.0205672575720381	Manual	Oxygen	S7	1
MT	Conductivity	0.946085190103458	0.00083179259431614	Manual	Conductivity	S7	-1
MT	pH_manual	0.640254477485446	0.00786459456605258	Manual	pH	S7	-1
MT	Temp_manual	0.56970127235664	0.0212598875228085	Manual	Temp	S7	-1
MT	Oxygen_manual	0.907124619029708	0.001356035006454	Manual	Oxygen	S7	1
MT	Inflow_Volume	0.813981127121053	0.00483151326907509	Inflow	Volume	S7	-1
MT	Inflow_pH	0.888022827570264	0.0027425212772575	Inflow	pH	S7	1
MT	Vat1_NH4.N	0.444348305843732	0.0100185163809621	Vat1	NH4.N	S7	1
MT	Vat2_NH4.N	0.0378126726989028	0.0196976578982629	Vat2	NH4.N	S7	1
MT	Vat2_pH	0.0203754339689018	0.0306540232511352	Vat2	pH	S7	-1
MT	Aeration	0.982885624161284	0.000256433227053657	Manual	Areation	S7	1
MT	fourier(K = 4)C1_52	0.0495660485260682	0.0339501134327481	Model	Cos1	S7	-1
MT	fourier(K = 4)S1_52	0.0199200378531111	0.0538084908390621	Model	Sin1	S7	1
MT	fourier(K = 4)C2_52	0.0905603305249184	0.0281626700372612	Model	Cos2	S7	1
MT	fourier(K = 4)S2_52	0.228359141826411	0.0158141807087644	Model	Sin2	S7	1
MT	fourier(K = 4)C3_52	0.623895384775471	0.00856138294683765	Model	Cos3	S7	1
MT	fourier(K = 4)S3_52	0.599917540582591	0.0106543961199448	Model	Sin3	S7	-1
MT	fourier(K = 4)C4_52	0.426157646540641	0.0111604368596846	Model	Cos4	S7	1
MT	fourier(K = 4)S4_52	0.0323653342968462	0.026791962550224	Model	Sin4	S7	1
MT	intercept	3.48096732253896e-31	0.136401349777437	Model	intercept	S7	-1
