# Supplementary material for: Forecasting the dynamics of a complex microbial community using integrated meta-omics
Source: Nat Ecol Evol. 2023 Nov 13;8(1):32–44. doi: 10.1038/s41559-023-02241-3 (PMC10781640; doi:10.1038/s41559-023-02241-3)
Supplement: Supplementary file 6 — Source data (exact P values reported in Supplementary Table 7). [file 41559_2023_2241_MOESM6_ESM.csv]

.model	date	value	real.value
arima3	2011 W12	N(-0.18	0.00097)	-0.169014870694183
arima3	2011 W13	N(-0.17	0.00097)	-0.146442501317604
arima3	2011 W14	N(-0.17	0.00097)	-0.144589814886932
arima3	2011 W15	N(-0.13	0.00097)	-0.190235361559586
arima3	2011 W16	N(-0.11	0.00097)	-0.0493078096479315
arima3	2011 W17	N(-0.069	0.00097)	-0.082548506588248
arima3	2011 W18	N(-0.046	0.00097)	-0.0697408937684572
arima3	2011 W19	N(-0.031	0.00097)	-0.0953470439093733
arima3	2011 W20	N(-0.02	0.00097)	-0.00618667933397055
arima3	2011 W21	N(0.0076	0.00097)	0.0491357372477295
arima3	2011 W22	N(0.0088	0.00097)	0.0368112720287817
arima3	2011 W23	N(0.07	0.00097)	0.0731046541032759
arima3	2011 W24	N(0.066	0.00097)	0.0713011859423452
arima3	2011 W25	N(0.13	0.00097)	0.141234541769211
arima3	2011 W26	N(0.14	0.00097)	0.169426787200578
arima3	2011 W27	N(0.14	0.00097)	0.12014275465967
arima3	2011 W28	N(0.14	0.00097)	0.14066060447877
arima3	2011 W29	N(0.15	0.00097)	0.16117845429787
arima3	2011 W30	N(0.17	0.00097)	0.18169630411697
arima3	2011 W31	N(0.17	0.00097)	0.20221415393607
arima3	2011 W32	N(0.17	0.00097)	0.227940245077764
arima3	2011 W33	N(0.15	0.00097)	0.200141441775605
arima3	2011 W34	N(0.14	0.00097)	0.17346093483835
arima3	2011 W35	N(0.13	0.00097)	0.146780427901095
arima3	2011 W36	N(0.15	0.00097)	0.147278628738253
arima3	2011 W37	N(0.13	0.00097)	0.198771466221104
arima3	2011 W38	N(0.13	0.00097)	0.13665224241804
arima3	2011 W39	N(0.14	0.00097)	0.0745330186149755
arima3	2011 W40	N(0.15	0.00097)	0.146926558647457
arima3	2011 W41	N(0.13	0.00097)	0.18953054749365
arima3	2011 W42	N(0.15	0.00097)	0.172008309734092
arima3	2011 W43	N(0.16	0.00097)	0.154486071974535
arima3	2011 W44	N(0.18	0.00097)	0.136963834214978
arima3	2011 W45	N(0.2	0.00097)	0.0903993680970486
arima3	2011 W46	N(0.19	0.00097)	0.155925520279173
arima3	2011 W47	N(0.16	0.00097)	0.184456236685933
arima3	2011 W48	N(0.18	0.00097)	0.227948331841715
arima3	2011 W49	N(0.11	0.00097)	0.173487430635359
arima3	2011 W50	N(0.094	0.00097)	0.119026529429003
arima3	2011 W51	N(0.068	0.00097)	0.0645656282226466
arima3	2011 W52	N(0.056	0.00097)	0.060881493447667
arima3	2012 W01	N(-2.5e-05	0.00097)	-0.0407683163310683
arima3	2012 W02	N(-0.029	0.00097)	-0.0298531391555856
arima3	2012 W03	N(-0.073	0.00097)	-0.0717273711436003
arima3	2012 W04	N(-0.11	0.00097)	-0.11361187587603
arima3	2012 W05	N(-0.11	0.00097)	-0.12645598694339
arima3	2012 W06	N(-0.13	0.00097)	-0.132557421498648
arima3	2012 W07	N(-0.17	0.00097)	-0.194446691868039
arima3	2012 W08	N(-0.17	0.00097)	-0.182788457666775
arima3	2012 W09	N(-0.17	0.00097)	-0.142146298907582
arima3	2012 W10	N(-0.2	0.00097)	-0.19876874947145
arima3	2012 W11	N(-0.18	0.00097)	-0.216892010288539
arima3	2012 W12	N(-0.17	0.00097)	-0.152788747863822
arima3	2012 W13	N(-0.15	0.00097)	-0.147923916935626
arima3	2012 W14	N(-0.13	0.00097)	-0.104188229344751
arima3	2012 W15	N(-0.13	0.00097)	-0.118453903916007
arima3	2012 W16	N(-0.077	0.00097)	-0.0972191268958392
arima3	2012 W17	N(-0.082	0.00097)	-0.0765616076171391
arima3	2012 W18	N(-0.058	0.00097)	-0.0775250071153788
arima3	2012 W19	N(-0.042	0.00097)	NA
arima3	2012 W20	N(-0.0019	0.00097)	NA
arima3	2012 W21	N(0.019	0.00097)	NA
arima3	2012 W22	N(0.047	0.00097)	0.108705066087157
arima3	2012 W23	N(0.077	0.00097)	0.108116404318641
arima3	2012 W24	N(0.098	0.00097)	0.105126938006127
arima3	2012 W25	N(0.12	0.00097)	0.0686766167930901
arima3	2012 W26	N(0.13	0.00097)	0.0621555949757536
arima3	2012 W27	N(0.15	0.00097)	NA
arima3	2012 W28	N(0.15	0.00097)	NA
arima3	2012 W29	N(0.17	0.00097)	NA
arima3	2012 W30	N(0.16	0.00097)	NA
arima3	2012 W31	N(0.17	0.00097)	NA
arima3	2012 W32	N(0.17	0.00097)	NA
arima3	2012 W33	N(0.17	0.00097)	NA
arima3	2012 W34	N(0.14	0.00097)	NA
arima3	2012 W35	N(0.15	0.00097)	NA
arima3	2012 W36	N(0.15	0.00097)	NA
arima3	2012 W37	N(0.14	0.00097)	NA
arima3	2012 W38	N(0.15	0.00097)	NA
arima3	2012 W39	N(0.13	0.00097)	NA
arima3	2012 W40	N(0.13	0.00097)	NA
arima3	2012 W41	N(0.14	0.00097)	NA
arima3	2012 W42	N(0.16	0.00097)	NA
arima3	2012 W43	N(0.17	0.00097)	NA
arima3	2012 W44	N(0.17	0.00097)	NA
arima3	2012 W45	N(0.15	0.00097)	NA
arima3	2012 W46	N(0.2	0.00097)	NA
arima3	2012 W47	N(0.19	0.00097)	NA
arima3	2012 W48	N(0.17	0.00097)	NA
arima3	2012 W49	N(0.16	0.00097)	NA
arima3	2012 W50	N(0.14	0.00097)	NA
arima3	2012 W51	N(0.077	0.00097)	NA
arima3	2012 W52	N(0.067	0.00097)	NA
arima3	2013 W01	N(0.0095	0.00097)	NA
arima3	2013 W02	N(-0.013	0.00097)	NA
arima3	2013 W03	N(-0.029	0.00097)	NA
arima3	2013 W04	N(-0.079	0.00097)	NA
arima3	2013 W05	N(-0.14	0.00097)	NA
arima3	2013 W06	N(-0.17	0.00097)	NA
arima3	2013 W07	N(-0.18	0.00097)	NA
arima3	2013 W08	N(-0.18	0.00097)	NA
arima3	2013 W09	N(-0.18	0.00097)	NA
arima3	2013 W10	N(-0.2	0.00097)	NA
arima3	2013 W11	N(-0.19	0.00097)	NA
arima3	2013 W12	N(-0.18	0.00097)	NA
arima3	2013 W13	N(-0.14	0.00097)	NA
arima3	2013 W14	N(-0.12	0.00097)	NA
arima3	2013 W15	N(-0.12	0.00097)	NA
arima3	2013 W16	N(-0.072	0.00097)	NA
arima3	2013 W17	N(-0.06	0.00097)	NA
arima3	2013 W18	N(-0.041	0.00097)	NA
arima3	2013 W19	N(-0.035	0.00097)	NA
arima3	2013 W20	N(-0.0079	0.00097)	NA
arima3	2013 W21	N(0.0099	0.00097)	NA
arima3	2013 W22	N(0.053	0.00097)	NA
arima3	2013 W23	N(0.074	0.00097)	-0.0306434673844784
arima3	2013 W24	N(0.11	0.00097)	0.0352881700072394
arima3	2013 W25	N(0.12	0.00097)	0.00195918205673747
arima3	2013 W26	N(0.12	0.00097)	-0.0194295005388328
arima3	2013 W27	N(0.14	0.00097)	NA
arima3	2013 W28	N(0.17	0.00097)	NA
arima3	2013 W29	N(0.17	0.00097)	NA
arima3	2013 W30	N(0.13	0.00097)	NA
arima3	2013 W31	N(0.17	0.00097)	NA
arima3	2013 W32	N(0.16	0.00097)	NA
arima3	2013 W33	N(0.17	0.00097)	NA
arima3	2013 W34	N(0.16	0.00097)	NA
arima3	2013 W35	N(0.15	0.00097)	NA
arima3	2013 W36	N(0.14	0.00097)	NA
arima3	2013 W37	N(0.12	0.00097)	NA
arima3	2013 W38	N(0.11	0.00097)	NA
arima3	2013 W39	N(0.14	0.00097)	NA
arima3	2013 W40	N(0.12	0.00097)	NA
arima3	2013 W41	N(0.13	0.00097)	NA
arima3	2013 W42	N(0.13	0.00097)	NA
arima3	2013 W43	N(0.12	0.00097)	NA
arima3	2013 W44	N(0.14	0.00097)	NA
arima3	2013 W45	N(0.15	0.00097)	NA
arima3	2013 W46	N(0.15	0.00097)	NA
arima3	2013 W47	N(0.16	0.00097)	NA
arima3	2013 W48	N(0.18	0.00097)	NA
arima3	2013 W49	N(0.16	0.00097)	NA
arima3	2013 W50	N(0.14	0.00097)	NA
arima3	2013 W51	N(0.097	0.00097)	NA
arima3	2013 W52	N(0.041	0.00097)	NA
arima3	2014 W01	N(0.014	0.00097)	NA
arima3	2014 W02	N(-0.029	0.00097)	NA
arima3	2014 W03	N(-0.068	0.00097)	NA
arima3	2014 W04	N(-0.11	0.00097)	NA
arima3	2014 W05	N(-0.14	0.00097)	NA
arima3	2014 W06	N(-0.16	0.00097)	NA
arima3	2014 W07	N(-0.18	0.00097)	NA
arima3	2014 W08	N(-0.22	0.00097)	NA
arima3	2014 W09	N(-0.22	0.00097)	NA
arima3	2014 W10	N(-0.22	0.00097)	NA
arima3	2014 W11	N(-0.18	0.00097)	NA
arima3	2014 W12	N(-0.17	0.00097)	NA
arima3	2014 W13	N(-0.16	0.00097)	NA
arima3	2014 W14	N(-0.14	0.00097)	NA
arima3	2014 W15	N(-0.1	0.00097)	NA
arima3	2014 W16	N(-0.091	0.00097)	NA
arima3	2014 W17	N(-0.072	0.00097)	NA
arima3	2014 W18	N(-0.05	0.00097)	NA
arima3	2014 W19	N(-0.013	0.00097)	NA
arima3	2014 W20	N(0.016	0.00097)	NA
arima3	2014 W21	N(0.027	0.00097)	NA
arima3	2014 W22	N(0.07	0.00097)	NA
arima3	2014 W23	N(0.037	0.00097)	0.0786461003387584
arima3	2014 W24	N(0.088	0.00097)	0.0588082621689961
arima3	2014 W25	N(0.1	0.00097)	0.00434488167469646
arima3	2014 W26	N(0.11	0.00097)	0.13541517649294
arima3	2014 W27	N(0.13	0.00097)	NA
arima3	2014 W28	N(0.14	0.00097)	NA
arima3	2014 W29	N(0.13	0.00097)	NA
arima3	2014 W30	N(0.16	0.00097)	NA
arima3	2014 W31	N(0.14	0.00097)	NA
arima3	2014 W32	N(0.15	0.00097)	NA
arima3	2014 W33	N(0.12	0.00097)	NA
arima3	2014 W34	N(0.15	0.00097)	NA
arima3	2014 W35	N(0.13	0.00097)	NA
arima3	2014 W36	N(0.13	0.00097)	NA
arima3	2014 W37	N(0.14	0.00097)	NA
arima3	2014 W38	N(0.14	0.00097)	NA
arima3	2014 W39	N(0.13	0.00097)	NA
arima3	2014 W40	N(0.13	0.00097)	NA
arima3	2014 W41	N(0.1	0.00097)	NA
arima3	2014 W42	N(0.12	0.00097)	NA
arima3	2014 W43	N(0.14	0.00097)	NA
arima3	2014 W44	N(0.18	0.00097)	NA
arima3	2014 W45	N(0.13	0.00097)	NA
arima3	2014 W46	N(0.17	0.00097)	NA
arima3	2014 W47	N(0.18	0.00097)	NA
arima3	2014 W48	N(0.17	0.00097)	NA
arima3	2014 W49	N(0.15	0.00097)	NA
arima3	2014 W50	N(0.11	0.00097)	NA
arima3	2014 W51	N(0.069	0.00097)	NA
arima3	2014 W52	N(0.044	0.00097)	NA
arima3	2015 W01	N(0.0095	0.00097)	NA
arima3	2015 W02	N(-0.039	0.00097)	NA
arima3	2015 W03	N(-0.086	0.00097)	NA
arima3	2015 W04	N(-0.1	0.00097)	NA
arima3	2015 W05	N(-0.13	0.00097)	NA
arima3	2015 W06	N(-0.15	0.00097)	NA
arima3	2015 W07	N(-0.17	0.00097)	NA
arima3	2015 W08	N(-0.19	0.00097)	NA
arima3	2015 W09	N(-0.2	0.00097)	NA
arima3	2015 W10	N(-0.2	0.00097)	NA
arima3	2015 W11	N(-0.18	0.00097)	NA
arima3	2015 W12	N(-0.16	0.00097)	NA
arima3	2015 W13	N(-0.094	0.00097)	NA
arima3	2015 W14	N(-0.16	0.00097)	NA
arima3	2015 W15	N(-0.11	0.00097)	NA
arima3	2015 W16	N(-0.077	0.00097)	NA
arima3	2015 W17	N(-0.08	0.00097)	NA
arima3	2015 W18	N(-0.052	0.00097)	NA
arima3	2015 W19	N(-0.019	0.00097)	NA
arima3	2015 W20	N(0.0044	0.00097)	NA
arima3	2015 W21	N(0.027	0.00097)	NA
arima3	2015 W22	N(0.053	0.00097)	NA
arima3	2015 W23	N(0.062	0.00097)	-0.00425152172196608
arima3	2015 W24	N(0.1	0.00097)	0.0187646630794243
arima3	2015 W25	N(0.12	0.00097)	0.0298860330018136
arima3	2015 W26	N(0.16	0.00097)	0.0775949734211855
arima3	2015 W27	N(0.14	0.00097)	NA
arima3	2015 W28	N(0.16	0.00097)	NA
arima3	2015 W29	N(0.17	0.00097)	NA
arima3	2015 W30	N(0.17	0.00097)	NA
arima3	2015 W31	N(0.19	0.00097)	NA
arima3	2015 W32	N(0.16	0.00097)	NA
arima3	2015 W33	N(0.15	0.00097)	NA
arima3	2015 W34	N(0.16	0.00097)	NA
arima3	2015 W35	N(0.15	0.00097)	NA
arima3	2015 W36	N(0.13	0.00097)	NA
arima3	2015 W37	N(0.15	0.00097)	NA
arima3	2015 W38	N(0.12	0.00097)	NA
arima3	2015 W39	N(0.14	0.00097)	NA
arima3	2015 W40	N(0.16	0.00097)	NA
arima3	2015 W41	N(0.11	0.00097)	NA
arima3	2015 W42	N(0.16	0.00097)	NA
arima3	2015 W43	N(0.18	0.00097)	NA
arima3	2015 W44	N(0.19	0.00097)	NA
arima3	2015 W45	N(0.18	0.00097)	NA
arima3	2015 W46	N(0.2	0.00097)	NA
arima3	2015 W47	N(0.17	0.00097)	NA
arima3	2015 W48	N(0.17	0.00097)	NA
arima3	2015 W49	N(0.15	0.00097)	NA
arima3	2015 W50	N(0.13	0.00097)	NA
arima3	2015 W51	N(0.065	0.00097)	NA
arima3	2015 W52	N(0.058	0.00097)	NA
arima3	2015 W53	N(0.12	0.00097)	NA
arima3	2016 W01	N(0.16	0.00097)	NA
arima3	2016 W02	N(-0.069	0.00097)	NA
arima3	2016 W03	N(-0.099	0.00097)	NA
arima3	2016 W04	N(-0.13	0.00097)	NA
arima3	2016 W05	N(-0.18	0.00097)	NA
arima3	2016 W06	N(-0.19	0.00097)	NA
arima3	2016 W07	N(-0.21	0.00097)	NA
arima3	2016 W08	N(-0.15	0.00097)	NA
arima3	2016 W09	N(-0.21	0.00097)	NA
arima3	2016 W10	N(-0.2	0.00097)	NA
arima3	2016 W11	N(-0.18	0.00097)	NA
arima3	2016 W12	N(-0.16	0.00097)	NA
arima3	2016 W13	N(-0.17	0.00097)	NA
arima3	2016 W14	N(-0.13	0.00097)	NA
arima3	2016 W15	N(-0.087	0.00097)	NA
arima3	2016 W16	N(-0.085	0.00097)	NA
arima3	2016 W17	N(-0.051	0.00097)	NA
arima3	2016 W18	N(-0.0036	0.00097)	NA
arima3	2016 W19	N(-0.0021	0.00097)	NA
arima3	2016 W20	N(0.028	0.00097)	NA
arima3	2016 W21	N(0.062	0.00097)	NA
arima3	2016 W22	N(0.034	0.00097)	0.0274202240348372
arima3	2016 W23	N(0.071	0.00097)	0.0149244849463107
arima3	2016 W24	N(0.082	0.00097)	0.0156860840079215
arima3	2016 W25	N(0.09	0.00097)	0.0359937531056889
arima3	2016 W26	N(0.13	0.00097)	NA
arima3	2011 W12	N(-0.039	0.0026)	-0.0714067856631906
arima3	2011 W13	N(-0.0046	0.0026)	-0.069643242688723
arima3	2011 W14	N(-0.012	0.0026)	-0.00509092887355137
arima3	2011 W15	N(0.0084	0.0026)	-0.105714030324202
arima3	2011 W16	N(-0.056	0.0026)	-0.044465793512912
arima3	2011 W17	N(0.045	0.0026)	-0.0169187501344933
arima3	2011 W18	N(0.083	0.0026)	-0.0687988204313624
arima3	2011 W19	N(0.074	0.0026)	0.0712908943677893
arima3	2011 W20	N(0.068	0.0026)	0.0872711955361808
arima3	2011 W21	N(0.072	0.0026)	0.20054070391941
arima3	2011 W22	N(0.26	0.0026)	0.298656513266277
arima3	2011 W23	N(0.18	0.0026)	0.228737951274139
arima3	2011 W24	N(0.17	0.0026)	0.220320498477531
arima3	2011 W25	N(0.19	0.0026)	0.322918298524447
arima3	2011 W26	N(0.2	0.0026)	0.130129175353067
arima3	2011 W27	N(0.2	0.0026)	0.291271348653179
arima3	2011 W28	N(0.18	0.0026)	0.251065289044477
arima3	2011 W29	N(0.15	0.0026)	0.210859229435774
arima3	2011 W30	N(0.13	0.0026)	0.170653169827071
arima3	2011 W31	N(0.082	0.0026)	0.130447110218369
arima3	2011 W32	N(0.082	0.0026)	0.154580141297756
arima3	2011 W33	N(0.066	0.0026)	0.11386894765662
arima3	2011 W34	N(0.088	0.0026)	0.122460707826187
arima3	2011 W35	N(0.13	0.0026)	0.131052467995754
arima3	2011 W36	N(0.094	0.0026)	0.0960624878377102
arima3	2011 W37	N(0.071	0.0026)	0.143212065407994
arima3	2011 W38	N(0.046	0.0026)	0.138925751389811
arima3	2011 W39	N(0.046	0.0026)	0.134639437371628
arima3	2011 W40	N(0.025	0.0026)	0.0376647797162176
arima3	2011 W41	N(-0.0097	0.0026)	0.114145099405921
arima3	2011 W42	N(0.0064	0.0026)	0.0574076172985552
arima3	2011 W43	N(0.035	0.0026)	0.000670135191189775
arima3	2011 W44	N(0.064	0.0026)	-0.0560673469161757
arima3	2011 W45	N(0.017	0.0026)	-0.0470318372553794
arima3	2011 W46	N(-0.02	0.0026)	-0.000670323058993274
arima3	2011 W47	N(-0.077	0.0026)	-0.0934704464143688
arima3	2011 W48	N(-0.0088	0.0026)	-0.100732329010351
arima3	2011 W49	N(-0.13	0.0026)	-0.177913219771358
arima3	2011 W50	N(-0.16	0.0026)	-0.255094110532365
arima3	2011 W51	N(-0.15	0.0026)	-0.332275001293372
arima3	2011 W52	N(-0.095	0.0026)	-0.122358260970415
arima3	2012 W01	N(-0.2	0.0026)	-0.184702601369104
arima3	2012 W02	N(-0.13	0.0026)	-0.0674594183973642
arima3	2012 W03	N(-0.082	0.0026)	-0.108459884739916
arima3	2012 W04	N(-0.17	0.0026)	-0.0298941090216696
arima3	2012 W05	N(-0.072	0.0026)	-0.236735335291173
arima3	2012 W06	N(-0.11	0.0026)	-0.0850294163920472
arima3	2012 W07	N(-0.11	0.0026)	-0.076405989556552
arima3	2012 W08	N(-0.043	0.0026)	-0.227159896468136
arima3	2012 W09	N(-0.14	0.0026)	-0.0695726011073471
arima3	2012 W10	N(-0.08	0.0026)	-0.0851045076106727
arima3	2012 W11	N(-0.074	0.0026)	-0.142605183431598
arima3	2012 W12	N(-0.046	0.0026)	-0.0777206711567071
arima3	2012 W13	N(-0.11	0.0026)	-0.0466368004839042
arima3	2012 W14	N(-0.11	0.0026)	-0.0577525495342281
arima3	2012 W15	N(-0.087	0.0026)	-0.0367975431796701
arima3	2012 W16	N(-0.071	0.0026)	-0.0169999054334681
arima3	2012 W17	N(-0.0021	0.0026)	-0.0911854751020699
arima3	2012 W18	N(-0.0033	0.0026)	-0.0788853626674946
arima3	2012 W19	N(0.051	0.0026)	NA
arima3	2012 W20	N(0.077	0.0026)	NA
arima3	2012 W21	N(0.1	0.0026)	NA
arima3	2012 W22	N(0.14	0.0026)	0.140628513296788
arima3	2012 W23	N(0.2	0.0026)	0.224448324059714
arima3	2012 W24	N(0.19	0.0026)	0.038696111163225
arima3	2012 W25	N(0.18	0.0026)	0.0807543716722628
arima3	2012 W26	N(0.15	0.0026)	0.0605557795266215
arima3	2012 W27	N(0.12	0.0026)	NA
arima3	2012 W28	N(0.074	0.0026)	NA
arima3	2012 W29	N(0.15	0.0026)	NA
arima3	2012 W30	N(0.17	0.0026)	NA
arima3	2012 W31	N(0.15	0.0026)	NA
arima3	2012 W32	N(0.16	0.0026)	NA
arima3	2012 W33	N(0.14	0.0026)	NA
arima3	2012 W34	N(0.14	0.0026)	NA
arima3	2012 W35	N(0.14	0.0026)	NA
arima3	2012 W36	N(0.16	0.0026)	NA
arima3	2012 W37	N(0.14	0.0026)	NA
arima3	2012 W38	N(0.14	0.0026)	NA
arima3	2012 W39	N(0.12	0.0026)	NA
arima3	2012 W40	N(0.13	0.0026)	NA
arima3	2012 W41	N(0.067	0.0026)	NA
arima3	2012 W42	N(0.15	0.0026)	NA
arima3	2012 W43	N(0.04	0.0026)	NA
arima3	2012 W44	N(0.1	0.0026)	NA
arima3	2012 W45	N(-0.062	0.0026)	NA
arima3	2012 W46	N(-0.11	0.0026)	NA
arima3	2012 W47	N(-0.027	0.0026)	NA
arima3	2012 W48	N(-0.05	0.0026)	NA
arima3	2012 W49	N(-0.005	0.0026)	NA
arima3	2012 W50	N(-0.055	0.0026)	NA
arima3	2012 W51	N(-0.11	0.0026)	NA
arima3	2012 W52	N(-0.1	0.0026)	NA
arima3	2013 W01	N(-0.19	0.0026)	NA
arima3	2013 W02	N(-0.17	0.0026)	NA
arima3	2013 W03	N(-0.19	0.0026)	NA
arima3	2013 W04	N(-0.082	0.0026)	NA
arima3	2013 W05	N(-0.12	0.0026)	NA
arima3	2013 W06	N(-0.1	0.0026)	NA
arima3	2013 W07	N(-0.094	0.0026)	NA
arima3	2013 W08	N(-0.028	0.0026)	NA
arima3	2013 W09	N(-0.035	0.0026)	NA
arima3	2013 W10	N(-0.0029	0.0026)	NA
arima3	2013 W11	N(-0.039	0.0026)	NA
arima3	2013 W12	N(-0.026	0.0026)	NA
arima3	2013 W13	N(-0.025	0.0026)	NA
arima3	2013 W14	N(-0.067	0.0026)	NA
arima3	2013 W15	N(-0.016	0.0026)	NA
arima3	2013 W16	N(0.035	0.0026)	NA
arima3	2013 W17	N(0.049	0.0026)	NA
arima3	2013 W18	N(0.059	0.0026)	NA
arima3	2013 W19	N(0.16	0.0026)	NA
arima3	2013 W20	N(0.11	0.0026)	NA
arima3	2013 W21	N(0.17	0.0026)	NA
arima3	2013 W22	N(0.21	0.0026)	NA
arima3	2013 W23	N(0.17	0.0026)	0.0560457306912775
arima3	2013 W24	N(0.23	0.0026)	0.041649016474315
arima3	2013 W25	N(0.21	0.0026)	0.0502469019760406
arima3	2013 W26	N(0.22	0.0026)	0.0854055939742115
arima3	2013 W27	N(0.17	0.0026)	NA
arima3	2013 W28	N(0.16	0.0026)	NA
arima3	2013 W29	N(0.052	0.0026)	NA
arima3	2013 W30	N(0.071	0.0026)	NA
arima3	2013 W31	N(0.085	0.0026)	NA
arima3	2013 W32	N(0.1	0.0026)	NA
arima3	2013 W33	N(-0.04	0.0026)	NA
arima3	2013 W34	N(0.06	0.0026)	NA
arima3	2013 W35	N(0.027	0.0026)	NA
arima3	2013 W36	N(0.021	0.0026)	NA
arima3	2013 W37	N(0.04	0.0026)	NA
arima3	2013 W38	N(-0.0083	0.0026)	NA
arima3	2013 W39	N(0.039	0.0026)	NA
arima3	2013 W40	N(0.031	0.0026)	NA
arima3	2013 W41	N(0.047	0.0026)	NA
arima3	2013 W42	N(0.073	0.0026)	NA
arima3	2013 W43	N(0.069	0.0026)	NA
arima3	2013 W44	N(0.0054	0.0026)	NA
arima3	2013 W45	N(-0.011	0.0026)	NA
arima3	2013 W46	N(0.023	0.0026)	NA
arima3	2013 W47	N(-0.047	0.0026)	NA
arima3	2013 W48	N(-0.049	0.0026)	NA
arima3	2013 W49	N(-0.073	0.0026)	NA
arima3	2013 W50	N(-0.19	0.0026)	NA
arima3	2013 W51	N(-0.087	0.0026)	NA
arima3	2013 W52	N(-0.11	0.0026)	NA
arima3	2014 W01	N(-0.088	0.0026)	NA
arima3	2014 W02	N(-0.19	0.0026)	NA
arima3	2014 W03	N(-0.12	0.0026)	NA
arima3	2014 W04	N(-0.17	0.0026)	NA
arima3	2014 W05	N(-0.013	0.0026)	NA
arima3	2014 W06	N(-0.013	0.0026)	NA
arima3	2014 W07	N(-0.043	0.0026)	NA
arima3	2014 W08	N(-0.021	0.0026)	NA
arima3	2014 W09	N(-0.046	0.0026)	NA
arima3	2014 W10	N(-0.0031	0.0026)	NA
arima3	2014 W11	N(0.057	0.0026)	NA
arima3	2014 W12	N(0.069	0.0026)	NA
arima3	2014 W13	N(0.065	0.0026)	NA
arima3	2014 W14	N(0.049	0.0026)	NA
arima3	2014 W15	N(0.024	0.0026)	NA
arima3	2014 W16	N(0.095	0.0026)	NA
arima3	2014 W17	N(0.034	0.0026)	NA
arima3	2014 W18	N(-0.0092	0.0026)	NA
arima3	2014 W19	N(0.056	0.0026)	NA
arima3	2014 W20	N(0.1	0.0026)	NA
arima3	2014 W21	N(0.1	0.0026)	NA
arima3	2014 W22	N(0.15	0.0026)	NA
arima3	2014 W23	N(0.1	0.0026)	-0.0743911064883182
arima3	2014 W24	N(0.17	0.0026)	0.135332171109115
arima3	2014 W25	N(0.2	0.0026)	0.115292855165026
arima3	2014 W26	N(0.18	0.0026)	0.11819883563476
arima3	2014 W27	N(0.17	0.0026)	NA
arima3	2014 W28	N(0.19	0.0026)	NA
arima3	2014 W29	N(0.015	0.0026)	NA
arima3	2014 W30	N(0.043	0.0026)	NA
arima3	2014 W31	N(0.011	0.0026)	NA
arima3	2014 W32	N(0.064	0.0026)	NA
arima3	2014 W33	N(0.059	0.0026)	NA
arima3	2014 W34	N(0.14	0.0026)	NA
arima3	2014 W35	N(0.11	0.0026)	NA
arima3	2014 W36	N(0.064	0.0026)	NA
arima3	2014 W37	N(0.086	0.0026)	NA
arima3	2014 W38	N(0.11	0.0026)	NA
arima3	2014 W39	N(0.14	0.0026)	NA
arima3	2014 W40	N(0.083	0.0026)	NA
arima3	2014 W41	N(0.05	0.0026)	NA
arima3	2014 W42	N(0.048	0.0026)	NA
arima3	2014 W43	N(0.086	0.0026)	NA
arima3	2014 W44	N(0.022	0.0026)	NA
arima3	2014 W45	N(0.00045	0.0026)	NA
arima3	2014 W46	N(-0.0039	0.0026)	NA
arima3	2014 W47	N(-0.048	0.0026)	NA
arima3	2014 W48	N(-0.064	0.0026)	NA
arima3	2014 W49	N(-0.053	0.0026)	NA
arima3	2014 W50	N(-0.22	0.0026)	NA
arima3	2014 W51	N(-0.099	0.0026)	NA
arima3	2014 W52	N(-0.11	0.0026)	NA
arima3	2015 W01	N(-0.12	0.0026)	NA
arima3	2015 W02	N(-0.13	0.0026)	NA
arima3	2015 W03	N(-0.13	0.0026)	NA
arima3	2015 W04	N(-0.097	0.0026)	NA
arima3	2015 W05	N(-0.12	0.0026)	NA
arima3	2015 W06	N(-0.15	0.0026)	NA
arima3	2015 W07	N(-0.063	0.0026)	NA
arima3	2015 W08	N(-0.092	0.0026)	NA
arima3	2015 W09	N(-0.052	0.0026)	NA
arima3	2015 W10	N(-0.064	0.0026)	NA
arima3	2015 W11	N(-0.0044	0.0026)	NA
arima3	2015 W12	N(-0.086	0.0026)	NA
arima3	2015 W13	N(-0.26	0.0026)	NA
arima3	2015 W14	N(-0.036	0.0026)	NA
arima3	2015 W15	N(-0.032	0.0026)	NA
arima3	2015 W16	N(0.025	0.0026)	NA
arima3	2015 W17	N(0.032	0.0026)	NA
arima3	2015 W18	N(0.033	0.0026)	NA
arima3	2015 W19	N(0.079	0.0026)	NA
arima3	2015 W20	N(0.048	0.0026)	NA
arima3	2015 W21	N(0.11	0.0026)	NA
arima3	2015 W22	N(0.17	0.0026)	NA
arima3	2015 W23	N(0.14	0.0026)	0.0341200913328157
arima3	2015 W24	N(0.21	0.0026)	0.142360158242779
arima3	2015 W25	N(0.23	0.0026)	0.0624763143469044
arima3	2015 W26	N(0.19	0.0026)	-0.0438288476855884
arima3	2015 W27	N(0.18	0.0026)	NA
arima3	2015 W28	N(0.12	0.0026)	NA
arima3	2015 W29	N(0.044	0.0026)	NA
arima3	2015 W30	N(0.008	0.0026)	NA
arima3	2015 W31	N(0.15	0.0026)	NA
arima3	2015 W32	N(-0.05	0.0026)	NA
arima3	2015 W33	N(-0.035	0.0026)	NA
arima3	2015 W34	N(0.045	0.0026)	NA
arima3	2015 W35	N(-0.032	0.0026)	NA
arima3	2015 W36	N(-0.013	0.0026)	NA
arima3	2015 W37	N(0.03	0.0026)	NA
arima3	2015 W38	N(0.013	0.0026)	NA
arima3	2015 W39	N(0.12	0.0026)	NA
arima3	2015 W40	N(0.1	0.0026)	NA
arima3	2015 W41	N(0.067	0.0026)	NA
arima3	2015 W42	N(0.072	0.0026)	NA
arima3	2015 W43	N(0.13	0.0026)	NA
arima3	2015 W44	N(0.038	0.0026)	NA
arima3	2015 W45	N(0.013	0.0026)	NA
arima3	2015 W46	N(-0.018	0.0026)	NA
arima3	2015 W47	N(-0.046	0.0026)	NA
arima3	2015 W48	N(-0.054	0.0026)	NA
arima3	2015 W49	N(-0.078	0.0026)	NA
arima3	2015 W50	N(-0.14	0.0026)	NA
arima3	2015 W51	N(-0.21	0.0026)	NA
arima3	2015 W52	N(-0.16	0.0026)	NA
arima3	2015 W53	N(0.081	0.0026)	NA
arima3	2016 W01	N(0.29	0.0026)	NA
arima3	2016 W02	N(-0.11	0.0026)	NA
arima3	2016 W03	N(-0.12	0.0026)	NA
arima3	2016 W04	N(-0.1	0.0026)	NA
arima3	2016 W05	N(-0.086	0.0026)	NA
arima3	2016 W06	N(-0.084	0.0026)	NA
arima3	2016 W07	N(-0.12	0.0026)	NA
arima3	2016 W08	N(-0.23	0.0026)	NA
arima3	2016 W09	N(-0.04	0.0026)	NA
arima3	2016 W10	N(-0.012	0.0026)	NA
arima3	2016 W11	N(0.038	0.0026)	NA
arima3	2016 W12	N(-0.02	0.0026)	NA
arima3	2016 W13	N(-0.035	0.0026)	NA
arima3	2016 W14	N(-0.021	0.0026)	NA
arima3	2016 W15	N(0.065	0.0026)	NA
arima3	2016 W16	N(0.066	0.0026)	NA
arima3	2016 W17	N(-0.033	0.0026)	NA
arima3	2016 W18	N(0.14	0.0026)	NA
arima3	2016 W19	N(0.13	0.0026)	NA
arima3	2016 W20	N(0.22	0.0026)	NA
arima3	2016 W21	N(0.13	0.0026)	NA
arima3	2016 W22	N(0.15	0.0026)	0.110601460501556
arima3	2016 W23	N(0.15	0.0026)	0.0805416887542367
arima3	2016 W24	N(0.16	0.0026)	0.0620661517026953
arima3	2016 W25	N(0.14	0.0026)	0.213051995563865
arima3	2016 W26	N(0.15	0.0026)	NA
combined	2011 W12	N(-0.063	0.00036)	-0.11450634352563
combined	2011 W13	N(-0.055	0.00073)	-0.11676519944664
combined	2011 W14	N(-0.073	0.00057)	-0.0978167990293501
combined	2011 W15	N(-0.088	0.00075)	-0.113033684928783
combined	2011 W16	N(-0.096	0.00052)	-0.109486016291831
combined	2011 W17	N(-0.14	0.00054)	-0.125615096863847
combined	2011 W18	N(-0.12	0.00043)	-0.152438043038422
combined	2011 W19	N(-0.12	0.00063)	-0.163735465660975
combined	2011 W20	N(-0.12	0.00059)	-0.197201423002226
combined	2011 W21	N(-0.16	0.00046)	-0.184354255342094
combined	2011 W22	N(-0.26	0.00058)	-0.174990798770666
combined	2011 W23	N(-0.11	0.00082)	-0.174292248721289
combined	2011 W24	N(-0.12	5e-04)	-0.167888407277145
combined	2011 W25	N(-0.096	0.00068)	-0.130010029826204
combined	2011 W26	N(-0.11	0.00051)	-0.141434263804351
combined	2011 W27	N(-0.11	0.00073)	-0.145022258081709
combined	2011 W28	N(-0.11	0.00057)	-0.137532097115153
combined	2011 W29	N(-0.095	0.00063)	-0.130041936148597
combined	2011 W30	N(-0.097	0.00063)	-0.122551775182041
combined	2011 W31	N(-0.11	0.00058)	-0.115061614215485
combined	2011 W32	N(-0.1	5e-04)	-0.146945794172505
combined	2011 W33	N(-0.12	8e-04)	-0.187776595031356
combined	2011 W34	N(-0.11	5e-04)	-0.163874002250173
combined	2011 W35	N(-0.12	0.00076)	-0.139971409468989
combined	2011 W36	N(-0.081	0.00063)	-0.0984268811569347
combined	2011 W37	N(-0.067	0.00044)	-0.0911715866285345
combined	2011 W38	N(-0.055	0.00042)	-0.0928726054277123
combined	2011 W39	N(-0.02	0.00058)	-0.0945736242268902
combined	2011 W40	N(-0.00054	0.00047)	-0.0801851030747345
combined	2011 W41	N(0.0084	0.00039)	-0.0356359068276164
combined	2011 W42	N(0.052	5e-04)	-0.00903662720471805
combined	2011 W43	N(0.065	5e-04)	0.0175626524181803
combined	2011 W44	N(0.094	0.00061)	0.0441619320410786
combined	2011 W45	N(0.1	0.00037)	0.0484077899148713
combined	2011 W46	N(0.13	5e-04)	0.077779427026895
combined	2011 W47	N(0.12	0.00059)	0.146387129992399
combined	2011 W48	N(0.15	0.00058)	0.142146611707068
combined	2011 W49	N(0.15	0.00066)	0.148157088925338
combined	2011 W50	N(0.16	0.00064)	0.154167566143609
combined	2011 W51	N(0.15	0.00046)	0.160178043361879
combined	2011 W52	N(0.17	0.00061)	0.198433529626297
combined	2012 W01	N(0.2	0.00049)	0.164670458100358
combined	2012 W02	N(0.19	5e-04)	0.141358924863588
combined	2012 W03	N(0.17	0.00067)	0.137974611504928
combined	2012 W04	N(0.17	0.00055)	0.1676276866438
combined	2012 W05	N(0.15	0.00046)	0.196932324477683
combined	2012 W06	N(0.18	0.00045)	0.169336891224519
combined	2012 W07	N(0.17	0.00062)	0.126773209720993
combined	2012 W08	N(0.15	0.00059)	0.161252154767267
combined	2012 W09	N(0.14	0.00054)	0.152301423229334
combined	2012 W10	N(0.13	0.00064)	0.158051330039479
combined	2012 W11	N(0.097	0.00069)	0.136138451247509
combined	2012 W12	N(0.11	0.00075)	0.132558671153566
combined	2012 W13	N(0.086	0.00049)	0.11148846530359
combined	2012 W14	N(0.077	0.00067)	0.152148524164104
combined	2012 W15	N(0.042	0.00065)	0.108410179445525
combined	2012 W16	N(0.042	0.00055)	0.134666896024872
combined	2012 W17	N(0.022	0.00055)	0.103692734866583
combined	2012 W18	N(0.04	0.00057)	0.14903633513416
combined	2012 W19	N(0.0071	0.00054)	NA
combined	2012 W20	N(0.0043	0.00047)	NA
combined	2012 W21	N(0.015	0.00054)	NA
combined	2012 W22	N(0.0033	0.00057)	0.0980314850880323
combined	2012 W23	N(-0.028	0.00055)	0.00689790852078079
combined	2012 W24	N(-0.019	0.00049)	0.0792915892155302
combined	2012 W25	N(-0.023	0.00051)	-0.0138359932422922
combined	2012 W26	N(-0.018	0.00041)	-0.04185234690706
combined	2012 W27	N(-0.017	0.00043)	NA
combined	2012 W28	N(-0.0064	0.00052)	NA
combined	2012 W29	N(-0.027	0.00046)	NA
combined	2012 W30	N(-0.027	0.00047)	NA
combined	2012 W31	N(-0.032	0.00063)	NA
combined	2012 W32	N(-0.044	0.00046)	NA
combined	2012 W33	N(-0.019	6e-04)	NA
combined	2012 W34	N(0.0033	0.00052)	NA
combined	2012 W35	N(0.0076	0.00045)	NA
combined	2012 W36	N(-0.015	7e-04)	NA
combined	2012 W37	N(0.025	0.00073)	NA
combined	2012 W38	N(0.054	0.00042)	NA
combined	2012 W39	N(0.082	0.00053)	NA
combined	2012 W40	N(0.083	0.00042)	NA
combined	2012 W41	N(0.14	0.00049)	NA
combined	2012 W42	N(0.13	0.00061)	NA
combined	2012 W43	N(0.19	0.00051)	NA
combined	2012 W44	N(0.18	0.00072)	NA
combined	2012 W45	N(0.23	0.00047)	NA
combined	2012 W46	N(0.25	5e-04)	NA
combined	2012 W47	N(0.25	0.00057)	NA
combined	2012 W48	N(0.26	0.00048)	NA
combined	2012 W49	N(0.27	0.00053)	NA
combined	2012 W50	N(0.27	0.00047)	NA
combined	2012 W51	N(0.29	4e-04)	NA
combined	2012 W52	N(0.25	0.00059)	NA
combined	2013 W01	N(0.29	0.00045)	NA
combined	2013 W02	N(0.29	0.00051)	NA
combined	2013 W03	N(0.28	0.00065)	NA
combined	2013 W04	N(0.24	0.00054)	NA
combined	2013 W05	N(0.26	0.00053)	NA
combined	2013 W06	N(0.22	5e-04)	NA
combined	2013 W07	N(0.23	0.00054)	NA
combined	2013 W08	N(0.21	5e-04)	NA
combined	2013 W09	N(0.18	0.00057)	NA
combined	2013 W10	N(0.18	0.00067)	NA
combined	2013 W11	N(0.16	0.00069)	NA
combined	2013 W12	N(0.12	0.00058)	NA
combined	2013 W13	N(0.08	0.00045)	NA
combined	2013 W14	N(0.13	0.00039)	NA
combined	2013 W15	N(0.077	0.00038)	NA
combined	2013 W16	N(0.054	4e-04)	NA
combined	2013 W17	N(0.015	0.00048)	NA
combined	2013 W18	N(0.017	0.00045)	NA
combined	2013 W19	N(-0.0042	0.00059)	NA
combined	2013 W20	N(-0.016	0.00043)	NA
combined	2013 W21	N(-0.027	0.00052)	NA
combined	2013 W22	N(-0.023	0.00056)	NA
combined	2013 W23	N(0.0016	0.00055)	0.0533380555790614
combined	2013 W24	N(0.0018	0.00066)	0.0999414846476975
combined	2013 W25	N(0.022	0.00039)	0.000891457146648572
combined	2013 W26	N(0.041	0.00064)	-0.0588938197115532
combined	2013 W27	N(0.023	0.00038)	NA
combined	2013 W28	N(0.0054	0.00048)	NA
combined	2013 W29	N(0.058	0.00052)	NA
combined	2013 W30	N(0.011	0.00038)	NA
combined	2013 W31	N(0.015	0.00051)	NA
combined	2013 W32	N(0.021	0.00069)	NA
combined	2013 W33	N(0.058	0.00061)	NA
combined	2013 W34	N(0.0062	0.00072)	NA
combined	2013 W35	N(0.047	0.00034)	NA
combined	2013 W36	N(0.056	0.00052)	NA
combined	2013 W37	N(0.085	6e-04)	NA
combined	2013 W38	N(0.089	0.00074)	NA
combined	2013 W39	N(0.11	0.00065)	NA
combined	2013 W40	N(0.11	0.00078)	NA
combined	2013 W41	N(0.13	8e-04)	NA
combined	2013 W42	N(0.19	0.00044)	NA
combined	2013 W43	N(0.21	0.00041)	NA
combined	2013 W44	N(0.23	0.00089)	NA
combined	2013 W45	N(0.24	0.00058)	NA
combined	2013 W46	N(0.25	0.00048)	NA
combined	2013 W47	N(0.25	0.00066)	NA
combined	2013 W48	N(0.26	0.00056)	NA
combined	2013 W49	N(0.28	0.00055)	NA
combined	2013 W50	N(0.3	0.00062)	NA
combined	2013 W51	N(0.29	0.00059)	NA
combined	2013 W52	N(0.31	0.00066)	NA
combined	2014 W01	N(0.3	0.00041)	NA
combined	2014 W02	N(0.31	0.00042)	NA
combined	2014 W03	N(0.28	0.00052)	NA
combined	2014 W04	N(0.31	0.00051)	NA
combined	2014 W05	N(0.23	0.00054)	NA
combined	2014 W06	N(0.24	0.00038)	NA
combined	2014 W07	N(0.23	0.00069)	NA
combined	2014 W08	N(0.23	0.00061)	NA
combined	2014 W09	N(0.21	0.00061)	NA
combined	2014 W10	N(0.19	0.00047)	NA
combined	2014 W11	N(0.11	0.00063)	NA
combined	2014 W12	N(0.079	0.00045)	NA
combined	2014 W13	N(0.062	0.00056)	NA
combined	2014 W14	N(0.057	0.00073)	NA
combined	2014 W15	N(0.043	5e-04)	NA
combined	2014 W16	N(0.039	0.00049)	NA
combined	2014 W17	N(0.016	6e-04)	NA
combined	2014 W18	N(0.017	0.00055)	NA
combined	2014 W19	N(0.0094	0.00053)	NA
combined	2014 W20	N(-0.0037	0.00057)	NA
combined	2014 W21	N(-0.015	0.00065)	NA
combined	2014 W22	N(-0.00081	0.00068)	NA
combined	2014 W23	N(0.00039	5e-04)	0.111840458091523
combined	2014 W24	N(0.027	0.00053)	-0.0818136525938185
combined	2014 W25	N(0.029	6e-04)	0.00480888199274252
combined	2014 W26	N(0.023	0.00038)	0.0370648506553558
combined	2014 W27	N(0.027	0.00046)	NA
combined	2014 W28	N(0.0078	0.00039)	NA
combined	2014 W29	N(0.022	0.00055)	NA
combined	2014 W30	N(-0.00069	0.00044)	NA
combined	2014 W31	N(0.0098	0.00046)	NA
combined	2014 W32	N(0.018	0.00056)	NA
combined	2014 W33	N(0.012	0.00083)	NA
combined	2014 W34	N(-0.01	6e-04)	NA
combined	2014 W35	N(0.019	0.00063)	NA
combined	2014 W36	N(-0.02	0.00055)	NA
combined	2014 W37	N(0.056	0.00055)	NA
combined	2014 W38	N(0.04	0.00086)	NA
combined	2014 W39	N(0.087	0.00085)	NA
combined	2014 W40	N(0.097	0.00037)	NA
combined	2014 W41	N(0.14	0.00041)	NA
combined	2014 W42	N(0.14	0.00064)	NA
combined	2014 W43	N(0.19	4e-04)	NA
combined	2014 W44	N(0.21	0.00064)	NA
combined	2014 W45	N(0.21	0.00061)	NA
combined	2014 W46	N(0.14	0.00045)	NA
combined	2014 W47	N(0.24	0.00056)	NA
combined	2014 W48	N(0.26	0.00046)	NA
combined	2014 W49	N(0.25	0.00045)	NA
combined	2014 W50	N(0.27	0.00079)	NA
combined	2014 W51	N(0.27	0.00056)	NA
combined	2014 W52	N(0.29	0.00061)	NA
combined	2015 W01	N(0.3	6e-04)	NA
combined	2015 W02	N(0.29	0.00061)	NA
combined	2015 W03	N(0.29	0.00057)	NA
combined	2015 W04	N(0.29	0.00054)	NA
combined	2015 W05	N(0.25	9e-04)	NA
combined	2015 W06	N(0.23	0.00048)	NA
combined	2015 W07	N(0.2	0.00076)	NA
combined	2015 W08	N(0.22	0.00042)	NA
combined	2015 W09	N(0.2	6e-04)	NA
combined	2015 W10	N(0.2	0.00043)	NA
combined	2015 W11	N(0.18	0.00053)	NA
combined	2015 W12	N(0.17	0.00053)	NA
combined	2015 W13	N(0.19	0.00062)	NA
combined	2015 W14	N(0.1	0.00042)	NA
combined	2015 W15	N(0.11	0.00046)	NA
combined	2015 W16	N(0.05	0.00053)	NA
combined	2015 W17	N(0.066	0.00058)	NA
combined	2015 W18	N(0.0065	0.00074)	NA
combined	2015 W19	N(0.029	0.00053)	NA
combined	2015 W20	N(0.027	5e-04)	NA
combined	2015 W21	N(-0.0025	0.00043)	NA
combined	2015 W22	N(0.011	0.00052)	NA
combined	2015 W23	N(-0.0073	0.00039)	0.057825935490615
combined	2015 W24	N(0.023	6e-04)	-0.0163293633461
combined	2015 W25	N(0.014	0.00067)	0.0487238897198315
combined	2015 W26	N(0.023	0.00074)	-0.0349668864818447
combined	2015 W27	N(0.022	0.00063)	NA
combined	2015 W28	N(0.042	0.00065)	NA
combined	2015 W29	N(0.039	0.00052)	NA
combined	2015 W30	N(0.037	0.00054)	NA
combined	2015 W31	N(0.029	0.00059)	NA
combined	2015 W32	N(0.021	4e-04)	NA
combined	2015 W33	N(0.04	0.00068)	NA
combined	2015 W34	N(0.024	0.00071)	NA
combined	2015 W35	N(0.038	0.00054)	NA
combined	2015 W36	N(0.065	0.00051)	NA
combined	2015 W37	N(0.076	0.00058)	NA
combined	2015 W38	N(0.085	0.00058)	NA
combined	2015 W39	N(0.086	0.00039)	NA
combined	2015 W40	N(0.13	0.00043)	NA
combined	2015 W41	N(0.13	0.00051)	NA
combined	2015 W42	N(0.17	0.00059)	NA
combined	2015 W43	N(0.18	0.00043)	NA
combined	2015 W44	N(0.21	0.00059)	NA
combined	2015 W45	N(0.23	0.00063)	NA
combined	2015 W46	N(0.25	0.00043)	NA
combined	2015 W47	N(0.24	0.00049)	NA
combined	2015 W48	N(0.25	0.00068)	NA
combined	2015 W49	N(0.27	0.00061)	NA
combined	2015 W50	N(0.28	0.00079)	NA
combined	2015 W51	N(0.29	0.00035)	NA
combined	2015 W52	N(0.27	0.00054)	NA
combined	2015 W53	N(0.3	0.00051)	NA
combined	2016 W01	N(0.38	0.00054)	NA
combined	2016 W02	N(0.26	0.00048)	NA
combined	2016 W03	N(0.24	0.00065)	NA
combined	2016 W04	N(0.25	0.00061)	NA
combined	2016 W05	N(0.25	0.00062)	NA
combined	2016 W06	N(0.2	0.00048)	NA
combined	2016 W07	N(0.2	0.00059)	NA
combined	2016 W08	N(0.27	0.00068)	NA
combined	2016 W09	N(0.19	0.00063)	NA
combined	2016 W10	N(0.16	0.00069)	NA
combined	2016 W11	N(0.12	0.00057)	NA
combined	2016 W12	N(0.15	0.00061)	NA
combined	2016 W13	N(0.054	5e-04)	NA
combined	2016 W14	N(0.074	6e-04)	NA
combined	2016 W15	N(0.058	0.00035)	NA
combined	2016 W16	N(-0.0025	6e-04)	NA
combined	2016 W17	N(0.031	0.00053)	NA
combined	2016 W18	N(0.019	0.00057)	NA
combined	2016 W19	N(0.019	0.00055)	NA
combined	2016 W20	N(0.0073	0.00056)	NA
combined	2016 W21	N(0.0034	5e-04)	NA
combined	2016 W22	N(-0.0094	0.00048)	-0.0275254064671869
combined	2016 W23	N(0.021	0.00058)	-0.0515184124235042
combined	2016 W24	N(0.021	0.00044)	-0.0235607892460664
combined	2016 W25	N(0.033	5e-04)	0.0566105750016641
combined	2016 W26	N(0.032	0.00048)	NA
combined	2011 W12	N(0.0032	0.0021)	0.13479193608018
combined	2011 W13	N(0.11	0.0031)	0.199968777763992
combined	2011 W14	N(0.073	0.0033)	0.284994045264761
combined	2011 W15	N(0.097	0.0031)	0.177615440664988
combined	2011 W16	N(0.076	0.0031)	0.0518107008967481
combined	2011 W17	N(0.066	0.0032)	0.107060704435924
combined	2011 W18	N(0.07	0.0035)	-0.128702430530976
combined	2011 W19	N(-0.016	0.0031)	-0.0549680690853765
combined	2011 W20	N(-0.023	0.0029)	-0.185244597498214
combined	2011 W21	N(-0.18	0.0023)	-0.0925283112280272
combined	2011 W22	N(-0.21	0.0025)	-0.178880190733832
combined	2011 W23	N(-0.15	0.0026)	-0.1496633773392
combined	2011 W24	N(-0.15	0.0031)	-0.12720067315675
combined	2011 W25	N(-0.2	0.003)	-0.123256358374805
combined	2011 W26	N(-0.077	0.0028)	-0.188444055239293
combined	2011 W27	N(0.06	0.0029)	-0.188046628255081
combined	2011 W28	N(0.13	0.0026)	-0.0140437195962544
combined	2011 W29	N(0.19	0.0025)	0.159959189062572
combined	2011 W30	N(0.23	0.0026)	0.333962097721398
combined	2011 W31	N(0.18	0.0029)	0.507965006380224
combined	2011 W32	N(0.21	0.0029)	0.300497171837955
combined	2011 W33	N(0.17	0.0036)	0.0606904015706302
combined	2011 W34	N(0.14	0.0028)	0.0592026679944493
combined	2011 W35	N(0.12	0.0039)	0.0577149344182684
combined	2011 W36	N(-0.03	0.0028)	-0.0765491189244294
combined	2011 W37	N(-0.12	0.0021)	-0.0516863568033748
combined	2011 W38	N(-0.16	0.0035)	-0.097111795486325
combined	2011 W39	N(-0.17	0.0025)	-0.142537234169275
combined	2011 W40	N(-0.17	0.0034)	-0.164211410849187
combined	2011 W41	N(-0.14	0.0027)	0.0514130833016015
combined	2011 W42	N(-0.045	0.0027)	0.0454092157908553
combined	2011 W43	N(0.036	0.0026)	0.0394053482801091
combined	2011 W44	N(0.1	0.0026)	0.0334014807693629
combined	2011 W45	N(0.083	0.0031)	-0.105363104237315
combined	2011 W46	N(0.09	0.0024)	0.130685512031969
combined	2011 W47	N(0.14	0.0037)	0.0307004486667264
combined	2011 W48	N(0.086	0.0027)	0.0355753986888161
combined	2011 W49	N(0.013	0.0032)	0.0580414089129498
combined	2011 W50	N(-0.013	0.003)	0.0805074191370835
combined	2011 W51	N(-0.037	0.0028)	0.102973429361217
combined	2011 W52	N(-0.027	0.0026)	-0.0525829320302669
combined	2012 W01	N(-0.043	0.0026)	0.00311622889938658
combined	2012 W02	N(-0.012	0.003)	0.107085066839333
combined	2012 W03	N(0.012	0.0027)	0.0917918033031702
combined	2012 W04	N(-0.056	0.0027)	-0.00598176579139578
combined	2012 W05	N(-0.04	0.0025)	-0.0874090337892823
combined	2012 W06	N(-0.08	0.0027)	-0.0249415608428853
combined	2012 W07	N(-0.098	0.0033)	-0.0999947305743816
combined	2012 W08	N(-0.12	0.0028)	-0.174910573913174
combined	2012 W09	N(-0.17	0.0029)	-0.0404702343230908
combined	2012 W10	N(-0.091	0.0035)	-0.0841593386341714
combined	2012 W11	N(-0.051	0.0028)	-0.0733247379130327
combined	2012 W12	N(-0.0037	0.0033)	-0.0579119297796719
combined	2012 W13	N(-0.0023	0.0026)	-0.0226075926545339
combined	2012 W14	N(0.036	0.0029)	-0.00945324380141938
combined	2012 W15	N(0.12	0.0022)	-0.00503453350860931
combined	2012 W16	N(0.02	0.0042)	0.10596953058048
combined	2012 W17	N(0.079	0.0028)	0.00806289654772629
combined	2012 W18	N(0.023	0.0032)	0.11657636011348
combined	2012 W19	N(0.01	0.0031)	NA
combined	2012 W20	N(-0.073	0.0027)	NA
combined	2012 W21	N(-0.13	0.0034)	NA
combined	2012 W22	N(-0.16	0.0029)	0.0498549170669071
combined	2012 W23	N(-0.21	0.0029)	0.0147760044610756
combined	2012 W24	N(-0.21	0.0028)	0.0136062322485082
combined	2012 W25	N(-0.15	0.0029)	0.0319629510615201
combined	2012 W26	N(-0.12	0.0027)	0.0233368385192229
combined	2012 W27	N(-0.033	0.0029)	NA
combined	2012 W28	N(0.02	0.0034)	NA
combined	2012 W29	N(0.15	0.0027)	NA
combined	2012 W30	N(0.25	0.0029)	NA
combined	2012 W31	N(0.27	0.0036)	NA
combined	2012 W32	N(0.27	0.0031)	NA
combined	2012 W33	N(0.22	0.0033)	NA
combined	2012 W34	N(0.18	0.0027)	NA
combined	2012 W35	N(0.1	0.0032)	NA
combined	2012 W36	N(0.027	0.0027)	NA
combined	2012 W37	N(-0.0082	0.0026)	NA
combined	2012 W38	N(-0.042	0.0025)	NA
combined	2012 W39	N(-0.039	0.0028)	NA
combined	2012 W40	N(-0.029	0.0026)	NA
combined	2012 W41	N(0.0032	0.0026)	NA
combined	2012 W42	N(0.024	0.0032)	NA
combined	2012 W43	N(0.073	0.003)	NA
combined	2012 W44	N(0.19	0.0031)	NA
combined	2012 W45	N(0.12	0.0025)	NA
combined	2012 W46	N(0.022	0.0025)	NA
combined	2012 W47	N(0.12	0.0035)	NA
combined	2012 W48	N(0.078	0.0028)	NA
combined	2012 W49	N(0.066	0.0034)	NA
combined	2012 W50	N(-0.019	0.0024)	NA
combined	2012 W51	N(0.012	0.0028)	NA
combined	2012 W52	N(-0.055	0.0025)	NA
combined	2013 W01	N(-0.048	0.0029)	NA
combined	2013 W02	N(-0.034	0.0026)	NA
combined	2013 W03	N(-0.016	0.0028)	NA
combined	2013 W04	N(-0.036	0.0025)	NA
combined	2013 W05	N(-0.022	0.0036)	NA
combined	2013 W06	N(-0.12	0.0028)	NA
combined	2013 W07	N(-0.05	0.0025)	NA
combined	2013 W08	N(-0.07	0.0025)	NA
combined	2013 W09	N(-0.093	0.0034)	NA
combined	2013 W10	N(-0.056	0.0031)	NA
combined	2013 W11	N(-0.03	0.0041)	NA
combined	2013 W12	N(-0.018	0.0032)	NA
combined	2013 W13	N(0.0059	0.0032)	NA
combined	2013 W14	N(0.025	0.0026)	NA
combined	2013 W15	N(0.1	0.0027)	NA
combined	2013 W16	N(0.066	0.0027)	NA
combined	2013 W17	N(0.052	0.0032)	NA
combined	2013 W18	N(0.047	0.0025)	NA
combined	2013 W19	N(0.09	0.0031)	NA
combined	2013 W20	N(-0.054	0.003)	NA
combined	2013 W21	N(-0.1	0.0028)	NA
combined	2013 W22	N(-0.16	0.0042)	NA
combined	2013 W23	N(-0.23	0.0029)	0.0280600275315491
combined	2013 W24	N(-0.19	0.0026)	0.0284524317978082
combined	2013 W25	N(-0.13	0.0028)	0.0123825948191979
combined	2013 W26	N(-0.043	0.0029)	0.00424268356031563
combined	2013 W27	N(0.028	0.0033)	NA
combined	2013 W28	N(0.055	0.0029)	NA
combined	2013 W29	N(0.14	0.0025)	NA
combined	2013 W30	N(0.26	0.0029)	NA
combined	2013 W31	N(0.27	0.0031)	NA
combined	2013 W32	N(0.31	0.0031)	NA
combined	2013 W33	N(0.14	0.0031)	NA
combined	2013 W34	N(0.14	0.003)	NA
combined	2013 W35	N(0.077	0.0023)	NA
combined	2013 W36	N(0.027	0.0024)	NA
combined	2013 W37	N(-0.0082	0.0033)	NA
combined	2013 W38	N(-0.016	0.0027)	NA
combined	2013 W39	N(-0.026	0.0022)	NA
combined	2013 W40	N(0.031	0.0031)	NA
combined	2013 W41	N(0.086	0.0029)	NA
combined	2013 W42	N(0.12	0.0025)	NA
combined	2013 W43	N(0.17	0.0027)	NA
combined	2013 W44	N(0.17	0.0029)	NA
combined	2013 W45	N(0.14	0.0026)	NA
combined	2013 W46	N(0.19	0.0027)	NA
combined	2013 W47	N(0.13	0.0033)	NA
combined	2013 W48	N(0.058	0.0025)	NA
combined	2013 W49	N(0.069	0.0029)	NA
combined	2013 W50	N(-0.096	0.0028)	NA
combined	2013 W51	N(0.0023	0.0027)	NA
combined	2013 W52	N(0.0096	0.0027)	NA
combined	2014 W01	N(0.034	0.0028)	NA
combined	2014 W02	N(0.0072	0.0029)	NA
combined	2014 W03	N(-0.013	0.003)	NA
combined	2014 W04	N(0.014	0.0032)	NA
combined	2014 W05	N(0.031	0.0033)	NA
combined	2014 W06	N(0.086	0.0024)	NA
combined	2014 W07	N(-0.012	0.0031)	NA
combined	2014 W08	N(0.044	0.0037)	NA
combined	2014 W09	N(0.0015	0.003)	NA
combined	2014 W10	N(0.0052	0.0027)	NA
combined	2014 W11	N(0.026	0.0033)	NA
combined	2014 W12	N(0.069	0.0024)	NA
combined	2014 W13	N(0.11	0.0028)	NA
combined	2014 W14	N(0.14	0.0032)	NA
combined	2014 W15	N(0.14	0.0029)	NA
combined	2014 W16	N(0.24	0.0022)	NA
combined	2014 W17	N(0.15	0.004)	NA
combined	2014 W18	N(0.048	0.003)	NA
combined	2014 W19	N(0.04	0.0028)	NA
combined	2014 W20	N(-0.031	0.0031)	NA
combined	2014 W21	N(-0.1	0.0028)	NA
combined	2014 W22	N(-0.16	0.0026)	NA
combined	2014 W23	N(-0.2	0.0025)	0.0380274207262
combined	2014 W24	N(-0.17	0.0026)	-0.00631651714693984
combined	2014 W25	N(-0.14	0.0026)	0.0364169865356848
combined	2014 W26	N(-0.045	0.0027)	0.0394410825374344
combined	2014 W27	N(0.024	0.0021)	NA
combined	2014 W28	N(0.078	0.0023)	NA
combined	2014 W29	N(0.18	0.0028)	NA
combined	2014 W30	N(0.23	0.0032)	NA
combined	2014 W31	N(0.28	0.0032)	NA
combined	2014 W32	N(0.27	0.0028)	NA
combined	2014 W33	N(0.26	0.0032)	NA
combined	2014 W34	N(0.22	0.0031)	NA
combined	2014 W35	N(0.1	0.0025)	NA
combined	2014 W36	N(0.0053	0.0024)	NA
combined	2014 W37	N(0.051	0.0033)	NA
combined	2014 W38	N(-0.07	0.0026)	NA
combined	2014 W39	N(0.006	0.0044)	NA
combined	2014 W40	N(-0.0078	0.0028)	NA
combined	2014 W41	N(0.033	0.0031)	NA
combined	2014 W42	N(0.092	0.0028)	NA
combined	2014 W43	N(0.17	0.0028)	NA
combined	2014 W44	N(0.17	0.0032)	NA
combined	2014 W45	N(0.21	0.0032)	NA
combined	2014 W46	N(0.17	0.0025)	NA
combined	2014 W47	N(0.12	0.0028)	NA
combined	2014 W48	N(0.12	0.0026)	NA
combined	2014 W49	N(0.11	0.0031)	NA
combined	2014 W50	N(0.021	0.003)	NA
combined	2014 W51	N(0.015	0.003)	NA
combined	2014 W52	N(0.056	0.0024)	NA
combined	2015 W01	N(0.1	0.0024)	NA
combined	2015 W02	N(0.11	0.0028)	NA
combined	2015 W03	N(0.094	0.0026)	NA
combined	2015 W04	N(0.11	0.0021)	NA
combined	2015 W05	N(0.042	0.0027)	NA
combined	2015 W06	N(-0.019	0.0031)	NA
combined	2015 W07	N(-0.1	0.0035)	NA
combined	2015 W08	N(0.039	0.0025)	NA
combined	2015 W09	N(0.028	0.0027)	NA
combined	2015 W10	N(0.041	0.0031)	NA
combined	2015 W11	N(0.088	0.0026)	NA
combined	2015 W12	N(0.1	0.0026)	NA
combined	2015 W13	N(0.27	0.0029)	NA
combined	2015 W14	N(0.15	0.003)	NA
combined	2015 W15	N(0.19	0.0026)	NA
combined	2015 W16	N(0.17	0.0022)	NA
combined	2015 W17	N(0.27	0.0028)	NA
combined	2015 W18	N(0.12	0.0026)	NA
combined	2015 W19	N(0.097	0.0034)	NA
combined	2015 W20	N(-0.028	0.0026)	NA
combined	2015 W21	N(-0.12	0.003)	NA
combined	2015 W22	N(-0.086	0.0037)	NA
combined	2015 W23	N(-0.093	0.0028)	0.00535298540948897
combined	2015 W24	N(-0.097	0.0028)	0.0105134187089903
combined	2015 W25	N(-0.05	0.0029)	-0.00411691974656609
combined	2015 W26	N(0.038	0.0035)	0.00303155143734157
combined	2015 W27	N(0.077	0.0026)	NA
combined	2015 W28	N(0.16	0.0033)	NA
combined	2015 W29	N(0.18	0.0034)	NA
combined	2015 W30	N(0.25	0.0031)	NA
combined	2015 W31	N(0.3	0.0037)	NA
combined	2015 W32	N(0.26	0.0023)	NA
combined	2015 W33	N(0.26	0.0035)	NA
combined	2015 W34	N(0.21	0.0027)	NA
combined	2015 W35	N(0.14	0.0033)	NA
combined	2015 W36	N(0.069	0.0025)	NA
combined	2015 W37	N(0.057	0.0032)	NA
combined	2015 W38	N(0.0045	0.0026)	NA
combined	2015 W39	N(0.054	0.0023)	NA
combined	2015 W40	N(0.065	0.0026)	NA
combined	2015 W41	N(0.14	0.0029)	NA
combined	2015 W42	N(0.23	0.0024)	NA
combined	2015 W43	N(0.22	0.0022)	NA
combined	2015 W44	N(0.26	0.0028)	NA
combined	2015 W45	N(0.24	0.0031)	NA
combined	2015 W46	N(0.29	0.0033)	NA
combined	2015 W47	N(0.24	0.0025)	NA
combined	2015 W48	N(0.15	0.0026)	NA
combined	2015 W49	N(0.098	0.0033)	NA
combined	2015 W50	N(0.081	0.0035)	NA
combined	2015 W51	N(0.11	0.0027)	NA
combined	2015 W52	N(0.012	0.0028)	NA
combined	2015 W53	N(-0.09	0.0026)	NA
combined	2016 W01	N(-0.17	0.0022)	NA
combined	2016 W02	N(0.082	0.0025)	NA
combined	2016 W03	N(0.075	0.003)	NA
combined	2016 W04	N(0.14	0.0026)	NA
combined	2016 W05	N(0.098	0.0028)	NA
combined	2016 W06	N(-0.033	0.0034)	NA
combined	2016 W07	N(-0.0074	0.0028)	NA
combined	2016 W08	N(0.35	0.0033)	NA
combined	2016 W09	N(0.11	0.0032)	NA
combined	2016 W10	N(0.099	0.0031)	NA
combined	2016 W11	N(0.15	0.0032)	NA
combined	2016 W12	N(0.13	0.0031)	NA
combined	2016 W13	N(-0.086	0.0026)	NA
combined	2016 W14	N(0.11	0.003)	NA
combined	2016 W15	N(0.21	0.0031)	NA
combined	2016 W16	N(0.19	0.0025)	NA
combined	2016 W17	N(0.12	0.0028)	NA
combined	2016 W18	N(0.11	0.0031)	NA
combined	2016 W19	N(0.061	0.0037)	NA
combined	2016 W20	N(0.026	0.0032)	NA
combined	2016 W21	N(-0.14	0.0028)	NA
combined	2016 W22	N(-0.19	0.0032)	-0.00703026665521148
combined	2016 W23	N(-0.18	0.0026)	0.00151816454186809
combined	2016 W24	N(-0.16	0.0028)	0.000382621476029795
combined	2016 W25	N(0.01	0.0032)	-0.00527659537582021
combined	2016 W26	N(0.076	0.0029)	NA
combined	2011 W12	N(0.014	0.00094)	0.0131417314092063
combined	2011 W13	N(0.019	0.001)	0.0162108548183599
combined	2011 W14	N(-0.019	0.00099)	-0.0581004986178258
combined	2011 W15	N(-0.011	0.00089)	-0.109820406672653
combined	2011 W16	N(-0.051	0.00096)	-0.073449619594999
combined	2011 W17	N(-0.029	0.00099)	-0.0432159201904292
combined	2011 W18	N(-0.049	0.0012)	-0.0360229239536003
combined	2011 W19	N(-0.11	0.0011)	-0.0508662697890278
combined	2011 W20	N(-0.092	0.00085)	-0.102912361096289
combined	2011 W21	N(-0.15	0.00092)	-0.0720249037501215
combined	2011 W22	N(-0.15	9e-04)	-0.122800192234138
combined	2011 W23	N(-0.085	0.0011)	-0.0628734503422417
combined	2011 W24	N(-0.095	0.0012)	-0.216498599335509
combined	2011 W25	N(-0.077	0.00079)	-0.117860947796668
combined	2011 W26	N(-0.066	0.00084)	-0.123834622707109
combined	2011 W27	N(-0.067	9e-04)	-0.0390896037652856
combined	2011 W28	N(-0.073	0.001)	-0.0669368675004602
combined	2011 W29	N(-0.083	0.00091)	-0.0947841312356348
combined	2011 W30	N(-0.13	0.0012)	-0.122631394970809
combined	2011 W31	N(-0.18	0.0013)	-0.150478658705984
combined	2011 W32	N(-0.2	0.00088)	-0.240482084853697
combined	2011 W33	N(-0.23	0.0012)	-0.235243807106831
combined	2011 W34	N(-0.21	0.0011)	-0.212584384984882
combined	2011 W35	N(-0.19	0.0011)	-0.189924962862933
combined	2011 W36	N(-0.17	0.00097)	-0.124032364560413
combined	2011 W37	N(-0.13	0.00067)	-0.0777753159197709
combined	2011 W38	N(-0.12	0.00086)	-0.0738035502080958
combined	2011 W39	N(-0.096	0.00081)	-0.0698317844964207
combined	2011 W40	N(-0.096	0.0011)	-0.0673155687286116
combined	2011 W41	N(-0.084	0.00092)	-0.0722613728556481
combined	2011 W42	N(-0.088	0.001)	-0.102724828595902
combined	2011 W43	N(-0.073	0.00091)	-0.133188284336156
combined	2011 W44	N(-0.055	0.0011)	-0.16365174007641
combined	2011 W45	N(-0.022	0.00095)	0.0624914623145636
combined	2011 W46	N(0.088	0.00099)	-0.0188668257688357
combined	2011 W47	N(0.075	0.0011)	0.00906244247455899
combined	2011 W48	N(0.027	0.00098)	0.0348425954060824
combined	2011 W49	N(0.11	0.001)	0.104537420054023
combined	2011 W50	N(0.2	0.001)	0.174232244701964
combined	2011 W51	N(0.27	0.00092)	0.243927069349905
combined	2011 W52	N(0.21	0.00088)	0.216906274438297
combined	2012 W01	N(0.17	9e-04)	0.320357003384431
combined	2012 W02	N(0.18	0.00094)	0.0886921650095758
combined	2012 W03	N(0.22	0.001)	0.146676772472125
combined	2012 W04	N(0.18	0.00088)	0.302134488011626
combined	2012 W05	N(0.24	0.00083)	0.187372046248195
combined	2012 W06	N(0.18	0.00095)	0.258221632852376
combined	2012 W07	N(0.11	0.00084)	0.276536263182125
combined	2012 W08	N(0.13	0.00099)	0.0937757466169769
combined	2012 W09	N(0.041	0.00089)	0.0264067454407667
combined	2012 W10	N(0.13	0.001)	0.116901128040676
combined	2012 W11	N(0.062	0.00092)	0.149417039666511
combined	2012 W12	N(0.09	0.00097)	0.0540807689540956
combined	2012 W13	N(0.021	0.00089)	0.066859029572807
combined	2012 W14	N(-0.061	0.001)	0.026045097635865
combined	2012 W15	N(-0.025	0.0011)	-0.144081383120325
combined	2012 W16	N(-0.016	0.0012)	0.0899234668971927
combined	2012 W17	N(-3.5e-05	0.00084)	-0.00205294338356579
combined	2012 W18	N(0.018	0.00092)	0.0959761037095283
combined	2012 W19	N(-0.038	0.0011)	NA
combined	2012 W20	N(-0.056	0.00084)	NA
combined	2012 W21	N(-0.062	0.00092)	NA
combined	2012 W22	N(-0.068	0.00083)	-0.0882727869441937
combined	2012 W23	N(-0.072	0.0011)	-0.0819478394560161
combined	2012 W24	N(-0.07	0.00091)	-0.00491755609574165
combined	2012 W25	N(-0.077	0.00089)	-0.0420406218552446
combined	2012 W26	N(-0.077	0.0011)	-0.0766334606147682
combined	2012 W27	N(-0.087	0.00094)	NA
combined	2012 W28	N(-0.092	0.00095)	NA
combined	2012 W29	N(-0.087	0.00085)	NA
combined	2012 W30	N(-0.094	0.0011)	NA
combined	2012 W31	N(-0.15	0.001)	NA
combined	2012 W32	N(-0.19	0.00078)	NA
combined	2012 W33	N(-0.22	0.0011)	NA
combined	2012 W34	N(-0.19	0.00095)	NA
combined	2012 W35	N(-0.18	0.00094)	NA
combined	2012 W36	N(-0.16	0.00098)	NA
combined	2012 W37	N(-0.11	0.00097)	NA
combined	2012 W38	N(-0.085	0.00092)	NA
combined	2012 W39	N(-0.048	0.001)	NA
combined	2012 W40	N(-0.036	0.00088)	NA
combined	2012 W41	N(-0.047	0.00087)	NA
combined	2012 W42	N(-0.041	0.00075)	NA
combined	2012 W43	N(-0.066	0.00097)	NA
combined	2012 W44	N(-0.021	0.001)	NA
combined	2012 W45	N(0.01	0.0011)	NA
combined	2012 W46	N(-0.0096	0.00096)	NA
combined	2012 W47	N(0.026	0.00096)	NA
combined	2012 W48	N(0.019	0.00095)	NA
combined	2012 W49	N(0.088	0.0012)	NA
combined	2012 W50	N(0.17	0.00087)	NA
combined	2012 W51	N(0.19	0.00089)	NA
combined	2012 W52	N(0.22	0.0011)	NA
combined	2013 W01	N(0.2	0.001)	NA
combined	2013 W02	N(0.17	0.00089)	NA
combined	2013 W03	N(0.2	0.001)	NA
combined	2013 W04	N(0.26	0.00089)	NA
combined	2013 W05	N(0.2	9e-04)	NA
combined	2013 W06	N(0.25	0.00095)	NA
combined	2013 W07	N(0.19	0.00094)	NA
combined	2013 W08	N(0.15	0.00091)	NA
combined	2013 W09	N(0.14	0.0012)	NA
combined	2013 W10	N(0.13	0.0011)	NA
combined	2013 W11	N(0.15	0.0011)	NA
combined	2013 W12	N(0.16	0.0011)	NA
combined	2013 W13	N(0.075	0.00098)	NA
combined	2013 W14	N(0.061	0.00085)	NA
combined	2013 W15	N(0.02	0.0012)	NA
combined	2013 W16	N(0.029	0.00098)	NA
combined	2013 W17	N(0.034	0.0012)	NA
combined	2013 W18	N(0.01	0.00089)	NA
combined	2013 W19	N(0.012	0.0011)	NA
combined	2013 W20	N(-0.015	0.001)	NA
combined	2013 W21	N(-0.019	0.00097)	NA
combined	2013 W22	N(-0.017	0.0012)	NA
combined	2013 W23	N(-0.048	0.00098)	0.0162514872719888
combined	2013 W24	N(-0.042	0.00095)	-0.0585124749707232
combined	2013 W25	N(-0.029	0.00086)	-0.0304332896035829
combined	2013 W26	N(-0.009	0.001)	0.0247282945828872
combined	2013 W27	N(-0.021	0.00079)	NA
combined	2013 W28	N(-0.061	0.0011)	NA
combined	2013 W29	N(-0.087	0.00084)	NA
combined	2013 W30	N(-0.11	0.00087)	NA
combined	2013 W31	N(-0.16	0.00093)	NA
combined	2013 W32	N(-0.18	0.00097)	NA
combined	2013 W33	N(-0.24	0.00084)	NA
combined	2013 W34	N(-0.22	0.001)	NA
combined	2013 W35	N(-0.2	0.00084)	NA
combined	2013 W36	N(-0.15	0.00093)	NA
combined	2013 W37	N(-0.12	0.001)	NA
combined	2013 W38	N(-0.09	0.00086)	NA
combined	2013 W39	N(-0.077	0.00081)	NA
combined	2013 W40	N(-0.039	0.00093)	NA
combined	2013 W41	N(-0.039	0.001)	NA
combined	2013 W42	N(-0.014	0.00095)	NA
combined	2013 W43	N(0.0087	0.00086)	NA
combined	2013 W44	N(6e-04	0.001)	NA
combined	2013 W45	N(0.041	0.00094)	NA
combined	2013 W46	N(0.08	0.0011)	NA
combined	2013 W47	N(0.068	0.001)	NA
combined	2013 W48	N(0.069	0.00095)	NA
combined	2013 W49	N(0.073	0.0011)	NA
combined	2013 W50	N(0.094	0.0012)	NA
combined	2013 W51	N(0.19	0.00089)	NA
combined	2013 W52	N(0.26	0.001)	NA
combined	2014 W01	N(0.26	0.00089)	NA
combined	2014 W02	N(0.16	0.001)	NA
combined	2014 W03	N(0.22	0.0011)	NA
combined	2014 W04	N(0.19	0.00088)	NA
combined	2014 W05	N(0.26	0.00096)	NA
combined	2014 W06	N(0.25	0.001)	NA
combined	2014 W07	N(0.2	0.0012)	NA
combined	2014 W08	N(0.17	0.0011)	NA
combined	2014 W09	N(0.13	0.00079)	NA
combined	2014 W10	N(0.15	0.00095)	NA
combined	2014 W11	N(0.16	0.001)	NA
combined	2014 W12	N(0.14	0.00073)	NA
combined	2014 W13	N(0.1	0.00089)	NA
combined	2014 W14	N(0.049	0.00088)	NA
combined	2014 W15	N(0.03	0.0012)	NA
combined	2014 W16	N(0.058	0.00089)	NA
combined	2014 W17	N(0.019	0.00093)	NA
combined	2014 W18	N(-0.014	0.0013)	NA
combined	2014 W19	N(-0.043	0.0011)	NA
combined	2014 W20	N(-0.048	0.001)	NA
combined	2014 W21	N(-0.052	0.001)	NA
combined	2014 W22	N(-0.057	0.001)	NA
combined	2014 W23	N(-0.04	0.001)	0.0604262045010922
combined	2014 W24	N(-0.043	0.0011)	-0.0631347745586123
combined	2014 W25	N(-0.037	0.001)	-0.0174246051943608
combined	2014 W26	N(-0.029	0.00091)	-0.00936317387584564
combined	2014 W27	N(-0.04	0.00072)	NA
combined	2014 W28	N(-0.00074	0.00088)	NA
combined	2014 W29	N(-0.11	0.00081)	NA
combined	2014 W30	N(-0.13	0.00097)	NA
combined	2014 W31	N(-0.14	0.0013)	NA
combined	2014 W32	N(-0.17	0.00089)	NA
combined	2014 W33	N(-0.16	0.0012)	NA
combined	2014 W34	N(-0.16	0.001)	NA
combined	2014 W35	N(-0.15	0.001)	NA
combined	2014 W36	N(-0.16	0.0011)	NA
combined	2014 W37	N(-0.096	0.00094)	NA
combined	2014 W38	N(-0.059	0.00097)	NA
combined	2014 W39	N(-0.025	0.00098)	NA
combined	2014 W40	N(-0.032	0.00097)	NA
combined	2014 W41	N(-0.035	0.00088)	NA
combined	2014 W42	N(-0.0028	0.00094)	NA
combined	2014 W43	N(0.0028	0.0011)	NA
combined	2014 W44	N(-0.0094	0.00095)	NA
combined	2014 W45	N(0.019	0.00091)	NA
combined	2014 W46	N(0.018	0.00091)	NA
combined	2014 W47	N(0.073	0.00091)	NA
combined	2014 W48	N(0.062	0.00089)	NA
combined	2014 W49	N(0.085	0.00098)	NA
combined	2014 W50	N(0.11	0.0011)	NA
combined	2014 W51	N(0.21	0.00094)	NA
combined	2014 W52	N(0.26	0.00089)	NA
combined	2015 W01	N(0.27	0.001)	NA
combined	2015 W02	N(0.25	0.00093)	NA
combined	2015 W03	N(0.23	0.00085)	NA
combined	2015 W04	N(0.23	0.00086)	NA
combined	2015 W05	N(0.25	9e-04)	NA
combined	2015 W06	N(0.24	0.00091)	NA
combined	2015 W07	N(0.22	0.00099)	NA
combined	2015 W08	N(0.17	0.00076)	NA
combined	2015 W09	N(0.16	0.00093)	NA
combined	2015 W10	N(0.16	0.00091)	NA
combined	2015 W11	N(0.17	0.001)	NA
combined	2015 W12	N(0.11	0.00082)	NA
combined	2015 W13	N(0.12	0.00089)	NA
combined	2015 W14	N(0.098	0.00098)	NA
combined	2015 W15	N(0.064	0.00093)	NA
combined	2015 W16	N(0.055	0.00077)	NA
combined	2015 W17	N(0.05	0.0011)	NA
combined	2015 W18	N(0.046	0.00099)	NA
combined	2015 W19	N(0.04	0.00087)	NA
combined	2015 W20	N(-0.0052	0.00089)	NA
combined	2015 W21	N(-0.014	0.00082)	NA
combined	2015 W22	N(-0.039	0.0011)	NA
combined	2015 W23	N(-0.071	0.00082)	0.0166286478232673
combined	2015 W24	N(-0.026	0.00091)	-0.0155332913856001
combined	2015 W25	N(-0.016	0.001)	-0.00241463269353024
combined	2015 W26	N(-0.009	0.0013)	-0.0902322039794212
combined	2015 W27	N(-0.022	0.0011)	NA
combined	2015 W28	N(-0.048	0.001)	NA
combined	2015 W29	N(-0.086	0.00095)	NA
combined	2015 W30	N(-0.095	0.0011)	NA
combined	2015 W31	N(-0.087	0.00099)	NA
combined	2015 W32	N(-0.22	0.00087)	NA
combined	2015 W33	N(-0.23	0.001)	NA
combined	2015 W34	N(-0.2	0.0011)	NA
combined	2015 W35	N(-0.21	0.0011)	NA
combined	2015 W36	N(-0.16	0.00095)	NA
combined	2015 W37	N(-0.084	0.00093)	NA
combined	2015 W38	N(-0.077	0.00088)	NA
combined	2015 W39	N(-0.0085	9e-04)	NA
combined	2015 W40	N(0.016	0.00096)	NA
combined	2015 W41	N(0.065	0.00096)	NA
combined	2015 W42	N(-0.018	0.00086)	NA
combined	2015 W43	N(-0.0051	0.00083)	NA
combined	2015 W44	N(-0.0093	0.00098)	NA
combined	2015 W45	N(0.018	0.00096)	NA
combined	2015 W46	N(0.054	0.00086)	NA
combined	2015 W47	N(0.083	0.00099)	NA
combined	2015 W48	N(0.092	0.00075)	NA
combined	2015 W49	N(0.12	0.0011)	NA
combined	2015 W50	N(0.11	0.00092)	NA
combined	2015 W51	N(0.15	0.00093)	NA
combined	2015 W52	N(0.2	0.00088)	NA
combined	2015 W53	N(0.36	0.00094)	NA
combined	2016 W01	N(0.52	0.00081)	NA
combined	2016 W02	N(0.17	0.00092)	NA
combined	2016 W03	N(0.2	0.001)	NA
combined	2016 W04	N(0.23	0.00085)	NA
combined	2016 W05	N(0.24	9e-04)	NA
combined	2016 W06	N(0.21	0.00091)	NA
combined	2016 W07	N(0.13	0.00081)	NA
combined	2016 W08	N(0.18	0.00099)	NA
combined	2016 W09	N(0.14	0.0011)	NA
combined	2016 W10	N(0.14	0.00096)	NA
combined	2016 W11	N(0.15	0.00087)	NA
combined	2016 W12	N(0.12	0.00088)	NA
combined	2016 W13	N(0.08	0.00091)	NA
combined	2016 W14	N(0.056	0.0012)	NA
combined	2016 W15	N(0.071	0.00092)	NA
combined	2016 W16	N(0.12	0.001)	NA
combined	2016 W17	N(0.067	0.00085)	NA
combined	2016 W18	N(0.031	0.0011)	NA
combined	2016 W19	N(0.00068	0.00096)	NA
combined	2016 W20	N(-0.01	0.00087)	NA
combined	2016 W21	N(-0.039	0.00092)	NA
combined	2016 W22	N(-0.034	0.00097)	0.000284753625063303
combined	2016 W23	N(-0.027	0.00092)	0.0144549613109747
combined	2016 W24	N(-0.023	0.00094)	-0.0497899965941456
combined	2016 W25	N(0.073	0.00089)	-0.08102409011582
combined	2016 W26	N(0.066	0.001)	NA
combined	2011 W12	N(-0.069	0.0012)	-0.0812717188806726
combined	2011 W13	N(-0.056	0.0013)	-0.20016471813201
combined	2011 W14	N(-0.042	0.0012)	-0.114610401875838
combined	2011 W15	N(-0.043	0.0011)	0.0717399241473027
combined	2011 W16	N(-0.019	0.0012)	-0.168044563502767
combined	2011 W17	N(-0.12	0.0012)	-0.0798758070920083
combined	2011 W18	N(-0.12	0.0014)	-0.274065077765465
combined	2011 W19	N(-0.18	0.0013)	-0.0605464314496409
combined	2011 W20	N(-0.1	0.0011)	-0.117194402747604
combined	2011 W21	N(-0.086	0.0012)	-0.102846858667485
combined	2011 W22	N(-0.2	0.0011)	-0.197868172266231
combined	2011 W23	N(-0.19	0.0013)	-0.139369927244283
combined	2011 W24	N(-0.15	0.0014)	-0.209479071307388
combined	2011 W25	N(-0.17	0.001)	-0.0689893738752549
combined	2011 W26	N(-0.13	0.0011)	-0.0678480423209711
combined	2011 W27	N(-0.11	0.0011)	-0.0875911517189589
combined	2011 W28	N(-0.11	0.0013)	-0.100615160459756
combined	2011 W29	N(-0.12	0.0011)	-0.113639169200553
combined	2011 W30	N(-0.13	0.0014)	-0.126663177941349
combined	2011 W31	N(-0.14	0.0015)	-0.139687186682146
combined	2011 W32	N(-0.064	0.0011)	-0.0906169750358136
combined	2011 W33	N(-0.014	0.0015)	0.0161392457199707
combined	2011 W34	N(-0.0099	0.0014)	0.00250775782953926
combined	2011 W35	N(0.0031	0.0014)	-0.0111237300608921
combined	2011 W36	N(-0.0019	0.0012)	-0.0789172972260148
combined	2011 W37	N(0.025	0.00088)	0.157404972883815
combined	2011 W38	N(0.097	0.0011)	0.14641611918055
combined	2011 W39	N(0.15	0.001)	0.135427265477285
combined	2011 W40	N(0.17	0.0014)	-0.00660210081262312
combined	2011 W41	N(0.2	0.0011)	0.155353946729991
combined	2011 W42	N(0.16	0.0013)	0.128637327092482
combined	2011 W43	N(0.14	0.0011)	0.101920707454973
combined	2011 W44	N(0.049	0.0014)	0.0752040878174633
combined	2011 W45	N(-0.0081	0.0012)	0.0105232432434605
combined	2011 W46	N(-0.069	0.0012)	-0.202506158594173
combined	2011 W47	N(-0.064	0.0014)	-0.189611956496086
combined	2011 W48	N(-0.092	0.0012)	-0.154133560848273
combined	2011 W49	N(-0.019	0.0012)	-0.0689662923419004
combined	2011 W50	N(0.05	0.0013)	0.016200976164472
combined	2011 W51	N(0.11	0.0012)	0.101368244670844
combined	2011 W52	N(0.09	0.0011)	0.0715884289471931
combined	2012 W01	N(0.14	0.0011)	0.171305964615576
combined	2012 W02	N(0.17	0.0012)	0.137711007171215
combined	2012 W03	N(0.21	0.0013)	0.328942167970753
combined	2012 W04	N(0.26	0.0011)	0.190290721061619
combined	2012 W05	N(0.28	0.0011)	0.291205328615725
combined	2012 W06	N(0.2	0.0012)	0.334606035365556
combined	2012 W07	N(0.13	0.0011)	0.145459982826411
combined	2012 W08	N(0.081	0.0012)	0.0541726042086284
combined	2012 W09	N(0.072	0.0011)	0.031039327754766
combined	2012 W10	N(0.03	0.0013)	0.0310594931576348
combined	2012 W11	N(-0.016	0.0012)	0.000547988685431097
combined	2012 W12	N(-0.037	0.0012)	-0.0510957504204267
combined	2012 W13	N(-0.04	0.0011)	0.033462135166749
combined	2012 W14	N(-0.044	0.0012)	0.0747358764259828
combined	2012 W15	N(0.071	0.0014)	-0.0283890511833013
combined	2012 W16	N(0.018	0.0014)	0.0906011545441561
combined	2012 W17	N(-0.0097	0.0011)	0.10802499721581
combined	2012 W18	N(-0.042	0.0012)	0.00479745447667149
combined	2012 W19	N(-0.057	0.0013)	NA
combined	2012 W20	N(-0.077	0.0011)	NA
combined	2012 W21	N(-0.093	0.0012)	NA
combined	2012 W22	N(-0.11	0.0011)	0.00171966139048068
combined	2012 W23	N(-0.2	0.0013)	-0.0145946606730899
combined	2012 W24	N(-0.17	0.0011)	0.040360400519243
combined	2012 W25	N(-0.14	0.0011)	-0.0412190128213593
combined	2012 W26	N(-0.096	0.0013)	0.0412757207425487
combined	2012 W27	N(-0.066	0.0012)	NA
combined	2012 W28	N(-0.061	0.0012)	NA
combined	2012 W29	N(-0.073	0.0011)	NA
combined	2012 W30	N(-0.071	0.0013)	NA
combined	2012 W31	N(-0.069	0.0013)	NA
combined	2012 W32	N(-0.043	0.001)	NA
combined	2012 W33	N(-0.023	0.0014)	NA
combined	2012 W34	N(0.0057	0.0012)	NA
combined	2012 W35	N(0.017	0.0012)	NA
combined	2012 W36	N(0.033	0.0012)	NA
combined	2012 W37	N(0.094	0.0012)	NA
combined	2012 W38	N(0.15	0.0012)	NA
combined	2012 W39	N(0.19	0.0012)	NA
combined	2012 W40	N(0.2	0.0011)	NA
combined	2012 W41	N(0.2	0.0011)	NA
combined	2012 W42	N(0.16	0.00096)	NA
combined	2012 W43	N(0.21	0.0012)	NA
combined	2012 W44	N(0.15	0.0012)	NA
combined	2012 W45	N(0.12	0.0013)	NA
combined	2012 W46	N(0.041	0.0012)	NA
combined	2012 W47	N(-0.029	0.0012)	NA
combined	2012 W48	N(-0.055	0.0012)	NA
combined	2012 W49	N(-0.0097	0.0014)	NA
combined	2012 W50	N(0.089	0.0011)	NA
combined	2012 W51	N(0.12	0.0011)	NA
combined	2012 W52	N(0.1	0.0013)	NA
combined	2013 W01	N(0.2	0.0013)	NA
combined	2013 W02	N(0.22	0.0011)	NA
combined	2013 W03	N(0.3	0.0013)	NA
combined	2013 W04	N(0.39	0.0011)	NA
combined	2013 W05	N(0.3	0.0011)	NA
combined	2013 W06	N(0.3	0.0012)	NA
combined	2013 W07	N(0.26	0.0012)	NA
combined	2013 W08	N(0.17	0.0011)	NA
combined	2013 W09	N(0.15	0.0015)	NA
combined	2013 W10	N(0.071	0.0013)	NA
combined	2013 W11	N(0.077	0.0014)	NA
combined	2013 W12	N(0.038	0.0013)	NA
combined	2013 W13	N(0.038	0.0012)	NA
combined	2013 W14	N(0.089	0.0011)	NA
combined	2013 W15	N(0.037	0.0015)	NA
combined	2013 W16	N(0.016	0.0012)	NA
combined	2013 W17	N(0.0061	0.0015)	NA
combined	2013 W18	N(0.0088	0.0011)	NA
combined	2013 W19	N(-0.063	0.0014)	NA
combined	2013 W20	N(-0.022	0.0013)	NA
combined	2013 W21	N(-0.052	0.0012)	NA
combined	2013 W22	N(-0.072	0.0015)	NA
combined	2013 W23	N(-0.073	0.0012)	-0.0747554208619065
combined	2013 W24	N(-0.096	0.0012)	-0.0840391714052259
combined	2013 W25	N(-0.11	0.0011)	-0.0701386598828253
combined	2013 W26	N(-0.056	0.0013)	-0.139753766966286
combined	2013 W27	N(-0.011	0.001)	NA
combined	2013 W28	N(-0.038	0.0013)	NA
combined	2013 W29	N(-0.0029	0.0011)	NA
combined	2013 W30	N(-0.015	0.0011)	NA
combined	2013 W31	N(-0.035	0.0012)	NA
combined	2013 W32	N(-0.0096	0.0012)	NA
combined	2013 W33	N(0.053	0.0011)	NA
combined	2013 W34	N(0.063	0.0013)	NA
combined	2013 W35	N(0.081	0.0011)	NA
combined	2013 W36	N(0.13	0.0012)	NA
combined	2013 W37	N(0.16	0.0013)	NA
combined	2013 W38	N(0.25	0.0011)	NA
combined	2013 W39	N(0.25	0.001)	NA
combined	2013 W40	N(0.31	0.0012)	NA
combined	2013 W41	N(0.3	0.0013)	NA
combined	2013 W42	N(0.24	0.0012)	NA
combined	2013 W43	N(0.23	0.0011)	NA
combined	2013 W44	N(0.21	0.0013)	NA
combined	2013 W45	N(0.11	0.0012)	NA
combined	2013 W46	N(0.066	0.0013)	NA
combined	2013 W47	N(0.018	0.0013)	NA
combined	2013 W48	N(0.018	0.0012)	NA
combined	2013 W49	N(0.033	0.0013)	NA
combined	2013 W50	N(0.072	0.0015)	NA
combined	2013 W51	N(0.12	0.0011)	NA
combined	2013 W52	N(0.17	0.0013)	NA
combined	2014 W01	N(0.2	0.0011)	NA
combined	2014 W02	N(0.23	0.0013)	NA
combined	2014 W03	N(0.29	0.0014)	NA
combined	2014 W04	N(0.31	0.0011)	NA
combined	2014 W05	N(0.27	0.0012)	NA
combined	2014 W06	N(0.26	0.0012)	NA
combined	2014 W07	N(0.19	0.0015)	NA
combined	2014 W08	N(0.17	0.0013)	NA
combined	2014 W09	N(0.12	0.001)	NA
combined	2014 W10	N(0.069	0.0012)	NA
combined	2014 W11	N(-0.035	0.0013)	NA
combined	2014 W12	N(-0.046	0.00094)	NA
combined	2014 W13	N(-0.022	0.0011)	NA
combined	2014 W14	N(-0.066	0.0011)	NA
combined	2014 W15	N(-0.02	0.0014)	NA
combined	2014 W16	N(0.004	0.0011)	NA
combined	2014 W17	N(0.015	0.0012)	NA
combined	2014 W18	N(0.012	0.0015)	NA
combined	2014 W19	N(-0.031	0.0013)	NA
combined	2014 W20	N(-0.061	0.0013)	NA
combined	2014 W21	N(-0.079	0.0013)	NA
combined	2014 W22	N(-0.11	0.0013)	NA
combined	2014 W23	N(-0.069	0.0013)	0.0256015386153228
combined	2014 W24	N(-0.1	0.0013)	-0.113275633358283
combined	2014 W25	N(-0.12	0.0013)	-0.00352363154981038
combined	2014 W26	N(-0.033	0.0011)	0.00380994089568323
combined	2014 W27	N(-0.046	0.00093)	NA
combined	2014 W28	N(-0.086	0.0011)	NA
combined	2014 W29	N(0.024	0.001)	NA
combined	2014 W30	N(-0.036	0.0012)	NA
combined	2014 W31	N(-0.047	0.0016)	NA
combined	2014 W32	N(-0.046	0.0011)	NA
combined	2014 W33	N(0.015	0.0014)	NA
combined	2014 W34	N(0.04	0.0013)	NA
combined	2014 W35	N(0.028	0.0013)	NA
combined	2014 W36	N(0.099	0.0014)	NA
combined	2014 W37	N(0.13	0.0012)	NA
combined	2014 W38	N(0.14	0.0012)	NA
combined	2014 W39	N(0.17	0.0012)	NA
combined	2014 W40	N(0.23	0.0012)	NA
combined	2014 W41	N(0.2	0.0011)	NA
combined	2014 W42	N(0.24	0.0012)	NA
combined	2014 W43	N(0.21	0.0013)	NA
combined	2014 W44	N(0.19	0.0012)	NA
combined	2014 W45	N(0.14	0.0012)	NA
combined	2014 W46	N(0.033	0.0011)	NA
combined	2014 W47	N(-0.016	0.0011)	NA
combined	2014 W48	N(-0.037	0.0011)	NA
combined	2014 W49	N(0.014	0.0012)	NA
combined	2014 W50	N(0.096	0.0014)	NA
combined	2014 W51	N(0.08	0.0012)	NA
combined	2014 W52	N(0.13	0.0011)	NA
combined	2015 W01	N(0.17	0.0012)	NA
combined	2015 W02	N(0.24	0.0012)	NA
combined	2015 W03	N(0.28	0.0011)	NA
combined	2015 W04	N(0.32	0.0011)	NA
combined	2015 W05	N(0.34	0.0011)	NA
combined	2015 W06	N(0.33	0.0011)	NA
combined	2015 W07	N(0.23	0.0012)	NA
combined	2015 W08	N(0.22	0.00098)	NA
combined	2015 W09	N(0.14	0.0012)	NA
combined	2015 W10	N(0.11	0.0012)	NA
combined	2015 W11	N(0.04	0.0012)	NA
combined	2015 W12	N(0.057	0.001)	NA
combined	2015 W13	N(-0.023	0.0011)	NA
combined	2015 W14	N(-0.0043	0.0012)	NA
combined	2015 W15	N(0.068	0.0012)	NA
combined	2015 W16	N(0.037	0.00099)	NA
combined	2015 W17	N(0.052	0.0013)	NA
combined	2015 W18	N(0.03	0.0012)	NA
combined	2015 W19	N(-0.058	0.0011)	NA
combined	2015 W20	N(-0.051	0.0011)	NA
combined	2015 W21	N(-0.037	0.001)	NA
combined	2015 W22	N(-0.045	0.0014)	NA
combined	2015 W23	N(0.023	0.001)	0.0647640040986437
combined	2015 W24	N(-0.097	0.0011)	0.00763695614141751
combined	2015 W25	N(-0.098	0.0013)	-0.0625809439536725
combined	2015 W26	N(-0.099	0.0016)	0.000156616658132631
combined	2015 W27	N(-0.054	0.0013)	NA
combined	2015 W28	N(-0.053	0.0013)	NA
combined	2015 W29	N(-0.034	0.0012)	NA
combined	2015 W30	N(-0.024	0.0014)	NA
combined	2015 W31	N(-0.089	0.0012)	NA
combined	2015 W32	N(0.056	0.0011)	NA
combined	2015 W33	N(0.038	0.0013)	NA
combined	2015 W34	N(0.071	0.0013)	NA
combined	2015 W35	N(0.11	0.0013)	NA
combined	2015 W36	N(0.11	0.0012)	NA
combined	2015 W37	N(0.14	0.0012)	NA
combined	2015 W38	N(0.15	0.0011)	NA
combined	2015 W39	N(0.19	0.0011)	NA
combined	2015 W40	N(0.23	0.0012)	NA
combined	2015 W41	N(0.27	0.0012)	NA
combined	2015 W42	N(0.28	0.0011)	NA
combined	2015 W43	N(0.21	0.0011)	NA
combined	2015 W44	N(0.19	0.0012)	NA
combined	2015 W45	N(0.15	0.0012)	NA
combined	2015 W46	N(0.038	0.0011)	NA
combined	2015 W47	N(-0.026	0.0012)	NA
combined	2015 W48	N(-0.063	0.00096)	NA
combined	2015 W49	N(-0.032	0.0013)	NA
combined	2015 W50	N(0.055	0.0012)	NA
combined	2015 W51	N(0.16	0.0012)	NA
combined	2015 W52	N(0.12	0.0011)	NA
combined	2015 W53	N(0.35	0.0012)	NA
combined	2016 W01	N(0.59	0.001)	NA
combined	2016 W02	N(0.22	0.0011)	NA
combined	2016 W03	N(0.33	0.0013)	NA
combined	2016 W04	N(0.35	0.0011)	NA
combined	2016 W05	N(0.28	0.0011)	NA
combined	2016 W06	N(0.23	0.0011)	NA
combined	2016 W07	N(0.2	0.001)	NA
combined	2016 W08	N(0.05	0.0012)	NA
combined	2016 W09	N(0.12	0.0013)	NA
combined	2016 W10	N(0.061	0.0012)	NA
combined	2016 W11	N(0.043	0.0011)	NA
combined	2016 W12	N(0.015	0.0011)	NA
combined	2016 W13	N(-0.051	0.0011)	NA
combined	2016 W14	N(0.0076	0.0014)	NA
combined	2016 W15	N(0.048	0.0012)	NA
combined	2016 W16	N(0.046	0.0013)	NA
combined	2016 W17	N(0.05	0.0011)	NA
combined	2016 W18	N(0.00065	0.0014)	NA
combined	2016 W19	N(-0.024	0.0012)	NA
combined	2016 W20	N(-0.049	0.0011)	NA
combined	2016 W21	N(-0.047	0.0012)	NA
combined	2016 W22	N(-0.1	0.0012)	-0.0219069774647636
combined	2016 W23	N(-0.065	0.0011)	-0.0531436786630545
combined	2016 W24	N(-0.076	0.0012)	-0.051643948628783
combined	2016 W25	N(-0.024	0.0011)	-0.0292742919447789
combined	2016 W26	N(0.003	0.0013)	NA
combined	2011 W12	N(-0.017	0.001)	-0.0304463039086182
combined	2011 W13	N(0.087	0.00094)	0.0571347434409046
combined	2011 W14	N(0.17	0.0011)	0.0991492478212308
combined	2011 W15	N(0.11	0.00097)	0.100804894876787
combined	2011 W16	N(0.14	0.00097)	0.107888694232079
combined	2011 W17	N(0.066	0.00089)	0.0342663884890234
combined	2011 W18	N(0.075	0.0011)	0.0560877052834576
combined	2011 W19	N(0.11	0.00082)	0.0830659345014059
combined	2011 W20	N(0.082	0.00087)	0.0741310361891073
combined	2011 W21	N(0.078	0.00078)	-0.00929062941805536
combined	2011 W22	N(0.041	0.00085)	0.153968919830941
combined	2011 W23	N(0.059	0.00079)	0.00491748141596449
combined	2011 W24	N(0.013	0.00094)	-0.102039396353064
combined	2011 W25	N(-0.087	0.001)	-0.0215637168370282
combined	2011 W26	N(-0.094	0.00091)	-0.0166483581315818
combined	2011 W27	N(-0.073	0.00092)	-0.042768329887564
combined	2011 W28	N(-0.096	0.00085)	-0.060396375046812
combined	2011 W29	N(-0.12	0.00082)	-0.07802442020606
combined	2011 W30	N(-0.14	0.00079)	-0.095652465365308
combined	2011 W31	N(-0.14	0.00097)	-0.113280510524556
combined	2011 W32	N(-0.13	0.00086)	-0.0567077000906852
combined	2011 W33	N(-0.13	9e-04)	-0.121284951708968
combined	2011 W34	N(-0.13	0.00086)	-0.14185901246514
combined	2011 W35	N(-0.14	0.001)	-0.162433073221311
combined	2011 W36	N(-0.092	9e-04)	-0.102852547936188
combined	2011 W37	N(-0.047	0.00075)	0.0606025400158965
combined	2011 W38	N(0.0079	0.0013)	0.0496655155413231
combined	2011 W39	N(0.082	0.00092)	0.0387284910667496
combined	2011 W40	N(0.11	0.0011)	0.1567977544972
combined	2011 W41	N(0.12	0.00094)	0.0633922841303008
combined	2011 W42	N(0.16	0.00078)	0.0968692665319876
combined	2011 W43	N(0.19	0.00086)	0.130346248933674
combined	2011 W44	N(0.21	0.00077)	0.163823231335361
combined	2011 W45	N(0.14	0.00091)	0.0630476984704662
combined	2011 W46	N(0.18	0.00092)	0.0988144439010662
combined	2011 W47	N(0.17	0.0011)	0.180162271150329
combined	2011 W48	N(0.22	0.00086)	0.176488298537195
combined	2011 W49	N(0.13	0.001)	0.128927140222354
combined	2011 W50	N(0.072	0.00097)	0.0813659819075124
combined	2011 W51	N(-0.046	0.00083)	0.0338048235926712
combined	2011 W52	N(-0.051	0.00084)	-0.105235404942364
combined	2012 W01	N(-0.065	0.00073)	-0.194158840436819
combined	2012 W02	N(-0.15	0.00086)	-0.168758281767338
combined	2012 W03	N(-0.23	0.00086)	-0.103225619261793
combined	2012 W04	N(-0.26	9e-04)	-0.291004464282687
combined	2012 W05	N(-0.3	8e-04)	-0.26178564286235
combined	2012 W06	N(-0.18	0.00088)	-0.258424243191745
combined	2012 W07	N(-0.073	0.00094)	-0.240487643664585
combined	2012 W08	N(-0.14	0.00092)	-0.0228428560454914
combined	2012 W09	N(-0.1	0.00089)	-0.094432239013037
combined	2012 W10	N(-0.083	0.0011)	-0.00954704111802912
combined	2012 W11	N(-0.055	0.00085)	-0.128097514932312
combined	2012 W12	N(0.028	0.00096)	-0.124121433853177
combined	2012 W13	N(0.051	0.0011)	0.201553198804663
combined	2012 W14	N(0.19	0.00095)	0.128953386475586
combined	2012 W15	N(0.18	0.00076)	0.28530313868293
combined	2012 W16	N(0.16	0.0013)	0.250049425326742
combined	2012 W17	N(0.16	9e-04)	0.251775752259017
combined	2012 W18	N(0.12	0.00091)	0.09315117660691
combined	2012 W19	N(0.088	0.00097)	NA
combined	2012 W20	N(0.091	0.00092)	NA
combined	2012 W21	N(0.1	0.00098)	NA
combined	2012 W22	N(0.093	0.001)	-0.000649394636003571
combined	2012 W23	N(0.016	0.00089)	0.0192035999669385
combined	2012 W24	N(-0.031	0.00091)	-0.066854700560895
combined	2012 W25	N(-0.061	0.001)	-0.0366335520454151
combined	2012 W26	N(-0.093	0.00089)	0.0178533792471333
combined	2012 W27	N(-0.08	0.001)	NA
combined	2012 W28	N(-0.081	0.001)	NA
combined	2012 W29	N(-0.13	0.00091)	NA
combined	2012 W30	N(-0.18	0.00091)	NA
combined	2012 W31	N(-0.18	0.001)	NA
combined	2012 W32	N(-0.16	0.00095)	NA
combined	2012 W33	N(-0.14	0.00082)	NA
combined	2012 W34	N(-0.13	0.00086)	NA
combined	2012 W35	N(-0.12	0.001)	NA
combined	2012 W36	N(-0.12	0.00084)	NA
combined	2012 W37	N(-0.084	0.00082)	NA
combined	2012 W38	N(-0.021	0.00085)	NA
combined	2012 W39	N(0.008	0.00093)	NA
combined	2012 W40	N(0.049	0.00084)	NA
combined	2012 W41	N(0.12	0.00084)	NA
combined	2012 W42	N(0.2	0.001)	NA
combined	2012 W43	N(0.22	0.00096)	NA
combined	2012 W44	N(0.18	0.00093)	NA
combined	2012 W45	N(0.18	0.00083)	NA
combined	2012 W46	N(0.22	0.00076)	NA
combined	2012 W47	N(0.21	0.0012)	NA
combined	2012 W48	N(0.25	0.00094)	NA
combined	2012 W49	N(0.25	0.00087)	NA
combined	2012 W50	N(0.11	9e-04)	NA
combined	2012 W51	N(0.094	9e-04)	NA
combined	2012 W52	N(-0.091	0.00079)	NA
combined	2013 W01	N(-0.067	0.00086)	NA
combined	2013 W02	N(-0.12	0.00085)	NA
combined	2013 W03	N(-0.24	0.00078)	NA
combined	2013 W04	N(-0.38	0.00096)	NA
combined	2013 W05	N(-0.18	0.0011)	NA
combined	2013 W06	N(-0.28	0.00081)	NA
combined	2013 W07	N(-0.18	0.00083)	NA
combined	2013 W08	N(-0.17	0.00086)	NA
combined	2013 W09	N(-0.16	0.00095)	NA
combined	2013 W10	N(-0.06	0.00099)	NA
combined	2013 W11	N(-0.041	0.0012)	NA
combined	2013 W12	N(-0.095	0.00092)	NA
combined	2013 W13	N(0.093	0.001)	NA
combined	2013 W14	N(0.16	9e-04)	NA
combined	2013 W15	N(0.21	0.00081)	NA
combined	2013 W16	N(0.12	0.00089)	NA
combined	2013 W17	N(0.11	0.00082)	NA
combined	2013 W18	N(0.12	9e-04)	NA
combined	2013 W19	N(0.062	0.00093)	NA
combined	2013 W20	N(-0.0017	0.00081)	NA
combined	2013 W21	N(0.04	0.00089)	NA
combined	2013 W22	N(-0.017	0.0011)	NA
combined	2013 W23	N(0.078	0.00097)	0.011236959651762
combined	2013 W24	N(0.0057	0.00095)	0.0352837792065069
combined	2013 W25	N(-0.069	0.00087)	-0.0468633988783397
combined	2013 W26	N(-0.017	0.00093)	-0.0439145016767579
combined	2013 W27	N(-0.073	0.0011)	NA
combined	2013 W28	N(-0.11	0.00096)	NA
combined	2013 W29	N(-0.067	9e-04)	NA
combined	2013 W30	N(-0.11	0.0011)	NA
combined	2013 W31	N(-0.096	0.00087)	NA
combined	2013 W32	N(-0.13	0.00094)	NA
combined	2013 W33	N(-0.057	0.00092)	NA
combined	2013 W34	N(-0.15	0.00085)	NA
combined	2013 W35	N(-0.083	8e-04)	NA
combined	2013 W36	N(-0.11	0.00083)	NA
combined	2013 W37	N(-0.025	0.00094)	NA
combined	2013 W38	N(-0.0086	0.00081)	NA
combined	2013 W39	N(0.089	0.00077)	NA
combined	2013 W40	N(0.09	0.00095)	NA
combined	2013 W41	N(0.12	0.00089)	NA
combined	2013 W42	N(0.19	8e-04)	NA
combined	2013 W43	N(0.22	0.0011)	NA
combined	2013 W44	N(0.26	0.00091)	NA
combined	2013 W45	N(0.18	0.00087)	NA
combined	2013 W46	N(0.24	0.001)	NA
combined	2013 W47	N(0.12	0.00087)	NA
combined	2013 W48	N(0.16	0.00084)	NA
combined	2013 W49	N(0.18	0.00088)	NA
combined	2013 W50	N(0.2	0.00089)	NA
combined	2013 W51	N(0.12	0.00079)	NA
combined	2013 W52	N(0.019	0.001)	NA
combined	2014 W01	N(-0.035	0.00085)	NA
combined	2014 W02	N(-0.08	9e-04)	NA
combined	2014 W03	N(-0.19	0.00081)	NA
combined	2014 W04	N(-0.17	0.00095)	NA
combined	2014 W05	N(-0.29	0.001)	NA
combined	2014 W06	N(-0.26	0.00072)	NA
combined	2014 W07	N(-0.22	0.00083)	NA
combined	2014 W08	N(-0.15	0.00099)	NA
combined	2014 W09	N(-0.087	0.0011)	NA
combined	2014 W10	N(-0.13	0.00081)	NA
combined	2014 W11	N(-0.15	9e-04)	NA
combined	2014 W12	N(-0.083	0.00081)	NA
combined	2014 W13	N(-0.011	0.00095)	NA
combined	2014 W14	N(0.09	0.00094)	NA
combined	2014 W15	N(0.065	0.00086)	NA
combined	2014 W16	N(0.12	0.00091)	NA
combined	2014 W17	N(0.12	0.0014)	NA
combined	2014 W18	N(0.13	0.00085)	NA
combined	2014 W19	N(0.049	8e-04)	NA
combined	2014 W20	N(0.043	0.00082)	NA
combined	2014 W21	N(0.025	0.00086)	NA
combined	2014 W22	N(0.025	0.0011)	NA
combined	2014 W23	N(0.05	0.00078)	0.0903141623964896
combined	2014 W24	N(0.029	0.00086)	-0.0619797094109239
combined	2014 W25	N(0.028	0.00077)	0.00679425765869722
combined	2014 W26	N(-0.073	0.00099)	0.0346913448134073
combined	2014 W27	N(-0.045	0.00072)	NA
combined	2014 W28	N(-0.1	9e-04)	NA
combined	2014 W29	N(-0.077	0.00096)	NA
combined	2014 W30	N(-0.085	0.001)	NA
combined	2014 W31	N(-0.1	0.00096)	NA
combined	2014 W32	N(-0.083	0.00089)	NA
combined	2014 W33	N(-0.12	0.00097)	NA
combined	2014 W34	N(-0.14	0.00099)	NA
combined	2014 W35	N(-0.07	0.00075)	NA
combined	2014 W36	N(-0.12	0.00067)	NA
combined	2014 W37	N(-0.064	0.00084)	NA
combined	2014 W38	N(-0.1	0.00079)	NA
combined	2014 W39	N(0.093	0.0012)	NA
combined	2014 W40	N(0.087	0.00089)	NA
combined	2014 W41	N(0.21	0.00096)	NA
combined	2014 W42	N(0.15	0.00097)	NA
combined	2014 W43	N(0.21	0.00089)	NA
combined	2014 W44	N(0.2	0.00099)	NA
combined	2014 W45	N(0.21	0.00095)	NA
combined	2014 W46	N(0.15	0.00072)	NA
combined	2014 W47	N(0.14	0.00079)	NA
combined	2014 W48	N(0.2	0.00088)	NA
combined	2014 W49	N(0.19	0.0011)	NA
combined	2014 W50	N(0.12	0.00085)	NA
combined	2014 W51	N(0.1	0.0011)	NA
combined	2014 W52	N(0.018	0.00076)	NA
combined	2015 W01	N(-0.076	0.00092)	NA
combined	2015 W02	N(-0.14	0.00087)	NA
combined	2015 W03	N(-0.16	0.00095)	NA
combined	2015 W04	N(-0.16	0.00078)	NA
combined	2015 W05	N(-0.21	0.00081)	NA
combined	2015 W06	N(-0.23	0.001)	NA
combined	2015 W07	N(-0.23	0.0011)	NA
combined	2015 W08	N(-0.19	0.001)	NA
combined	2015 W09	N(-0.1	0.00079)	NA
combined	2015 W10	N(-0.051	0.00097)	NA
combined	2015 W11	N(-0.021	0.00075)	NA
combined	2015 W12	N(0.021	0.00075)	NA
combined	2015 W13	N(0.064	0.00095)	NA
combined	2015 W14	N(0.068	0.00095)	NA
combined	2015 W15	N(0.14	0.00078)	NA
combined	2015 W16	N(0.074	0.00081)	NA
combined	2015 W17	N(0.15	0.00076)	NA
combined	2015 W18	N(0.028	0.00085)	NA
combined	2015 W19	N(0.07	0.001)	NA
combined	2015 W20	N(0.086	0.00073)	NA
combined	2015 W21	N(0.071	0.0011)	NA
combined	2015 W22	N(0.074	0.0011)	NA
combined	2015 W23	N(0.066	0.00094)	-0.0935810972892485
combined	2015 W24	N(-0.00017	0.00084)	-0.0980857223146324
combined	2015 W25	N(-0.039	0.00087)	-0.0717307994911446
combined	2015 W26	N(-0.038	0.001)	-0.0253910404086762
combined	2015 W27	N(-0.088	0.00081)	NA
combined	2015 W28	N(-0.064	0.0012)	NA
combined	2015 W29	N(-0.097	0.0012)	NA
combined	2015 W30	N(-0.12	0.0011)	NA
combined	2015 W31	N(-0.16	0.0012)	NA
combined	2015 W32	N(-0.13	0.00082)	NA
combined	2015 W33	N(-0.11	0.00088)	NA
combined	2015 W34	N(-0.13	0.00082)	NA
combined	2015 W35	N(-0.12	0.001)	NA
combined	2015 W36	N(-0.063	0.00088)	NA
combined	2015 W37	N(-0.068	0.0011)	NA
combined	2015 W38	N(0.017	8e-04)	NA
combined	2015 W39	N(0.019	0.00091)	NA
combined	2015 W40	N(0.072	0.00087)	NA
combined	2015 W41	N(0.16	0.00087)	NA
combined	2015 W42	N(0.11	0.00078)	NA
combined	2015 W43	N(0.22	0.00081)	NA
combined	2015 W44	N(0.22	0.001)	NA
combined	2015 W45	N(0.24	0.00083)	NA
combined	2015 W46	N(0.17	0.0012)	NA
combined	2015 W47	N(0.15	0.00079)	NA
combined	2015 W48	N(0.16	0.00096)	NA
combined	2015 W49	N(0.15	0.001)	NA
combined	2015 W50	N(0.19	0.0011)	NA
combined	2015 W51	N(0.19	0.00093)	NA
combined	2015 W52	N(-0.027	0.00096)	NA
combined	2015 W53	N(0.09	0.00081)	NA
combined	2016 W01	N(0.24	0.00074)	NA
combined	2016 W02	N(-0.13	8e-04)	NA
combined	2016 W03	N(-0.21	0.00091)	NA
combined	2016 W04	N(-0.21	0.00087)	NA
combined	2016 W05	N(-0.23	0.00083)	NA
combined	2016 W06	N(-0.26	0.00099)	NA
combined	2016 W07	N(-0.14	0.00099)	NA
combined	2016 W08	N(-0.079	9e-04)	NA
combined	2016 W09	N(-0.076	0.001)	NA
combined	2016 W10	N(-0.033	0.00094)	NA
combined	2016 W11	N(0.019	0.00091)	NA
combined	2016 W12	N(0.084	0.00091)	NA
combined	2016 W13	N(0.12	0.00085)	NA
combined	2016 W14	N(0.13	0.0011)	NA
combined	2016 W15	N(0.11	0.00097)	NA
combined	2016 W16	N(0.079	0.00085)	NA
combined	2016 W17	N(0.11	0.00086)	NA
combined	2016 W18	N(0.073	0.00076)	NA
combined	2016 W19	N(0.083	0.0011)	NA
combined	2016 W20	N(0.1	0.00098)	NA
combined	2016 W21	N(0.02	0.00093)	NA
combined	2016 W22	N(0.035	0.0011)	0.0164257969164111
combined	2016 W23	N(0.013	0.00091)	-0.039201751287083
combined	2016 W24	N(-0.044	0.00092)	-0.0496758942327941
combined	2016 W25	N(-0.053	0.0011)	-0.0278013253280449
combined	2016 W26	N(-0.073	0.00088)	NA
combined	2011 W12	N(-0.1	0.0011)	-0.109893327977381
combined	2011 W13	N(-0.015	0.0014)	-0.0907249190219006
combined	2011 W14	N(0.012	0.0017)	-0.0894538820852828
combined	2011 W15	N(-0.012	0.0019)	-0.0645739885733873
combined	2011 W16	N(0.02	0.0014)	-0.0984373494367165
combined	2011 W17	N(-0.035	0.0016)	-0.0667961454426317
combined	2011 W18	N(-0.0081	0.0015)	-0.0194248661314661
combined	2011 W19	N(-0.017	0.0013)	-0.0463114688050852
combined	2011 W20	N(0.023	0.0013)	0.0359335676760348
combined	2011 W21	N(-0.039	0.00086)	0.0220282298603937
combined	2011 W22	N(-0.17	0.00094)	0.0311228299529508
combined	2011 W23	N(0.019	0.0015)	-0.0345195841618412
combined	2011 W24	N(0.027	0.0014)	0.0235705516784386
combined	2011 W25	N(0.042	0.0014)	0.0525773785915999
combined	2011 W26	N(0.064	0.0011)	0.0338767696558291
combined	2011 W27	N(0.11	0.0012)	0.0789794373467814
combined	2011 W28	N(0.12	0.0012)	0.0732524892941742
combined	2011 W29	N(0.14	0.0011)	0.067525541241567
combined	2011 W30	N(0.15	0.0012)	0.0617985931889598
combined	2011 W31	N(0.12	0.0011)	0.0560716451363526
combined	2011 W32	N(0.15	0.0014)	0.0055342644518107
combined	2011 W33	N(0.13	0.0015)	0.0238776841060468
combined	2011 W34	N(0.13	0.0012)	0.0517257856047141
combined	2011 W35	N(0.092	0.0017)	0.0795738871033814
combined	2011 W36	N(0.11	0.0011)	-0.00766205529061357
combined	2011 W37	N(0.088	0.00066)	-0.0308034656890073
combined	2011 W38	N(0.064	0.0017)	-0.0279252944343177
combined	2011 W39	N(0.06	0.0012)	-0.0250471231796282
combined	2011 W40	N(0.045	0.0014)	-0.0182240475949158
combined	2011 W41	N(-0.0073	0.0011)	-0.0329769112082031
combined	2011 W42	N(0.024	0.0012)	-0.0540373461037778
combined	2011 W43	N(-0.0034	0.0011)	-0.0750977809993526
combined	2011 W44	N(0.0053	0.0011)	-0.0961582158949274
combined	2011 W45	N(-0.071	0.0012)	-0.122531894810302
combined	2011 W46	N(0.026	0.00094)	-0.0714859663986942
combined	2011 W47	N(0.0055	0.0016)	-0.0355209288127001
combined	2011 W48	N(-0.059	0.00098)	-0.00934451633670794
combined	2011 W49	N(-0.067	0.0015)	-0.0160503701516
combined	2011 W50	N(-0.033	0.0012)	-0.022756223966492
combined	2011 W51	N(-0.057	0.001)	-0.029462077781384
combined	2011 W52	N(-0.12	0.0013)	-0.159042190451991
combined	2012 W01	N(-0.13	0.00099)	-0.0373557991171172
combined	2012 W02	N(-0.14	0.0013)	-0.120029263481333
combined	2012 W03	N(-0.19	0.0012)	-0.1274091574733
combined	2012 W04	N(-0.23	0.0014)	-0.195017118838538
combined	2012 W05	N(-0.21	0.0012)	-0.252170959655522
combined	2012 W06	N(-0.15	0.0012)	-0.186554975640814
combined	2012 W07	N(-0.14	0.0014)	-0.075949341687575
combined	2012 W08	N(-0.094	0.0011)	-0.0777519591548795
combined	2012 W09	N(-0.11	0.0014)	-0.0945798472558998
combined	2012 W10	N(-0.027	0.0017)	-0.00620678042178317
combined	2012 W11	N(-0.021	0.0017)	0.0303531626864832
combined	2012 W12	N(0.1	0.0018)	0.100097187561097
combined	2012 W13	N(0.076	0.0012)	0.316922012069081
combined	2012 W14	N(0.13	0.0013)	0.244793659817216
combined	2012 W15	N(0.16	0.00099)	0.266802641554251
combined	2012 W16	N(0.15	0.0019)	0.340750621209083
combined	2012 W17	N(0.17	0.0013)	0.473981070811921
combined	2012 W18	N(0.21	0.0015)	0.275356049153918
combined	2012 W19	N(0.16	0.0012)	NA
combined	2012 W20	N(0.15	0.00092)	NA
combined	2012 W21	N(0.16	0.0016)	NA
combined	2012 W22	N(0.14	0.0014)	-0.0558772056851637
combined	2012 W23	N(0.085	0.0011)	0.180526459014083
combined	2012 W24	N(0.1	0.0012)	-0.0113020665549016
combined	2012 W25	N(0.12	0.0013)	0.135814597662277
combined	2012 W26	N(0.12	0.001)	0.165810506793382
[truncated: 2,693 more rows]
