# Supplementary material for: Forecasting the dynamics of a complex microbial community using integrated meta-omics
Source: Nat Ecol Evol. 2023 Nov 13;8(1):32–44. doi: 10.1038/s41559-023-02241-3 (PMC10781640; doi:10.1038/s41559-023-02241-3)
Supplement: Supplementary file 7 — Source data. [file 41559_2023_2241_MOESM7_ESM.csv]

Year	block	variable	omic	block_omic	M.pred	M.real
2012	Family	Abitibacteriaceae*	MG	Family MG	-7.56019356137902	-3.21748190404444
2012	Family	Abitibacteriaceae*	MT	Family MT	12.0894368068572	3.56726216849264
2012	Family	Acanthamoebidae	MG	Family MG	45.1470510295485	10.7884865646299
2012	Family	Acanthamoebidae	MT	Family MT	43.9282312290928	10.7803080733039
2012	Family	Acanthasteridae	MT	Family MT	-36.6965256879463	-8.58582148612141
2012	Family	Acaryochloridaceae	MG	Family MG	2.41016509799381	-0.97532724544203
2012	Family	Acaryochloridaceae	MT	Family MT	-23.8180536552574	-4.35798509243555
2012	Family	Acetobacteraceae	MG	Family MG	3.54936762689001	2.04460417172336
2012	Family	Acetobacteraceae	MT	Family MT	-6.40217172312756	1.09145579110202
2012	Family	Acidaminococcaceae	MG	Family MG	-0.0271391578860984	-0.572002466567435
2012	Family	Acidaminococcaceae	MT	Family MT	-20.451994208832	-8.42737049057094
2012	Family	Acidaminococcaceae*	MG	Family MG	-34.1918337037419	-9.9259019685432
2012	Family	Acidaminococcaceae*	MT	Family MT	-32.8310028548552	-9.10789904030826
2012	Family	Acidiferrobacteraceae	MG	Family MG	22.07785445486	3.01495715031663
2012	Family	Acidiferrobacteraceae	MT	Family MT	30.4818931568725	9.49093754158443
2012	Family	Acidimicrobiaceae	MG	Family MG	-26.8742464761634	-4.75581346092966
2012	Family	Acidimicrobiaceae	MT	Family MT	51.9233689225151	13.5554475526972
2012	Family	Acidithiobacillaceae	MG	Family MG	26.0795827056815	5.41155270086623
2012	Family	Acidithiobacillaceae	MT	Family MT	74.5166443863948	24.2350757891573
2012	Family	Acidobacteriaceae	MG	Family MG	28.5662480444714	6.86418370407755
2012	Family	Acidobacteriaceae	MT	Family MT	33.1068120837276	8.10597052995094
2012	Family	Acidothermaceae	MG	Family MG	54.6688969691676	14.9625993325215
2012	Family	Acidothermaceae	MT	Family MT	-22.9384742548129	-4.91726006331035
2012	Family	Acidovorax virus ACP17	MG	Family MG	43.0895916889804	9.51427177690123
2012	Family	Acidovorax virus ACP17	MT	Family MT	-0.129181323349309	-1.38223540861374
2012	Family	Ackermannviridae	MG	Family MG	57.8099306461975	11.8548884484619
2012	Family	Ackermannviridae	MT	Family MT	-36.8349522240223	-7.41789373406566
2012	Family	Acroporidae	MT	Family MT	11.9131042469251	1.47761240042875
2012	Family	Actiniidae	MG	Family MG	17.0053296196128	4.64584933312634
2012	Family	Actiniidae	MT	Family MT	8.4115135183936	5.4858765690266
2012	Family	Actinomycetaceae	MG	Family MG	58.1262406871622	16.0366301815568
2012	Family	Actinomycetaceae	MT	Family MT	11.7219634992172	1.55584447381443
2012	Family	Actinomycetales bacterium	MG	Family MG	-8.84919438682179	1.10655716573262
2012	Family	Actinomycetales bacterium	MT	Family MT	-11.8344043799248	-6.60884728358068
2012	Family	Actinopolysporaceae*	MG	Family MG	-38.8680065998218	-9.49093555058914
2012	Family	Actinopolysporaceae*	MT	Family MT	7.55678838230958	-0.699814424038226
2012	Family	Actinospicaceae	MG	Family MG	20.969246624152	5.0244161461823
2012	Family	Acytosteliaceae	MG	Family MG	14.4788487789405	1.28780413832396
2012	Family	Acytosteliaceae	MT	Family MT	-6.75311316740523	-1.54600790173755
2012	Family	Adinetidae	MG	Family MG	-10.0733441710662	-0.812500887164228
2012	Family	Adinetidae	MT	Family MT	-45.2760397045355	-12.705386322596
2012	Family	Aerococcaceae	MG	Family MG	-44.132942388035	-13.9287813227532
2012	Family	Aerococcaceae	MT	Family MT	14.3298342541673	2.20244580753751
2012	Family	Aeromonadaceae	MG	Family MG	-10.9682012965539	-1.60671720265995
2012	Family	Aeromonadaceae	MT	Family MT	-6.78761231755401	-0.0781250995478081
2012	Family	Aestuariivirgaceae	MG	Family MG	-35.854884787931	-8.30249703631515
2012	Family	Aestuariivirgaceae	MT	Family MT	-6.57088002904904	0.985312264521509
2012	Family	Agaricaceae	MG	Family MG	26.6998167792027	6.85951085611906
2012	Family	Agaricaceae	MT	Family MT	-21.4578260251359	-5.45769569460015
2012	Family	Aiptasiidae	MG	Family MG	-19.0926370245176	-4.7844385391924
2012	Family	Aiptasiidae	MT	Family MT	50.6096675208645	15.0369564390915
2012	Family	Akkermansiaceae	MG	Family MG	-15.0332935106021	-3.16713438818671
2012	Family	Akkermansiaceae	MT	Family MT	85.1104095851081	25.4212431566765
2012	Family	Alcaligenaceae	MG	Family MG	-37.86235116821	-6.86485785667262
2012	Family	Alcaligenaceae	MT	Family MT	-14.6537897925433	-7.59217076385883
2012	Family	Alcanivoracaceae	MG	Family MG	16.8638894697397	5.34380437686465
2012	Family	Alcanivoracaceae	MT	Family MT	13.5527822560126	2.20596736528422
2012	Family	Aleyrodidae	MT	Family MT	64.4932385901875	14.4068812785483
2012	Family	Algiphilaceae	MG	Family MG	17.4161167663197	2.69866051265278
2012	Family	Algiphilaceae	MT	Family MT	-53.7756674091936	-12.6907379584483
2012	Family	Alicyclobacillaceae	MG	Family MG	-41.9481062982673	-12.2347178745017
2012	Family	Alicyclobacillaceae	MT	Family MT	6.98559117304471	1.02981153592884
2012	Family	Alphaflexiviridae	MT	Family MT	44.1836778881507	8.2020476998075
2012	Family	Alteromonadaceae	MG	Family MG	-28.4355842819417	-7.17548172506268
2012	Family	Alteromonadaceae	MT	Family MT	0.717207450866027	0.901638735040983
2012	Family	Ambassidae	MT	Family MT	35.1250433179597	12.3300076279537
2012	Family	Amoebidae	MG	Family MG	32.4823161229444	4.9079489729475
2012	Family	Amoebidae	MT	Family MT	-6.44516189546289	-0.39325136674578
2012	Family	Amoebidiaceae	MG	Family MG	-5.19436137479955	2.1816672534415
2012	Family	Amoebidiaceae	MT	Family MT	49.6344818536927	14.7612652684309
2012	Family	Amoebophilaceae	MG	Family MG	9.27718898384344	2.90593699354651
2012	Family	Amoebophilaceae	MT	Family MT	-23.2485386213311	-9.7298116506557
2012	Family	Amphiacanthidae	MT	Family MT	1.03402531920053	-1.09981378990879
2012	Family	Amphipleuraceae	MG	Family MG	-23.1901051335684	-5.57543278173516
2012	Family	Amphipleuraceae	MT	Family MT	-46.3028005423652	-11.483224689267
2012	Family	Ampullariidae	MT	Family MT	-17.413797696261	-5.04393344089159
2012	Family	Anaerohalosphaeraceae	MG	Family MG	5.15129697507635	2.87218690073281
2012	Family	Anaerohalosphaeraceae	MT	Family MT	6.61599665181131	1.3356668304887
2012	Family	Anaerolineaceae	MG	Family MG	-1.00862821414423	0.219080831240091
2012	Family	Anaerolineaceae	MT	Family MT	0.046767640540053	1.12329641239044
2012	Family	Anaeromyxobacteraceae	MG	Family MG	79.4328805548005	19.3579105600267
2012	Family	Anaeromyxobacteraceae	MT	Family MT	-46.922636142973	-12.2307815386415
2012	Family	Anaplasmataceae	MG	Family MG	16.1315423317251	1.67116996837498
2012	Family	Anaplasmataceae	MT	Family MT	-25.7787499762261	-6.64553940990803
2012	Family	Ancylistaceae	MT	Family MT	6.22875595041322	-3.89250261191013
2012	Family	Ancylostomatidae	MG	Family MG	-11.6150077753078	-3.31595199886642
2012	Family	Ancylostomatidae	MT	Family MT	-31.6192679457986	-11.9052603697625
2012	Family	Anisakidae	MT	Family MT	-9.51771018297303	-6.16896439599568
2012	Family	Aphanizomenon	MG	Family MG	8.07125564423532	4.31204317592304
2012	Family	Aphanizomenon	MT	Family MT	28.8615680141443	4.79975377550021
2012	Family	Aphanizomenonaceae	MG	Family MG	-32.8684894488723	-7.43834685701695
2012	Family	Aphanizomenonaceae	MT	Family MT	30.8067601863225	6.12932168836259
2012	Family	Aphanothecaceae	MG	Family MG	-15.8307967383117	-3.01001706173171
2012	Family	Aphanothecaceae	MT	Family MT	-0.90301204270983	-4.07586352062195
2012	Family	Aphididae	MG	Family MG	-66.1342868365635	-16.1205680131592
2012	Family	Aphididae	MT	Family MT	-56.8997508551582	-17.6221954967236
2012	Family	Apidae	MG	Family MG	-46.4950381010811	-10.475790371693
2012	Family	Apidae	MT	Family MT	-65.6135774725191	-13.8413195224218
2012	Family	Aplysiidae	MG	Family MG	-17.3723135849546	-2.4701541929681
2012	Family	Aplysiidae	MT	Family MT	-53.245720151107	-14.5631198752123
2012	Family	Apusomonadidae	MG	Family MG	-31.5681122577978	-6.06208396411747
2012	Family	Apusomonadidae	MT	Family MT	8.67165540689382	3.6164169256967
2012	Family	Aquificaceae	MG	Family MG	-20.9651720111442	-3.87237717129786
2012	Family	Aquificaceae	MT	Family MT	8.96495801674179	1.07909292895137
2012	Family	Araneidae	MT	Family MT	13.7007671745913	3.80792051347179
2012	Family	Archaeoglobaceae	MT	Family MT	-96.740128007555	-23.1012715810681
2012	Family	Archangiaceae	MG	Family MG	3.29433262757584	0.627692319320777
2012	Family	Archangiaceae	MT	Family MT	-10.2527674954755	-3.1300078526653
2012	Family	Ardenticatenaceae	MG	Family MG	18.4388675859272	6.36780831103762
2012	Family	Ardenticatenaceae	MT	Family MT	-51.628599227964	-13.9730396634493
2012	Family	Arenicellaceae*	MG	Family MG	-71.3376374382337	-14.3672340504701
2012	Family	Arenicellaceae*	MT	Family MT	-25.3109214810671	-7.89451079407214
2012	Family	Ascarididae	MT	Family MT	10.8049156874017	2.42965259751095
2012	Family	Ascobolaceae	MT	Family MT	89.1326149893499	25.1536703712026
2012	Family	Asfarviridae	MG	Family MG	-66.4956499923179	-15.77964440289
2012	Family	Asfarviridae	MT	Family MT	-9.96567076463586	-1.054710259532
2012	Family	Aspergillaceae	MG	Family MG	33.4250319610987	8.11304527543387
2012	Family	Aspergillaceae	MT	Family MT	4.29015695891049	-2.41388951961641
2012	Family	Aspiviridae	MT	Family MT	-59.3973955969611	-18.8384589844515
2012	Family	Asteraceae	MG	Family MG	-0.936531456802968	-1.77423721396434
2012	Family	Asteraceae	MT	Family MT	-24.7009406302509	-9.65983171739055
2012	Family	Astroviridae	MT	Family MT	-63.2534866573698	-22.6733739804539
2012	Family	Aurantimonadaceae	MG	Family MG	-40.6904829041904	-11.7844987770652
2012	Family	Aurantimonadaceae	MT	Family MT	-50.5461344538715	-13.9152154094993
2012	Family	Azonexaceae	MG	Family MG	-13.4520858186059	1.58367411572858
2012	Family	Azonexaceae	MT	Family MT	13.8882645198532	4.15925580621224
2012	Family	Babesiidae	MG	Family MG	6.99872413477282	4.56483434554423
2012	Family	Babesiidae	MT	Family MT	38.8831840369637	6.12188035635115
2012	Family	Bacillaceae	MG	Family MG	73.9429261529029	18.0254839676803
2012	Family	Bacillaceae	MT	Family MT	67.3255277163884	18.8282584650471
2012	Family	Bacillales Family X. Incertae Sedis	MG	Family MG	8.66547632489894	3.26702473558857
2012	Family	Bacillales Family X. Incertae Sedis	MT	Family MT	39.3484470861194	6.60831058059935
2012	Family	Bacteriovoracaceae	MG	Family MG	10.7150303947687	4.46824827891872
2012	Family	Bacteriovoracaceae	MT	Family MT	-43.3022342245987	-13.365712861733
2012	Family	Bacteroidaceae	MG	Family MG	14.6559270598637	4.25766038621605
2012	Family	Bacteroidaceae	MT	Family MT	5.44308904240756	1.95166196548152
2012	Family	Baekduiaceae	MG	Family MG	20.5742808808213	2.40858753387102
2012	Family	Baekduiaceae	MT	Family MT	-12.2073698445828	-6.98460008630734
2012	Family	Bagridae	MT	Family MT	-18.689312111189	0.337392879136767
2012	Family	Balaenopteridae	MT	Family MT	-13.9451556517369	-0.194891927926351
2012	Family	Balanidae	MT	Family MT	25.7217304541822	6.21294325291906
2012	Family	Balneatrichaceae	MG	Family MG	12.3200417266407	1.83600262056077
2012	Family	Balneatrichaceae	MT	Family MT	5.38601979801088	6.0688263902146
2012	Family	Balneicellaceae	MG	Family MG	-19.3595483366015	-4.13142544508635
2012	Family	Balneicellaceae	MT	Family MT	-3.18621882171595	-0.870933962157457
2012	Family	Balneolaceae	MG	Family MG	0.76973492932432	-1.24891318735393
2012	Family	Balneolaceae	MT	Family MT	6.4057822163944	-0.295304126326313
2012	Family	Balneolaceae*	MG	Family MG	-46.4243391836625	-12.4646177301658
2012	Family	Balneolaceae*	MT	Family MT	47.1831835293915	16.2592937828984
2012	Family	Bangiaceae	MT	Family MT	-8.14647419571118	-1.99513677707704
2012	Family	Bartonellaceae	MG	Family MG	-43.0226521336387	-11.2061473210646
2012	Family	Bartonellaceae	MT	Family MT	-19.8612696684718	-4.91046538479505
2012	Family	Basidiobolaceae	MT	Family MT	67.4738977300637	14.6365050551966
2012	Family	Bathycoccaceae	MT	Family MT	27.4998658639639	3.80879457878434
2012	Family	Bdellovibrionaceae	MG	Family MG	-14.8754840729907	-2.34127595305765
2012	Family	Bdellovibrionaceae	MT	Family MT	-0.225911828899445	2.10972328869225
2012	Family	Beijerinckiaceae	MG	Family MG	-66.6496746711042	-15.3757641120991
2012	Family	Beijerinckiaceae	MT	Family MT	-15.6587323517002	-4.56759689449865
2012	Family	Bernardetiaceae	MG	Family MG	-58.2745709860739	-15.3284746918466
2012	Family	Bernardetiaceae	MT	Family MT	-94.3589469123892	-24.1288624617001
2012	Family	Beutenbergiaceae	MG	Family MG	-5.80479710770983	-2.38650229671385
2012	Family	Beutenbergiaceae	MT	Family MT	-4.16128818919711	-1.84616586266077
2012	Family	Bifidobacteriaceae	MG	Family MG	9.445338693674	1.49450556728491
2012	Family	Bifidobacteriaceae	MT	Family MT	58.4423308231147	14.6909143078253
2012	Family	Bignoniaceae	MT	Family MT	-0.0416112909479255	-0.560822875542742
2012	Family	Birnaviridae	MT	Family MT	8.54257412837251	2.77282017911535
2012	Family	Blastocystidae	MG	Family MG	20.7314774917993	4.122616363554
2012	Family	Blastocystidae	MT	Family MT	-53.0712228063923	-15.4926030409568
2012	Family	Blenniidae	MG	Family MG	-55.6724203205956	-11.7639308368938
2012	Family	Blenniidae	MT	Family MT	-27.4344615903294	-1.33753374787506
2012	Family	Bodo	MG	Family MG	-33.2488164159197	-9.48747274576746
2012	Family	Bodo	MT	Family MT	-36.7964048915063	-10.7779576975644
2012	Family	Bodonidae	MG	Family MG	-68.0282062354563	-18.926946728751
2012	Family	Bodonidae	MT	Family MT	-1.86709541467761	5.16907630423317
2012	Family	Bogoriellaceae	MG	Family MG	1.34918581642631	0.540926641698378
2012	Family	Bogoriellaceae	MT	Family MT	7.86451419867047	5.03668440488178
2012	Family	Botourmiaviridae	MT	Family MT	-23.9523131009281	-6.60640034096935
2012	Family	Brachionidae	MG	Family MG	22.6456394024269	9.54731233742498
2012	Family	Brachionidae	MT	Family MT	54.9742429656314	15.4928972583587
2012	Family	Brachybasidiaceae	MT	Family MT	57.1059530364756	19.472832501189
2012	Family	Brachyspiraceae	MG	Family MG	-9.21641702260609	3.08586239663133
2012	Family	Brachyspiraceae	MT	Family MT	44.2803639911548	8.89757245070926
2012	Family	Brachyspiraceae*	MG	Family MG	-2.86879488586128	-0.522776506828985
2012	Family	Brachyspiraceae*	MT	Family MT	22.7568019829069	5.60377656889328
2012	Family	Braconidae	MG	Family MG	28.853278656937	10.1771342007135
2012	Family	Braconidae	MT	Family MT	2.01748840925609	5.62638989157155
2012	Family	Bradymonadaceae	MG	Family MG	11.7933102153724	4.90617974320157
2012	Family	Bradymonadaceae	MT	Family MT	-21.6114482649438	-4.37219137580873
2012	Family	Bradyrhizobiaceae	MG	Family MG	-108.140318483493	-24.002740458235
2012	Family	Bradyrhizobiaceae	MT	Family MT	28.4427420021076	10.7968582702641
2012	Family	Branchiostomidae	MG	Family MG	-37.5403264740901	-8.56235865860229
2012	Family	Branchiostomidae	MT	Family MT	-43.8299847529591	-12.6544332566142
2012	Family	Brassicaceae	MG	Family MG	-31.5414838531445	-8.82640087481257
2012	Family	Brassicaceae	MT	Family MT	-11.5374298445018	-4.86494363493066
2012	Family	Brevibacteriaceae	MG	Family MG	-2.72733511999962	-1.06500322000304
2012	Family	Brevibacteriaceae	MT	Family MT	-43.6431102668738	-8.57405061445938
2012	Family	Bromoviridae	MT	Family MT	-4.91909127579089	0.707579553056721
2012	Family	Brucellaceae	MG	Family MG	-5.23513043638418	-2.21028417281459
2012	Family	Brucellaceae	MT	Family MT	-15.0689057033565	-3.3551851893584
2012	Family	Bryobacteraceae	MG	Family MG	-78.7293419807895	-20.250016969512
2012	Family	Bryobacteraceae	MT	Family MT	19.0625207305573	5.28588271227059
2012	Family	Budviciaceae	MG	Family MG	-8.09926178263711	-1.36880332214488
2012	Family	Budviciaceae	MT	Family MT	-59.4274081559166	-12.9525252883233
2012	Family	Burkholderiaceae	MG	Family MG	22.0261379005852	7.42885374231703
2012	Family	Burkholderiaceae	MT	Family MT	-5.38397680839046	3.08461686206285
2012	Family	Burkholderiales bacterium 68-10	MG	Family MG	-18.8518634466075	-5.43544367130014
2012	Family	Burkholderiales bacterium 68-10	MT	Family MT	-26.1218880905695	-9.66072114391035
2012	Family	Burkholderiales bacterium PBB2	MG	Family MG	-15.3027478057936	-5.13217000457206
2012	Family	Burkholderiales bacterium PBB2	MT	Family MT	-15.6065077379786	-6.03789423145758
2012	Family	Burkholderiales bacterium PBB3	MG	Family MG	-21.063422798395	-6.236063640811
2012	Family	Burkholderiales bacterium PBB4	MG	Family MG	-14.0635221020187	-2.35546935005447
2012	Family	Burkholderiales bacterium PBB4	MT	Family MT	-87.3430792358423	-24.4405300497834
2012	Family	Burkholderiales bacterium PBB5	MG	Family MG	38.462999886905	8.83922973036112
2012	Family	Burkholderiales bacterium RIFCSPHIGHO2	MG	Family MG	42.0323029900226	8.01079794819032
2012	Family	Burkholderiales bacterium RIFCSPHIGHO2	MT	Family MT	-53.785210827577	-12.0238747650472
2012	Family	Burkholderiales bacterium RIFCSPLOWO2	MG	Family MG	31.1694129693869	5.32927741456767
2012	Family	Burkholderiales bacterium RIFCSPLOWO2	MT	Family MT	47.1028139526136	11.9206770853398
2012	Family	Burkholderiales bacterium RIFOXYD12	MG	Family MG	-57.7914463176301	-16.3439830554271
2012	Family	Burkholderiales bacterium RIFOXYD12	MT	Family MT	68.1176432939343	20.4434137395574
2012	Family	Buthidae	MT	Family MT	-64.7447271675019	-18.4082402078223
2012	Family	Caedimonadaceae	MG	Family MG	25.4910211986037	4.59387902455246
2012	Family	Caedimonadaceae	MT	Family MT	71.4636441539448	17.2772604980446
2012	Family	Cafeteriaceae	MG	Family MG	0.00137397651999898	3.57953808009306
2012	Family	Cafeteriaceae	MT	Family MT	-24.4740890544711	-5.47396187189752
2012	Family	Caldicoprobacteraceae	MG	Family MG	-110.573153880929	-27.253368174256
2012	Family	Caldicoprobacteraceae	MT	Family MT	-79.124512655955	-21.0453369897217
2012	Family	Caldilineaceae	MG	Family MG	-31.4288124725224	-9.45794327760041
2012	Family	Caldilineaceae	MT	Family MT	-10.3834381721046	0.0637932280459472
2012	Family	Caldilineaceae*	MG	Family MG	-14.089933586767	-2.92968009169205
2012	Family	Caldilineaceae*	MT	Family MT	21.7901815128619	8.22976422972389
2012	Family	Caldisericaceae	MG	Family MG	26.6034030656995	8.30119054757883
2012	Family	Caldisericaceae	MT	Family MT	11.5383013716063	1.2420632535912
2012	Family	Calditrichaceae	MG	Family MG	33.9401357669684	7.44840626415555
2012	Family	Calditrichaceae	MT	Family MT	-66.2200501764553	-21.7806946934077
2012	Family	Calliphoridae	MG	Family MG	-60.6626171915457	-18.3161801144886
2012	Family	Calliphoridae	MT	Family MT	-58.9732742496863	-18.1459219890465
2012	Family	Callorhinchidae	MT	Family MT	-18.4904211995756	-4.5912038186624
2012	Family	Calotrichaceae	MG	Family MG	0.990852131018255	1.88963158273592
2012	Family	Calotrichaceae	MT	Family MT	-72.0024047315682	-15.8221014871
2012	Family	Cambaridae	MG	Family MG	-8.50069232287232	-1.16681173587985
2012	Family	Cambaridae	MT	Family MT	29.5385927609224	4.09811733288219
2012	Family	Campylobacteraceae	MG	Family MG	-11.1571335678427	-1.40280830094448
2012	Family	Campylobacteraceae	MT	Family MT	-34.6184880781043	-5.77081308844275
2012	Family	Candidatus Accumulibacter sp. SK-01	MT	Family MT	38.3554252454754	7.19849955416042
2012	Family	Candidatus Accumulibacter sp. SK-11	MG	Family MG	-85.6300099625444	-23.4517392576442
2012	Family	Candidatus Accumulibacter sp. SK-12	MG	Family MG	-48.7665209217385	-11.7049971199577
2012	Family	Candidatus Accumulibacter sp. SK-12	MT	Family MT	-50.5703328581202	-17.0158810079779
2012	Family	Candidatus Babeliaceae*	MG	Family MG	-58.7221558514937	-14.048224193564
2012	Family	Candidatus Babeliaceae*	MT	Family MT	2.21847031934754	5.97132813155371
2012	Family	Candidatus Brocadiaceae	MG	Family MG	-2.17633379133251	-1.31629130887073
2012	Family	Candidatus Brocadiaceae	MT	Family MT	-10.3365697258295	-4.22712866101777
2012	Family	Candidatus Brocadiaceae*	MG	Family MG	-7.96017069205391	-0.438105094268547
2012	Family	Candidatus Brocadiaceae*	MT	Family MT	-9.8968520781728	-4.77726338861592
2012	Family	Candidatus Competibacteraceae	MG	Family MG	-20.806535620225	0.537280017935958
2012	Family	Candidatus Competibacteraceae	MT	Family MT	11.6084262884753	3.97138393353862
2012	Family	Candidatus Cryosericaceae*	MT	Family MT	-27.0691818470978	-7.02797576051537
2012	Family	Candidatus Deianiraeaceae	MG	Family MG	-34.787284712362	-6.97275177511988
2012	Family	Candidatus Deianiraeaceae	MT	Family MT	27.9867432259648	1.45019179289434
2012	Family	Candidatus Fermentibacteraceae*	MG	Family MG	-50.8020296904024	-11.2482121798028
2012	Family	Candidatus Fermentibacteraceae*	MT	Family MT	5.50894152976832	1.92130042573192
2012	Family	Candidatus Magnetaquicoccaceae	MG	Family MG	-9.37051650564367	-1.50833092136656
2012	Family	Candidatus Magnetaquicoccaceae	MT	Family MT	-26.6654583972419	-7.41293593355997
2012	Family	Candidatus Mcinerneyibacteriaceae*	MT	Family MT	-44.6130672137011	-17.0083620161532
2012	Family	Candidatus Methanollivieraceae	MT	Family MT	20.7409118647746	7.58835784671737
2012	Family	Candidatus Methanoperedenaceae	MG	Family MG	76.5070151104047	18.5374972261853
2012	Family	Candidatus Methanoperedenaceae	MT	Family MT	-60.0082534585021	-17.3990539224993
2012	Family	Candidatus Midichloriaceae	MG	Family MG	11.2460725293611	1.76004337990742
2012	Family	Candidatus Midichloriaceae	MT	Family MT	51.6691238637461	13.47506971183
2012	Family	Candidatus Nanopelagicaceae	MG	Family MG	-70.3728506911604	-16.362100933542
2012	Family	Candidatus Nanopelagicaceae	MT	Family MT	25.4512567394147	5.24273420041157
2012	Family	Candidatus Ozemobacteraceae*	MG	Family MG	-40.8266882447617	-11.24412133875
2012	Family	Candidatus Ozemobacteraceae*	MT	Family MT	54.508384205794	10.7508577644361
2012	Family	Candidatus Paracaedibacteraceae	MG	Family MG	-6.30741384205375	-0.319627665161746
2012	Family	Candidatus Paracaedibacteraceae	MT	Family MT	18.0529844147074	8.49817738603586
2012	Family	Candidatus Termititenacaceae	MT	Family MT	-14.603169703939	-7.14725247170878
2012	Family	Candidatus Termititenacaceae*	MT	Family MT	42.8051558569875	11.2352612069767
2012	Family	Candidatus Thermochlorobacteriaceae	MG	Family MG	-1.01032978269582	-1.0211191957229
2012	Family	Candidatus Thermochlorobacteriaceae	MT	Family MT	-10.3370052667305	-1.37008230157503
2012	Family	Capitellidae	MT	Family MT	21.1136809332636	4.18330876098508
2012	Family	Capsulimonadaceae*	MG	Family MG	65.4733050032537	14.7648606123783
2012	Family	Capsulimonadaceae*	MT	Family MT	45.2894955517109	12.9716824455624
2012	Family	Carnobacteriaceae	MG	Family MG	2.95798654456924	2.73763052993815
2012	Family	Carnobacteriaceae	MT	Family MT	29.7082481668602	7.4530837850691
2012	Family	Casimicrobiaceae	MG	Family MG	14.8194189127994	4.02202639314281
2012	Family	Casimicrobiaceae	MT	Family MT	-25.7964131754255	-5.14453375017681
2012	Family	Catalimonadaceae	MG	Family MG	26.5444571273311	5.20136862053039
2012	Family	Catalimonadaceae	MT	Family MT	-36.4278026023663	-13.6272755784149
2012	Family	Catenulisporaceae	MG	Family MG	36.7453800838049	11.0878270816223
2012	Family	Catenulisporaceae	MT	Family MT	-22.3590883716149	-8.72684497737994
2012	Family	Caulobacteraceae	MG	Family MG	13.2948667768805	6.05970214024547
2012	Family	Caulobacteraceae	MT	Family MT	72.1939269116749	20.0595360756445
2012	Family	Cavenderiaceae	MG	Family MG	-31.0888768264617	-9.47262862722928
2012	Family	Cavenderiaceae	MT	Family MT	-7.93783498923502	-3.01217785290534
2012	Family	Cavosteliaceae	MG	Family MG	12.8013939568211	2.45234927931158
2012	Family	Cavosteliaceae	MT	Family MT	32.0129180445607	8.72868411728843
2012	Family	Cecidomyiidae	MT	Family MT	72.9423944140807	21.8975990193096
2012	Family	Cellulomonadaceae	MG	Family MG	-25.8916402171484	-6.44455409492712
2012	Family	Cellulomonadaceae	MT	Family MT	30.5457287932429	11.3672829133526
2012	Family	Cellvibrionaceae	MG	Family MG	54.7772979051851	13.356793838992
2012	Family	Cellvibrionaceae	MT	Family MT	-10.0348749997792	3.43826747043159
2012	Family	Cenarchaeaceae*	MG	Family MG	92.9984219883387	21.1404669444274
2012	Family	Cenarchaeaceae*	MT	Family MT	-0.262194900901997	-0.638246445680736
2012	Family	Cerambycidae	MT	Family MT	-6.55187530275471	0.828193243525796
2012	Family	Cervidae	MG	Family MG	-10.0946047868579	-2.74564413252517
2012	Family	Cervidae	MT	Family MT	6.50245782943808	2.55864174689703
2012	Family	Chaetomiaceae	MT	Family MT	38.7059574999829	10.0831678517073
2012	Family	Chamaesiphonaceae	MT	Family MT	22.7550212925869	3.01253916806749
2012	Family	Chanidae*	MT	Family MT	4.61771653880699	1.02637304166648
2012	Family	Characeae	MG	Family MG	2.83837709213818	0.394079777123757
2012	Family	Characeae	MT	Family MT	3.33084922005573	0.192300495213529
2012	Family	Chelatococcaceae	MG	Family MG	-44.618496693124	-11.814700680834
2012	Family	Chelatococcaceae	MT	Family MT	9.46193214328109	2.32455192340531
2012	Family	Chenopodiaceae	MG	Family MG	10.329379969688	3.55108882283934
2012	Family	Chenopodiaceae	MT	Family MT	-1.36674698463605	1.1411563751543
2012	Family	Chironomidae	MT	Family MT	-6.55015293485417	-3.72332928283333
2012	Family	Chitinispirillaceae*	MG	Family MG	-9.51749933551736	2.60079398038487
2012	Family	Chitinispirillaceae*	MT	Family MT	16.7271545053491	7.01588527755294
2012	Family	Chitinivibrionaceae*	MT	Family MT	2.16033184002411	1.48519431238306
2012	Family	Chitinophagaceae	MG	Family MG	-28.9297584699758	-4.96964168373446
2012	Family	Chitinophagaceae	MT	Family MT	73.0668478669459	22.9662294541838
2012	Family	Chitinophagaceae*	MG	Family MG	2.77685054604262	1.75943773664033
2012	Family	Chitinophagaceae*	MT	Family MT	21.030599854772	7.58905837734823
2012	Family	Chlamydiaceae	MG	Family MG	-55.5357239599991	-13.6356844284802
2012	Family	Chlamydiaceae	MT	Family MT	-53.9493146709953	-16.5398077977993
2012	Family	Chlamydomonadaceae	MG	Family MG	-5.36207542925777	0.49681511154933
2012	Family	Chlamydomonadaceae	MT	Family MT	8.48545631431536	2.14846424404938
2012	Family	Chloracidobacterium thermophilum	MG	Family MG	-4.42350371491231	-0.784300563559764
2012	Family	Chloracidobacterium thermophilum	MT	Family MT	-1.69382991322543	-2.20926290587781
2012	Family	Chlorellaceae	MG	Family MG	36.7562346869675	6.51954497264203
2012	Family	Chlorellaceae	MT	Family MT	-54.1347115970626	-11.0076182804374
2012	Family	Chlorobiaceae	MG	Family MG	13.1855834260444	4.03065555734889
2012	Family	Chlorobiaceae	MT	Family MT	-13.1554851554373	-1.49929418116981
2012	Family	Chloroflexaceae	MG	Family MG	-34.2280686232664	-7.28981631535597
2012	Family	Chloroflexaceae	MT	Family MT	-38.6427668814818	-11.7932551673629
2012	Family	Chlorogloeopsidaceae	MG	Family MG	41.2498385292475	11.1834396663804
2012	Family	Chlorogloeopsidaceae	MT	Family MT	-36.674306581604	-11.8497588239644
2012	Family	Chloropicaceae	MG	Family MG	-34.7625614227945	-9.31967793752943
2012	Family	Chloropicaceae	MT	Family MT	21.8854206437438	2.24654903007327
2012	Family	Christensenellaceae	MT	Family MT	20.6055621999088	4.07446211337238
2012	Family	Chromatiaceae	MG	Family MG	24.0484080179567	4.36408983722962
2012	Family	Chromatiaceae	MT	Family MT	33.9792044539729	9.78902161996411
2012	Family	Chromobacteriaceae	MG	Family MG	-18.2866300985867	-9.26710605761714
2012	Family	Chromobacteriaceae	MT	Family MT	-13.82566492693	-4.9360500643404
2012	Family	Chromulinaceae	MT	Family MT	-30.3938918487497	-11.6589240730407
2012	Family	Chroococcaceae	MG	Family MG	0.125159589073087	-1.69868749744136
2012	Family	Chroococcaceae	MT	Family MT	-12.7986187806506	-6.04589715578486
2012	Family	Chrysochromulinaceae	MG	Family MG	59.5674761925216	11.7948837308233
2012	Family	Chrysochromulinaceae	MT	Family MT	50.3766616009386	16.5254200771873
2012	Family	Chrysomelidae	MT	Family MT	-14.6842512203845	-5.38514488180214
2012	Family	Chthoniobacteraceae	MG	Family MG	-55.2864676019979	-16.0834551198597
2012	Family	Chthoniobacteraceae	MT	Family MT	29.5537745116737	5.51071909210134
2012	Family	Chthonomonadaceae*	MG	Family MG	-79.0043397417305	-19.5524321765377
2012	Family	Chthonomonadaceae*	MT	Family MT	-18.7497531571764	-9.26285240849637
2012	Family	Chytriomycetaceae	MG	Family MG	-9.72089957559862	-4.42998893308296
2012	Family	Chytriomycetaceae	MT	Family MT	1.15007382154582	-5.27591460489682
2012	Family	Cionidae	MT	Family MT	33.3322020166151	9.17881288772232
2012	Family	Circoviridae	MG	Family MG	-40.2887250014151	-10.9834707498078
2012	Family	Circoviridae	MT	Family MT	45.3990089112573	13.5968604478774
2012	Family	Cladosporiaceae	MT	Family MT	52.4469559762881	13.8835830169906
2012	Family	Clavicipitaceae	MT	Family MT	-7.85514757157451	-6.42165916412009
2012	Family	Climacostomidae	MT	Family MT	30.7480300201906	6.10768166568028
2012	Family	Clostridiaceae	MG	Family MG	-21.5351382898965	-2.34767051542639
2012	Family	Clostridiaceae	MT	Family MT	-5.64362690058057	-1.83296390035799
2012	Family	Clostridiales Family XIII. Incertae Sedis	MG	Family MG	-1.90519183163321	-1.35500537838985
2012	Family	Clostridiales Family XIII. Incertae Sedis	MT	Family MT	54.9883723687724	17.2815480376463
2012	Family	Clostridiales Family XVI. Incertae Sedis	MG	Family MG	12.256593323718	1.50783086784735
2012	Family	Clostridiales Family XVI. Incertae Sedis	MT	Family MT	-3.28416051408234	-1.89476100324912
2012	Family	Clostridiales Family XVII. Incertae Sedis	MG	Family MG	6.87621499765239	-0.807989516009305
2012	Family	Clostridiales Family XVII. Incertae Sedis	MT	Family MT	23.0382126647128	5.57450315309404
2012	Family	Coelosphaeriaceae	MG	Family MG	13.1309369115472	1.08102289878999
2012	Family	Coelosphaeriaceae	MT	Family MT	8.76531575003993	0.737273775916282
2012	Family	Cohaesibacteraceae	MG	Family MG	2.48527233523072	-2.21615246506036
2012	Family	Cohaesibacteraceae	MT	Family MT	-82.5053780170374	-19.7150051338862
2012	Family	Coleochaetaceae	MT	Family MT	-33.941958903987	-7.00042262258397
2012	Family	Coleofasciculaceae	MG	Family MG	-28.8576781855938	-8.47026261133972
2012	Family	Coleofasciculaceae	MT	Family MT	12.1381206166883	3.40838121092893
2012	Family	Colwelliaceae	MG	Family MG	39.2632182854817	8.62999204392497
2012	Family	Colwelliaceae	MT	Family MT	-28.9820019835494	-8.53810710157348
2012	Family	Comamonadaceae	MG	Family MG	0.762503332297523	2.28848957476967
2012	Family	Comamonadaceae	MT	Family MT	14.3277380454128	4.58767438719682
2012	Family	Conexibacteraceae	MG	Family MG	-108.369354310205	-26.7962743650937
2012	Family	Conexibacteraceae	MT	Family MT	17.9432606341194	7.80352635721701
2012	Family	Coniophoraceae	MT	Family MT	-36.4620552094881	-6.31536053493556
2012	Family	Coprothermobacteraceae	MG	Family MG	-54.9370021284034	-15.7375481433288
2012	Family	Coprothermobacteraceae	MT	Family MT	66.0807559959968	13.6153302832933
2012	Family	Cordycipitaceae	MT	Family MT	-23.6867194615722	-4.56527839374051
2012	Family	Coriobacteriaceae	MG	Family MG	25.4623929858581	4.34794986160678
2012	Family	Coriobacteriaceae	MT	Family MT	23.1086263447533	7.40094492454079
2012	Family	Corynebacteriaceae	MG	Family MG	-46.2047162295897	-12.3341350406052
2012	Family	Corynebacteriaceae	MT	Family MT	-13.5161885515044	-2.38244699585809
2012	Family	Coxiellaceae	MG	Family MG	11.2205952487715	1.9775950800668
2012	Family	Coxiellaceae	MT	Family MT	-7.20878870389818	-2.18431456155741
2012	Family	Crenotrichaceae	MG	Family MG	18.8296531152478	7.10897818931571
2012	Family	Crenotrichaceae	MT	Family MT	-49.1863898381695	-13.8071883005664
2012	Family	Criblamydiaceae	MG	Family MG	-12.9985975538234	-4.3214503351169
2012	Family	Criblamydiaceae	MT	Family MT	-53.7680097765923	-10.4845865380556
2012	Family	Crocinitomicaceae	MG	Family MG	-43.6339220884215	-9.31302772284638
2012	Family	Crocinitomicaceae	MT	Family MT	5.68021771005022	-3.09860242589673
2012	Family	Cruciviridae	MT	Family MT	38.5813666789846	11.9997613513341
2012	Family	Cryomorphaceae	MG	Family MG	9.60323642833016	3.51813515833284
2012	Family	Cryomorphaceae	MT	Family MT	-31.5515801065453	-11.813315948497
2012	Family	Cryptococcaceae	MG	Family MG	-51.5004706132787	-12.9357813563866
2012	Family	Cryptosporangiaceae	MG	Family MG	-33.7878588593048	-6.86884236980039
2012	Family	Cryptosporangiaceae	MT	Family MT	-11.6433379488511	-4.80634454447503
2012	Family	Cryptosporangiaceae*	MG	Family MG	-27.5307789813114	-11.8534808410315
2012	Family	Cryptosporangiaceae*	MT	Family MT	-40.2276489447644	-16.3329664700125
2012	Family	Culicidae	MT	Family MT	-28.9050945377536	-7.1803458796586
2012	Family	Cunninghamellaceae	MT	Family MT	-2.41349551113381	-0.0452678921554641
2012	Family	Curculionidae	MT	Family MT	103.904179001057	23.8065612675122
2012	Family	Cyanidiaceae	MT	Family MT	5.74428612484517	1.37870195531909
2012	Family	Cyanobacteriaceae	MG	Family MG	-0.199696930737427	1.29157228184413
2012	Family	Cyanobacteriaceae	MT	Family MT	43.4225233431182	11.2575964698484
2012	Family	Cyanothecaceae	MG	Family MG	5.52774750805576	0.320404690048584
2012	Family	Cyanothecaceae	MT	Family MT	9.37767983500394	4.90818967672344
2012	Family	Cyclobacteriaceae	MG	Family MG	-3.23339399619594	-2.25953990902415
2012	Family	Cyclobacteriaceae	MT	Family MT	-14.3666934558198	0.0864267641059071
2012	Family	Cynoglossidae	MT	Family MT	33.8469240749154	7.35648964216871
2012	Family	Cyprinidae	MG	Family MG	10.0226371620815	-0.268955492960071
2012	Family	Cyprinidae	MT	Family MT	-12.2677694681676	-8.36009991776188
2012	Family	Cystoviridae	MT	Family MT	-83.4915046809994	-21.7375700771993
2012	Family	Cytophagaceae	MG	Family MG	18.0816682370555	2.19452881404807
2012	Family	Cytophagaceae	MT	Family MT	43.1189765582585	14.6318076093854
2012	Family	Daphniidae	MG	Family MG	61.5944229013634	11.2114415419693
2012	Family	Daphniidae	MT	Family MT	-30.5796888281413	-9.01857032740349
2012	Family	Deferribacteraceae	MG	Family MG	-0.0601515591399025	0.0216565473946387
2012	Family	Deferribacteraceae	MT	Family MT	-30.3189461527948	-4.97873374986597
2012	Family	Deferribacteraceae*	MG	Family MG	5.84383929459991	0.624028390772862
2012	Family	Deferribacteraceae*	MT	Family MT	-19.5894361049998	-1.68520201454905
2012	Family	Dehalococcoidaceae	MG	Family MG	29.7627309256524	5.97454013096407
2012	Family	Dehalococcoidaceae	MT	Family MT	66.3613896812863	21.6204034838907
2012	Family	Deinococcaceae	MG	Family MG	30.7801313642061	5.23677193099346
2012	Family	Deinococcaceae	MT	Family MT	9.27278479698006	5.25957831282471
2012	Family	Demequinaceae	MG	Family MG	65.9184162692434	13.233900847966
2012	Family	Demequinaceae	MT	Family MT	2.94861674745221	-2.04178063536867
2012	Family	Dermabacteraceae	MG	Family MG	38.498754118849	11.6485690254558
2012	Family	Dermabacteraceae	MT	Family MT	32.0519913362443	7.50153240041641
2012	Family	Dermacoccaceae	MG	Family MG	-34.557589227471	-7.7946082908733
2012	Family	Dermacoccaceae	MT	Family MT	41.7829046903406	11.5515372807262
2012	Family	Dermatophilaceae	MG	Family MG	10.3165416864216	0.235632582356057
2012	Family	Dermatophilaceae	MT	Family MT	32.7232336850429	9.49129771758865
2012	Family	Dermocarpellaceae	MG	Family MG	-6.2059204931626	-3.74478629290273
2012	Family	Dermocarpellaceae	MT	Family MT	5.26252342349809	1.4095379336892
2012	Family	Desulfarculaceae	MG	Family MG	11.2981461347075	1.8191177349391
2012	Family	Desulfarculaceae	MT	Family MT	-37.7981914362492	-8.34557015327892
2012	Family	Desulfobacteraceae	MG	Family MG	16.909753460756	3.8137276259588
2012	Family	Desulfobacteraceae	MT	Family MT	-44.2303209930738	-13.5760898475656
2012	Family	Desulfobulbaceae	MG	Family MG	-2.22009082340065	0.674361455488461
2012	Family	Desulfobulbaceae	MT	Family MT	2.15176376892192	0.47643466868296
2012	Family	Desulfohalobiaceae	MG	Family MG	66.7998496865429	16.0754273942599
2012	Family	Desulfohalobiaceae	MT	Family MT	36.3894560442538	8.56185252600038
2012	Family	Desulfomicrobiaceae	MG	Family MG	29.3630564626129	7.34877792996908
2012	Family	Desulfomicrobiaceae	MT	Family MT	23.847937642533	1.83275094327751
2012	Family	Desulfonatronaceae	MG	Family MG	-0.488669831213007	-1.1334799974789
2012	Family	Desulfonatronaceae	MT	Family MT	23.9962713435146	5.38314053876476
2012	Family	Desulfovibrionaceae	MG	Family MG	-27.8346342247049	-6.35472229297689
2012	Family	Desulfovibrionaceae	MT	Family MT	40.9941408587759	13.6503372622232
2012	Family	Desulfurellaceae	MG	Family MG	16.0381662162405	2.56290849529646
2012	Family	Desulfurellaceae	MT	Family MT	19.0921358219769	3.63442808535215
2012	Family	Desulfurobacteriaceae	MG	Family MG	43.201541509785	10.5485344312505
2012	Family	Desulfurobacteriaceae	MT	Family MT	-40.8211137125816	-6.44975919002691
2012	Family	Desulfurobacteriaceae*	MG	Family MG	-7.8361398907311	-0.0178636969054938
2012	Family	Desulfurobacteriaceae*	MT	Family MT	7.96473847844848	-2.31336871855095
2012	Family	Desulfurococcaceae	MG	Family MG	-0.588175437497014	0.905131338022219
2012	Family	Desulfurococcaceae	MT	Family MT	-32.3908389415884	-5.29699488254518
2012	Family	Desulfuromonadaceae	MG	Family MG	12.9526833027376	2.82054034536474
2012	Family	Desulfuromonadaceae	MT	Family MT	4.61145929379227	3.36155530167869
2012	Family	Dicistroviridae	MT	Family MT	33.7785998309769	4.6328338797009
2012	Family	Dictyobacteraceae	MG	Family MG	-24.7347581484832	-2.24489122287573
2012	Family	Dictyobacteraceae	MT	Family MT	21.4746846250509	2.17502501240665
2012	Family	Dictyoglomaceae	MG	Family MG	26.588952910081	4.78840892554339
2012	Family	Dictyoglomaceae	MT	Family MT	42.0822642444242	7.94202410156189
2012	Family	Dictyosteliaceae	MG	Family MG	-50.7048008433468	-13.3541298377893
2012	Family	Dictyosteliaceae	MT	Family MT	28.7212792496673	7.22206100705786
2012	Family	Didelphidae	MT	Family MT	30.3542477169952	8.34016724858348
2012	Family	Didymellaceae	MG	Family MG	1.31463906042381	-0.252258079391139
2012	Family	Didymellaceae	MT	Family MT	-35.7896983873139	-12.2187338746146
2012	Family	Didymiaceae	MT	Family MT	72.4866495420165	16.4210014611466
2012	Family	Dietziaceae	MG	Family MG	20.8596825218363	5.31190305729194
2012	Family	Dietziaceae	MT	Family MT	-9.73114593695996	-8.89300582693528
2012	Family	Diphyllobothriidae*	MT	Family MT	16.4554573774624	0.711314279448844
2012	Family	Diplostraca	MT	Family MT	22.5064365473254	9.55641933567733
2012	Family	Dipodascaceae	MG	Family MG	-57.4046068058544	-14.5097402828737
2012	Family	Dipodascaceae	MT	Family MT	0.789893177034839	-1.89744742691387
2012	Family	Diptera	MT	Family MT	32.0843266428844	6.46937902309676
2012	Family	Diversisporaceae	MG	Family MG	-62.1083554980535	-16.4828437392305
2012	Family	Diversisporaceae	MT	Family MT	60.8275557726057	17.3887741849191
2012	Family	Drosophilidae	MT	Family MT	58.1522932763677	13.611826466803
2012	Family	Dubosqiidae	MG	Family MG	-30.7307943323138	-7.25914185490441
2012	Family	Dubosqiidae	MT	Family MT	25.5242204709846	10.5466473634639
2012	Family	Dugesiidae	MT	Family MT	31.4664756991275	12.1892550001686
2012	Family	Dysgonamonadaceae	MG	Family MG	32.0065749789627	9.14130950462668
2012	Family	Dysgonamonadaceae	MT	Family MT	15.5220599921464	1.66965557845042
2012	Family	Ectobiidae	MT	Family MT	-65.7221928365178	-17.9614241686045
2012	Family	Ectocarpaceae	MG	Family MG	-41.8850301535402	-10.1780457519398
2012	Family	Ectocarpaceae	MT	Family MT	3.600188329462	-2.37972264339552
2012	Family	Ectothiorhodospiraceae	MG	Family MG	32.0424883422474	3.964920438762
2012	Family	Ectothiorhodospiraceae	MT	Family MT	-4.33430953497386	2.30799877190063
2012	Family	Edwardsiidae	MG	Family MG	-0.185978430690047	-1.57182047011078
2012	Family	Edwardsiidae	MT	Family MT	7.80037045767962	1.82517125779842
2012	Family	Eggerthellaceae	MG	Family MG	41.8376008141882	10.0909385089316
2012	Family	Eggerthellaceae	MT	Family MT	-36.9554403070909	-10.1776195966896
2012	Family	Egibacteraceae*	MG	Family MG	17.1916975540102	5.41268876999725
2012	Family	Egibacteraceae*	MT	Family MT	-23.2195670145376	-3.62423493980201
2012	Family	Egicoccaceae*	MG	Family MG	-10.4522478058913	-2.86765675965619
2012	Family	Egicoccaceae*	MT	Family MT	-36.7725726441746	-8.39618420864013
2012	Family	Eimeriidae	MG	Family MG	-14.1243532907085	-3.01764667882048
2012	Family	Eimeriidae	MT	Family MT	-79.8094901338246	-19.5428186350633
2012	Family	Elaphomycetaceae	MG	Family MG	7.66574804962342	2.54169195090645
2012	Family	Elaphomycetaceae	MT	Family MT	10.1250523146652	6.671940696518
2012	Family	Elusimicrobiaceae	MT	Family MT	40.257422201104	11.1128037065802
2012	Family	Emcibacteraceae	MG	Family MG	27.9722315147991	5.43380369256899
2012	Family	Emcibacteraceae	MT	Family MT	-42.4312916319601	-6.59511125800147
2012	Family	Endogonaceae	MG	Family MG	21.2168787586216	5.17800696858831
2012	Family	Endogonaceae	MT	Family MT	-34.7205668139144	-12.0019650237831
2012	Family	Endozoicomonadaceae	MG	Family MG	44.9054675570078	10.2749087650272
2012	Family	Endozoicomonadaceae	MT	Family MT	-13.251718482894	-3.12123191568079
2012	Family	Enhygromyxa	MG	Family MG	4.49460780231815	1.32133737000825
2012	Family	Enhygromyxa	MT	Family MT	-23.1362204616976	-8.6475080755401
2012	Family	Entamoebidae	MG	Family MG	-31.1331663493452	-5.79589963737515
2012	Family	Entamoebidae	MT	Family MT	-1.62755867817231	-0.251466462938268
2012	Family	Enterobacteriaceae	MG	Family MG	7.13960462782472	3.03965764678056
2012	Family	Enterobacteriaceae	MT	Family MT	17.0823880732947	7.39465031493584
2012	Family	Enterococcaceae	MG	Family MG	6.10544982970473	-0.48812998373807
2012	Family	Enterococcaceae	MT	Family MT	-6.08274433657435	0.869336925707515
2012	Family	Enterocytozoonidae	MG	Family MG	-3.37755636164954	-1.00812442421881
2012	Family	Enterocytozoonidae	MT	Family MT	-8.03012889668366	-2.48786558733239
2012	Family	Entomobryidae	MT	Family MT	-41.4412262762605	-8.85342401275024
2012	Family	Erwiniaceae	MG	Family MG	57.3701099635166	13.033045956402
2012	Family	Erwiniaceae	MT	Family MT	-34.759607496154	-10.0326860037156
2012	Family	Erysipelotrichaceae	MG	Family MG	37.9225273445815	9.15568795637698
2012	Family	Erysipelotrichaceae	MT	Family MT	-32.7158392177308	-14.7509341446507
2012	Family	Erysiphaceae	MT	Family MT	-63.6049119694461	-10.4019410995453
2012	Family	Erythrobacteraceae	MG	Family MG	22.2626263196147	6.18884807696351
2012	Family	Erythrobacteraceae	MT	Family MT	31.9032600835195	8.47743973495455
2012	Family	Esocidae	MT	Family MT	-45.8261441278806	-10.4988628375484
2012	Family	Eubacteriaceae	MG	Family MG	-15.9052260592572	-3.67496897762587
2012	Family	Eubacteriaceae	MT	Family MT	-25.1122027389099	-6.52083337426786
2012	Family	Euglenaceae	MG	Family MG	-10.0726095602848	-5.21340407256389
2012	Family	Euglenaceae	MT	Family MT	-3.53673286305438	-1.99741929904834
2012	Family	Euphorbiaceae	MG	Family MG	-46.6054192705334	-11.6773552404778
2012	Family	Euplotidae	MG	Family MG	0.895628061400371	0.755147103322179
2012	Family	Euplotidae	MT	Family MT	38.826354443888	9.46020518966965
2012	Family	Euzebyaceae	MG	Family MG	0.522432776067115	0.270812859195062
2012	Family	Euzebyaceae	MT	Family MT	9.05010735117856	1.43934632598737
2012	Family	Euzebyaceae*	MG	Family MG	-9.83765574799226	-2.92526121999375
2012	Family	Euzebyaceae*	MT	Family MT	91.5682591500026	32.1215908924396
2012	Family	Fabaceae	MG	Family MG	4.8616144865395	0.353215202593726
2012	Family	Fabaceae	MT	Family MT	-22.3303668456409	-3.93276614994584
2012	Family	Fastidiosibacteraceae	MG	Family MG	0.896712324797692	0.80944337167688
2012	Family	Fastidiosibacteraceae	MT	Family MT	48.0814721691275	12.3616390380545
2012	Family	Ferrovaceae	MG	Family MG	6.09158771092755	0.579075743640439
2012	Family	Ferrovaceae	MT	Family MT	-17.2827519573307	-2.50062647731265
2012	Family	Ferrovaceae*	MG	Family MG	1.27114670742024	-0.205389177496719
2012	Family	Ferrovaceae*	MT	Family MT	-22.7547649130694	-8.27154962717179
2012	Family	Fervidobacteriaceae	MG	Family MG	-1.35680083841783	0.988604753179747
2012	Family	Fervidobacteriaceae	MT	Family MT	73.9814858233501	21.9684603468305
2012	Family	Fibrobacteraceae	MG	Family MG	18.386586924594	2.88422847243775
2012	Family	Fibrobacteraceae	MT	Family MT	11.4138636378289	3.13962326737295
2012	Family	Fibrobacteraceae*	MG	Family MG	29.8394291766788	7.95055785793488
2012	Family	Fibrobacteraceae*	MT	Family MT	11.5038750276795	-0.333974623182526
2012	Family	Filamoeba nolandi	MT	Family MT	-16.7150924426623	-2.15290069416931
2012	Family	Fimbriimonadaceae*	MG	Family MG	1.23730882882442	0.549234316366181
2012	Family	Fimbriimonadaceae*	MT	Family MT	79.1760056280953	20.6915016246925
2012	Family	Flammeovirgaceae	MG	Family MG	29.5854324634895	6.1802697414103
2012	Family	Flammeovirgaceae	MT	Family MT	9.40335896760102	6.12297846629904
2012	Family	Flavobacteriaceae	MG	Family MG	-54.5896405381129	-11.3251876597361
2012	Family	Flavobacteriaceae	MT	Family MT	49.4179334868285	14.7429420057489
2012	Family	Fonticulaceae	MG	Family MG	-28.6670487419181	-7.67873928217238
2012	Family	Fonticulaceae	MT	Family MT	13.0222498670443	-2.27174245445811
2012	Family	Formicidae	MT	Family MT	38.8884525662408	6.05237206748093
2012	Family	Francisellaceae	MG	Family MG	-27.4730241192838	-10.226733776373
2012	Family	Francisellaceae	MT	Family MT	45.772694614673	10.5742373150769
2012	Family	Frankiaceae	MG	Family MG	-63.5490015260255	-13.9179147785535
2012	Family	Frankiaceae	MT	Family MT	30.2021601532649	7.44238413446611
2012	Family	Funariaceae	MT	Family MT	4.23326625073094	1.83920075194647
2012	Family	Fusobacteriaceae	MG	Family MG	-0.412976708077717	1.74272224187236
2012	Family	Fusobacteriaceae	MT	Family MT	14.3888525990559	2.56558353516507
2012	Family	Gadidae	MT	Family MT	-4.72510512388621	-6.56445767566472
2012	Family	Gaiellaceae	MG	Family MG	5.44677380625913	0.303183398549791
2012	Family	Gaiellaceae	MT	Family MT	37.3896020350847	4.78833195286168
2012	Family	Gallionellaceae	MG	Family MG	-54.0511728767822	-11.3064520631084
2012	Family	Gallionellaceae	MT	Family MT	58.3097666036888	23.0799068098433
2012	Family	Gallionellales bacterium CG	MG	Family MG	30.5905430442767	8.41464733267972
2012	Family	Geminicoccaceae	MG	Family MG	21.5888839111227	4.54320945793906
2012	Family	Geminicoccaceae	MT	Family MT	37.6518436652892	10.0236981371769
2012	Family	Geminigeraceae	MG	Family MG	-33.0441003546369	-11.4197728482597
2012	Family	Geminigeraceae	MT	Family MT	-17.7604956561721	-7.31350502938603
2012	Family	Gemmataceae	MG	Family MG	21.3379252761517	3.75613017875756
2012	Family	Gemmataceae	MT	Family MT	20.5839493790069	5.01980312239364
2012	Family	Gemmataceae*	MG	Family MG	-28.271934151621	-7.74240958272598
2012	Family	Gemmataceae*	MT	Family MT	-29.605502868204	-7.79153255196792
2012	Family	Gemmatimonadaceae	MG	Family MG	8.33780857751961	1.84001503950324
2012	Family	Gemmatimonadaceae	MT	Family MT	-41.2003223600853	-14.0146654494192
2012	Family	Geobacteraceae	MG	Family MG	35.9653710491428	8.90685378380146
2012	Family	Geobacteraceae	MT	Family MT	-42.3476249582706	-13.1587010622412
2012	Family	Geodermatophilaceae	MG	Family MG	-42.130677521548	-7.97031759766239
2012	Family	Geodermatophilaceae	MT	Family MT	26.6798935766218	0.825634101889935
2012	Family	Geodermatophilaceae*	MG	Family MG	6.89888393094351	0.637894949971959
2012	Family	Geodermatophilaceae*	MT	Family MT	40.4454903505629	11.5274422043468
2012	Family	Gesneriaceae	MG	Family MG	24.0411609450709	3.61159685124307
2012	Family	Gesneriaceae	MT	Family MT	23.946538501376	5.48009948515913
2012	Family	Gigartinaceae	MG	Family MG	-7.23538364896713	-3.97089969398649
2012	Family	Gigartinaceae	MT	Family MT	17.7837085819517	4.17494251208333
2012	Family	Gigasporaceae	MT	Family MT	28.3104677932186	7.97353821571761
2012	Family	Gloeobacteraceae	MG	Family MG	-1.7600940535428	-0.710535840132073
2012	Family	Gloeobacteraceae	MT	Family MT	22.6670434475867	7.2979324732634
2012	Family	Gloeobacteraceae*	MG	Family MG	-73.7785777028373	-20.674382772857
2012	Family	Gloeobacteraceae*	MT	Family MT	-18.1402643180449	-5.06993902072191
2012	Family	Gloeochaetaceae*	MT	Family MT	-44.4344167543207	-11.1985030116129
2012	Family	Glomeraceae	MG	Family MG	13.0750530235122	2.94035197960443
2012	Family	Glomeraceae	MT	Family MT	45.8106022247398	9.72487067659258
2012	Family	Glomerellaceae	MG	Family MG	23.8103181024342	8.9018416425559
2012	Family	Glomerellaceae	MT	Family MT	-26.0301371792339	-5.45509504974526
2012	Family	Glycomycetaceae	MG	Family MG	-7.90822126237657	-4.03777940303502
2012	Family	Glycomycetaceae	MT	Family MT	16.9841575319806	11.3925178749721
2012	Family	Glycomycetaceae*	MG	Family MG	-96.033632164957	-23.8982211039337
2012	Family	Glycomycetaceae*	MT	Family MT	-10.8043395558141	-7.79730946409641
2012	Family	Gobiidae	MT	Family MT	28.4355849161666	6.79902816707419
2012	Family	Gomontiellaceae	MG	Family MG	-4.7810521264269	-1.22969022571171
2012	Family	Gomontiellaceae	MT	Family MT	-27.1710006278418	-6.67427907808465
2012	Family	Gonapodyaceae	MG	Family MG	-26.1288359037546	-5.15583810511739
2012	Family	Gonapodyaceae	MT	Family MT	-31.3661859729538	-7.85710236740987
2012	Family	Gordoniaceae	MG	Family MG	27.4929622567703	9.62905422505506
2012	Family	Gordoniaceae	MT	Family MT	-38.1330894675576	-13.4744339705644
2012	Family	Gottschalkiaceae	MT	Family MT	-30.2212822339582	-7.66433748627476
2012	Family	Gracilariaceae	MG	Family MG	-30.3094872143641	-8.27871755560733
2012	Family	Gracilariaceae	MT	Family MT	43.4802966939877	10.7856127442297
2012	Family	Gracilibacteraceae	MG	Family MG	0.723247279855028	-1.21223515617328
2012	Family	Gracilibacteraceae	MT	Family MT	11.01216706128	2.71680836607002
2012	Family	Granulosicoccaceae	MG	Family MG	-22.0484445161845	-8.01953913930434
2012	Family	Granulosicoccaceae	MT	Family MT	20.4964085957627	6.30665408721246
2012	Family	Grifolaceae	MG	Family MG	-11.3151422865043	1.35473091055507
2012	Family	Hahellaceae	MG	Family MG	-51.0944652550216	-14.1054213086917
2012	Family	Hahellaceae	MT	Family MT	58.1333704418653	13.6022346913299
2012	Family	Halanaerobiaceae	MG	Family MG	58.141064171349	11.0869100079779
2012	Family	Halanaerobiaceae	MT	Family MT	38.987514688587	9.35924783555871
2012	Family	Halieaceae	MG	Family MG	74.8488631643821	19.0936951229068
2012	Family	Halieaceae	MT	Family MT	-7.4042201965691	-0.941104382005506
2012	Family	Haliscomenobacteraceae	MG	Family MG	28.6353560193515	8.17540412109571
2012	Family	Haliscomenobacteraceae	MT	Family MT	-59.9203962834518	-12.6908765577956
2012	Family	Halobacteriaceae	MG	Family MG	29.9114797596497	7.93251717279464
2012	Family	Halobacteriaceae	MT	Family MT	-7.79069226156134	-3.89281105264049
2012	Family	Halobacteriovoraceae	MG	Family MG	-32.1815561863667	-3.1043911061642
2012	Family	Halobacteriovoraceae	MT	Family MT	36.5207366987578	9.90767652009221
2012	Family	Halobacteroidaceae	MG	Family MG	28.0143439286036	7.72082458426141
2012	Family	Halobacteroidaceae	MT	Family MT	-24.2457678227446	-7.04219826012806
2012	Family	Halococcaceae	MG	Family MG	18.9313709904603	2.45180251392505
2012	Family	Halococcaceae	MT	Family MT	-50.0800341406166	-10.8199797882926
2012	Family	Haloferacaceae	MG	Family MG	-18.0427433302621	-3.41626398215458
2012	Family	Haloferacaceae	MT	Family MT	4.43955180831578	-2.22908590675697
2012	Family	Halomonadaceae	MG	Family MG	-20.2774989642769	-2.10078547226523
2012	Family	Halomonadaceae	MT	Family MT	-11.4849621846485	-2.35513628009138
2012	Family	Halothiobacillaceae	MG	Family MG	-44.5005908870047	-12.336573188359
2012	Family	Halothiobacillaceae	MT	Family MT	6.40644641565823	0.0369095057315309
2012	Family	Halteriidae	MG	Family MG	12.8433288508975	2.20421455496685
2012	Family	Halteriidae	MT	Family MT	-25.1749462452385	-8.8362037881285
2012	Family	Hapalosiphonaceae	MG	Family MG	2.8294707421547	0.520507680131962
2012	Family	Hapalosiphonaceae	MT	Family MT	12.5394249616264	0.427200895216754
2012	Family	Harpacticidae	MT	Family MT	-40.7727490922624	-13.5110951323197
2012	Family	Harrimaniidae	MT	Family MT	21.1935920729188	5.3763157923962
2012	Family	Helicobacteraceae	MG	Family MG	9.22981323599922	-0.787424603273901
2012	Family	Helicobacteraceae	MT	Family MT	26.7870912013671	13.9609756807203
2012	Family	Heligmosomatidae	MT	Family MT	-9.29932179590058	-0.991767280808553
2012	Family	Heliobacteriaceae	MG	Family MG	69.4589490611538	14.6086540367324
2012	Family	Heliobacteriaceae	MT	Family MT	-32.5032153091445	-9.10671505026264
2012	Family	Herelleviridae	MG	Family MG	2.69281231752336	-0.332144596632826
2012	Family	Herelleviridae	MT	Family MT	6.88620699504816	1.3174955252284
2012	Family	Herpesviridae	MT	Family MT	-11.1683190910715	-7.46211523177173
2012	Family	Herpetosiphonaceae	MG	Family MG	6.86631188204445	2.99047533281344
2012	Family	Herpetosiphonaceae	MT	Family MT	-2.51289865796428	-0.193449957168801
2012	Family	Herpetosiphonaceae*	MG	Family MG	-16.8627259612111	-4.41680009055656
2012	Family	Herpetosiphonaceae*	MT	Family MT	41.1727731562353	10.9296201394635
2012	Family	Herpotrichiellaceae	MT	Family MT	-4.7541644290015	1.89850508522431
2012	Family	Hexamitidae	MG	Family MG	49.2915050719226	13.1696605614923
2012	Family	Hexamitidae	MT	Family MT	23.1267479590876	6.18936868804469
2012	Family	Histionidae	MG	Family MG	-5.80259531908931	0.115229841095027
2012	Family	Histionidae	MT	Family MT	18.8060621551935	-0.775777604864034
2012	Family	Holocentridae	MT	Family MT	-4.47530269672346	-1.40549680214795
2012	Family	Holophagaceae	MG	Family MG	56.0239108546798	14.1692911827924
2012	Family	Holophagaceae	MT	Family MT	41.9059150256842	11.3593015318311
2012	Family	Holophagaceae*	MG	Family MG	30.1508633323806	5.12617522148394
2012	Family	Holophagaceae*	MT	Family MT	-1.35421914622189	2.04173522461041
2012	Family	Holosporaceae	MG	Family MG	34.8132858344335	8.03948982345734
2012	Family	Holosporaceae	MT	Family MT	-4.4262291337162	2.33883440455491
2012	Family	Hominidae	MT	Family MT	-39.6725832919414	-12.5797971918744
2012	Family	Hungateiclostridiaceae	MG	Family MG	-13.9540179540245	-3.45191421972765
2012	Family	Hungateiclostridiaceae	MT	Family MT	0.829109659686394	-2.65381737519048
2012	Family	Hyalellidae	MG	Family MG	66.6522924166943	15.4077272809125
2012	Family	Hyalellidae	MT	Family MT	-93.0198182889379	-23.9989236506291
2012	Family	Hyaloscyphaceae	MG	Family MG	-52.8739444314525	-14.4198923070496
2012	Family	Hyaloscyphaceae	MT	Family MT	-60.2331252677215	-24.8642516396896
2012	Family	Hydnodontaceae	MT	Family MT	39.2702228740003	11.5806570399129
2012	Family	Hydridae	MG	Family MG	2.41055137329222	0.115822717548512
2012	Family	Hydridae	MT	Family MT	24.9483903095057	1.91782726018144
2012	Family	Hydrogenimonaceae	MG	Family MG	-2.43648225609951	1.28911083275116
2012	Family	Hydrogenimonaceae	MT	Family MT	-4.97210740094107	2.23061120599567
2012	Family	Hydrogenophilaceae	MG	Family MG	-33.9091673715444	-8.74473832542852
2012	Family	Hydrogenophilaceae	MT	Family MT	1.77412796713738	-0.369103805732572
2012	Family	Hydrogenothermaceae	MG	Family MG	-7.69258091950245	-2.92341083681313
2012	Family	Hydrogenothermaceae	MT	Family MT	-22.8376924903322	-7.67585518278537
2012	Family	Hyellaceae	MG	Family MG	-17.5758107205705	-3.95816649439902
2012	Family	Hyellaceae	MT	Family MT	-4.10851865586517	-1.59435598945882
2012	Family	Hymenobacteraceae	MG	Family MG	92.2791931989108	24.1256665076689
2012	Family	Hymenobacteraceae	MT	Family MT	-4.25225283666947	-3.52943639867225
2012	Family	Hyphomicrobiaceae	MG	Family MG	22.9395183384164	8.0318952437628
2012	Family	Hyphomicrobiaceae	MT	Family MT	-29.9529099317402	-7.36091683300899
2012	Family	Hyphomonadaceae	MG	Family MG	33.8976130257158	6.78453419261451
2012	Family	Hyphomonadaceae	MT	Family MT	1.8218182663414	-1.57204993395531
2012	Family	Hypsibiidae	MT	Family MT	26.76437513045	5.26060789365874
2012	Family	Iamiaceae	MG	Family MG	-20.1313670385866	-2.81585618286566
2012	Family	Iamiaceae	MT	Family MT	-44.3445476899508	-10.8293005033966
2012	Family	Ichthyobodonidae	MG	Family MG	-23.3919992556514	-5.79114052341831
2012	Family	Ichthyobodonidae	MT	Family MT	13.0085182511292	2.78743243123872
2012	Family	Ictaluridae	MG	Family MG	36.6443569837359	8.07157783854292
2012	Family	Ictaluridae	MT	Family MT	-47.217752887215	-15.2232276301365
2012	Family	Ideonella	MG	Family MG	71.8961945013424	16.9439028480765
2012	Family	Ideonella	MT	Family MT	-15.6528430682767	-5.07865004401064
2012	Family	Idiomarinaceae	MG	Family MG	14.8549200117522	4.28112070235419
2012	Family	Idiomarinaceae	MT	Family MT	-15.3775986557636	-3.82106259569745
2012	Family	Iflaviridae	MT	Family MT	-12.5466230328309	-0.0585900250136013
2012	Family	Ignavibacteriaceae	MG	Family MG	-18.3728576598776	-5.09027834127989
2012	Family	Ignavibacteriaceae	MT	Family MT	-46.519538877185	-13.8442416407438
2012	Family	Ilumatobacteraceae	MG	Family MG	16.5033205405768	3.39488062432725
2012	Family	Ilumatobacteraceae	MT	Family MT	-54.6909806670664	-15.2284883161634
2012	Family	Immundisolibacteraceae*	MG	Family MG	-44.6921956391957	-9.23762920269048
2012	Family	Immundisolibacteraceae*	MT	Family MT	-10.154375023438	-3.23998067592723
2012	Family	Intrasporangiaceae	MG	Family MG	-51.5979420181253	-8.23911257736595
2012	Family	Intrasporangiaceae	MT	Family MT	19.2608742657871	7.03952289132237
2012	Family	Iridoviridae	MG	Family MG	12.2104112206898	3.73979747797514
2012	Family	Iridoviridae	MT	Family MT	-1.2327966617753	-0.335296985988688
2012	Family	Isosphaeraceae	MG	Family MG	-37.10598687926	-12.0943396521296
2012	Family	Isosphaeraceae	MT	Family MT	72.7815637998231	18.2708964527997
2012	Family	Isosphaeraceae*	MT	Family MT	14.8392819050907	0.135647624743634
2012	Family	Isotomidae	MT	Family MT	18.1950068321703	2.23989965657941
2012	Family	Ixodidae	MG	Family MG	15.8323533140233	1.09634299592588
2012	Family	Ixodidae	MT	Family MT	66.8216000287585	18.8285528506474
2012	Family	Jakobidae	MT	Family MT	43.7146204902944	9.3292794711504
2012	Family	Jiangellaceae	MG	Family MG	7.79850228905037	0.602114824032449
2012	Family	Jiangellaceae	MT	Family MT	-10.8841770346976	-3.15228385921884
2012	Family	Jiangellaceae*	MG	Family MG	51.9006677565644	8.00233767901844
2012	Family	Jiangellaceae*	MT	Family MT	-95.9995158767371	-29.2014542020461
2012	Family	Kallotenuaceae*	MG	Family MG	-21.8680616776062	-6.68242966961057
2012	Family	Kallotenuaceae*	MT	Family MT	-32.8768196582056	-8.77132620665531
2012	Family	Kangiellaceae	MG	Family MG	-7.48946863540926	-0.562960018312974
2012	Family	Kangiellaceae	MT	Family MT	20.5946196887849	9.06629243375602
2012	Family	Kickxellaceae	MT	Family MT	-8.9329429263492	-2.3823276653529
2012	Family	Kiloniellaceae	MG	Family MG	-76.8388397881438	-20.3682862197772
2012	Family	Kiloniellaceae	MT	Family MT	17.358640426869	-1.12534517192686
2012	Family	Kiloniellaceae*	MG	Family MG	27.3041046691719	8.70247444370615
2012	Family	Kiloniellaceae*	MT	Family MT	29.4957304641856	5.95234661302518
2012	Family	Kineosporiaceae	MG	Family MG	21.6773166540992	5.45753760314722
2012	Family	Kineosporiaceae	MT	Family MT	1.34779858204903	2.97504442229062
2012	Family	Kineosporiaceae*	MG	Family MG	32.0936854965775	9.6179143060095
2012	Family	Kineosporiaceae*	MT	Family MT	12.476371869629	6.32370166410064
2012	Family	Kiritimatiellaceae	MG	Family MG	36.8796982008419	7.46561182567915
2012	Family	Kiritimatiellaceae	MT	Family MT	6.63666721499471	3.08455517512842
2012	Family	Klebsormidiaceae	MG	Family MG	55.0004881756349	11.9076364414124
2012	Family	Klebsormidiaceae	MT	Family MT	-19.0670370010369	-3.61190896169483
2012	Family	Kofleriaceae	MG	Family MG	29.0705209995362	8.65188735229761
2012	Family	Kofleriaceae	MT	Family MT	7.39444121290394	3.70730521605605
2012	Family	Kordiimonadaceae	MG	Family MG	-3.70313357499928	-1.77593686283821
2012	Family	Kordiimonadaceae	MT	Family MT	-41.203934647047	-11.1601395871971
2012	Family	Kosmotogaceae	MG	Family MG	-2.58819414137719	-1.9409907112295
2012	Family	Kosmotogaceae	MT	Family MT	40.6338593998573	11.2332878169623
2012	Family	Ktedonobacteraceae	MG	Family MG	50.9099569978079	12.5081444690723
2012	Family	Ktedonobacteraceae	MT	Family MT	65.3532357211048	15.168515101697
2012	Family	Ktedonosporobacteraceae	MG	Family MG	11.2038121747367	3.52347148515832
2012	Family	Ktedonosporobacteraceae	MT	Family MT	48.5986791317375	11.6819348430619
2012	Family	Labilitrichaceae	MG	Family MG	33.5426557915638	8.8063287442747
2012	Family	Labilitrichaceae	MT	Family MT	-43.1459181507071	-5.68220793688154
2012	Family	Lachnidae	MT	Family MT	-0.028155877501681	0.72099608372027
2012	Family	Lachnospiraceae	MG	Family MG	-36.8458862493367	-12.4095391437796
2012	Family	Lachnospiraceae	MT	Family MT	32.4295585419925	13.1209808791852
2012	Family	Lacipirellulaceae	MG	Family MG	-21.7845555036101	-7.2418075544599
2012	Family	Lacipirellulaceae	MT	Family MT	34.0281487774767	5.7411107068219
2012	Family	Lactobacillaceae	MG	Family MG	-18.9711630637192	-1.94720498384851
2012	Family	Lactobacillaceae	MT	Family MT	12.719691870814	4.32053613613914
2012	Family	Laetiporaceae	MT	Family MT	-7.91946491894908	-1.26470468280056
2012	Family	Lampyridae	MG	Family MG	45.3950328985858	10.78700855761
2012	Family	Lampyridae	MT	Family MT	38.4376996325503	11.5658524280197
2012	Family	Lavidaviridae	MG	Family MG	-4.61100705535917	-1.48068164434708
2012	Family	Lavidaviridae	MT	Family MT	60.4381755739139	19.0992003440213
2012	Family	Legeriomycetaceae	MG	Family MG	-1.53750002177168	1.79524450713064
2012	Family	Legeriomycetaceae	MT	Family MT	-17.1849469397582	-1.41868247180673
2012	Family	Legionellaceae	MG	Family MG	-30.5942066972461	-9.60244993327145
2012	Family	Legionellaceae	MT	Family MT	5.40814862064371	2.33428718063464
2012	Family	Lentibulariaceae	MG	Family MG	1.49428207645091	-2.69741272449248
2012	Family	Lentibulariaceae	MT	Family MT	-2.26541408918149	-2.69037779408466
2012	Family	Lentimicrobiaceae	MG	Family MG	-0.453890004218885	2.93955466904962
2012	Family	Lentimicrobiaceae	MT	Family MT	-47.4766443209697	-14.0837279115655
2012	Family	Lentisphaeraceae	MG	Family MG	-15.3992431025183	-4.94281994507286
2012	Family	Lentisphaeraceae	MT	Family MT	5.92177290431145	4.8393467974832
2012	Family	Lepisosteidae	MT	Family MT	5.88500293505268	-0.936530129522218
2012	Family	Leptolyngbyaceae	MG	Family MG	-13.784481564592	-3.38189828776902
2012	Family	Leptolyngbyaceae	MT	Family MT	-7.04044779270572	2.14735926289612
2012	Family	Leptospiraceae	MG	Family MG	16.7034004643055	4.39434261063826
2012	Family	Leptospiraceae	MT	Family MT	5.19375771225668	4.2177665407575
2012	Family	Leptospiraceae*	MG	Family MG	-64.1612127101601	-15.8638043896328
2012	Family	Leptospiraceae*	MT	Family MT	42.74604176686	11.0534581386649
2012	Family	Leptothrix	MG	Family MG	-54.0099484077606	-9.73281543757179
2012	Family	Leptothrix	MT	Family MT	-30.9322543129518	-11.8855826455423
2012	Family	Leptotrichiaceae	MG	Family MG	-11.4692124981397	-1.94677297896348
2012	Family	Leptotrichiaceae	MT	Family MT	-16.6498687103932	-3.37346224117791
2012	Family	Leuconostocaceae	MG	Family MG	19.447897213595	5.15052464331534
2012	Family	Leuconostocaceae	MT	Family MT	-62.6599691430382	-16.6493227756219
2012	Family	Leviviridae	MG	Family MG	-12.9084572274669	-4.40986647109836
2012	Family	Leviviridae	MT	Family MT	-55.3216088023012	-11.2689093927456
2012	Family	Lewinellaceae	MG	Family MG	11.5615294116618	3.14240506000436
2012	Family	Lewinellaceae	MT	Family MT	-36.0606312778513	-10.7224250797417
2012	Family	Limnochordaceae*	MG	Family MG	27.9995566375245	3.77782084639966
2012	Family	Limnochordaceae*	MT	Family MT	41.7579454286173	9.24476612363134
2012	Family	Lingulidae	MT	Family MT	-10.1742695323835	-4.87304423942249
2012	Family	Listeriaceae	MG	Family MG	-45.3518247209528	-8.20556777626809
2012	Family	Listeriaceae	MT	Family MT	45.6028083493591	11.7569660949515
2012	Family	Lottiidae	MT	Family MT	42.5171572576826	11.7573737337996
2012	Family	Luteoviridae	MG	Family MG	50.1832286270901	10.575875877482
2012	Family	Luteoviridae	MT	Family MT	-17.6347871832727	-2.49653439263282
2012	Family	Macrostomidae	MG	Family MG	69.8843068295853	16.7931429266069
2012	Family	Macrostomidae	MT	Family MT	82.9435283204861	20.9076810379855
2012	Family	Magnaporthaceae	MG	Family MG	57.6147410336529	12.2058873868299
2012	Family	Magnaporthaceae	MT	Family MT	44.1287189702137	10.7066617229828
2012	Family	Magnetococcaceae	MG	Family MG	-8.26555843631288	-1.23201910933506
2012	Family	Magnetococcaceae	MT	Family MT	-70.7632162013804	-20.715593178818
2012	Family	Malasseziaceae	MT	Family MT	-55.6910911036844	-16.7188755419543
2012	Family	Malawimonadidae	MT	Family MT	82.8385116761658	16.1805040781683
2012	Family	Mallomonadaceae	MT	Family MT	16.7522341108462	-1.72698532725111
2012	Family	Malvaceae	MT	Family MT	29.1882229068191	8.34321685473628
2012	Family	Mamiellaceae	MT	Family MT	42.2477144909687	9.76562951914675
2012	Family	Marasmiaceae	MT	Family MT	49.756520909313	17.4640315018669
2012	Family	Marinifilaceae	MG	Family MG	39.5327970120367	9.02740736639563
2012	Family	Marinifilaceae	MT	Family MT	15.6027684976578	2.12722214555215
2012	Family	Marinilabiliaceae	MG	Family MG	-41.0264379194597	-10.3955446023201
2012	Family	Marinilabiliaceae	MT	Family MT	23.154773352637	7.59080895434422
2012	Family	Mariprofundaceae	MG	Family MG	-22.5952942178215	-6.92135634932906
2012	Family	Mariprofundaceae	MT	Family MT	-3.12754484769464	0.0569208258846266
2012	Family	Marnaviridae	MG	Family MG	19.5538838788196	6.46056966979219
2012	Family	Marnaviridae	MT	Family MT	-44.0243442724988	-10.1713241776272
2012	Family	Marseilleviridae	MG	Family MG	-60.5417558773827	-12.25777415319
2012	Family	Marseilleviridae	MT	Family MT	23.9434066505108	2.67835454360913
2012	Family	Mastigamoebidae	MT	Family MT	-72.1869858863753	-16.48827062311
2012	Family	Melioribacteraceae	MG	Family MG	-4.06254804745913	-0.744929717906824
2012	Family	Melioribacteraceae	MT	Family MT	-38.9327185570006	-5.54148674370225
2012	Family	Meloidogynidae	MT	Family MT	-66.4487883585533	-19.0705724257968
2012	Family	Merismopediaceae	MG	Family MG	38.707300890536	12.0513149150343
2012	Family	Merismopediaceae	MT	Family MT	-70.7711331529663	-19.3954225824885
2012	Family	Merulinidae	MG	Family MG	56.0586741939557	15.5694986248995
2012	Family	Merulinidae	MT	Family MT	-50.1248272583264	-18.1537998235887
2012	Family	Mesoaciditogaceae	MG	Family MG	3.53587768044643	3.41649468523198
2012	Family	Mesoaciditogaceae	MT	Family MT	12.6939562203506	0.715823700592992
2012	Family	Methanobacteriaceae	MG	Family MG	-3.50996638750525	-1.44988013911245
2012	Family	Methanobacteriaceae	MT	Family MT	-17.2666982267838	-2.48709215834701
2012	Family	Methanocalculaceae	MT	Family MT	-41.7205439827739	-12.5611828933404
2012	Family	Methanocaldococcaceae	MG	Family MG	13.4850592244428	3.87887728919114
2012	Family	Methanocaldococcaceae	MT	Family MT	-12.7534939684175	-8.73301910510325
2012	Family	Methanocellaceae	MG	Family MG	32.2772524016638	7.80820124564971
2012	Family	Methanocellaceae	MT	Family MT	-40.0129549755756	-13.2704208008756
2012	Family	Methanococcaceae	MT	Family MT	-37.9794520648383	-13.7789244044619
2012	Family	Methanocorpusculaceae	MT	Family MT	-50.9899135814233	-12.8799178497131
2012	Family	Methanomassiliicoccaceae	MG	Family MG	-30.2113134692035	-4.90823849980398
2012	Family	Methanomassiliicoccaceae	MT	Family MT	31.5340879960199	5.53772124106674
2012	Family	Methanomassiliicoccales archaeon PtaU1.Bin124	MT	Family MT	-30.0705104928612	-4.50590006307527
2012	Family	Methanomicrobiaceae	MG	Family MG	-12.7904937401029	-4.33643587316842
2012	Family	Methanomicrobiaceae	MT	Family MT	-23.418202253967	-1.78893576853224
2012	Family	Methanonatronarchaeaceae	MG	Family MG	-7.00630430574027	-1.30647301615025
2012	Family	Methanonatronarchaeaceae	MT	Family MT	17.2366549546353	4.21346888436784
2012	Family	Methanoregulaceae	MG	Family MG	18.0870884998776	1.23018070853105
2012	Family	Methanoregulaceae	MT	Family MT	31.9198964031041	7.68638509714771
2012	Family	Methanosarcinaceae	MG	Family MG	-18.6240837011405	-4.63621827430725
2012	Family	Methanosarcinaceae	MT	Family MT	1.28140575063285	-0.83354038300643
2012	Family	Methanospirillaceae	MG	Family MG	6.09803172303077	-1.97759285733655
2012	Family	Methanospirillaceae	MT	Family MT	-7.28290594772186	-1.29154353983482
2012	Family	Methanotrichaceae	MG	Family MG	-23.3238332074885	-6.19284573251695
2012	Family	Methanotrichaceae	MT	Family MT	29.2703999478676	8.20897325361997
2012	Family	Methylobacteriaceae	MG	Family MG	-74.9322916197548	-17.688474422835
2012	Family	Methylobacteriaceae	MT	Family MT	-6.58322773635421	1.30185042314752
2012	Family	Methylococcaceae	MG	Family MG	-14.7110781627602	-4.55371606914046
2012	Family	Methylococcaceae	MT	Family MT	-64.5899031150922	-15.3858836510148
2012	Family	Methylocystaceae	MG	Family MG	-19.9618858414203	-6.50328776110732
2012	Family	Methylocystaceae	MT	Family MT	-55.0457581656368	-15.018190889172
2012	Family	Methylophilaceae	MG	Family MG	6.90906533893147	4.49508133079192
2012	Family	Methylophilaceae	MT	Family MT	-51.9340708237122	-9.88136239047849
2012	Family	Methylothermaceae	MG	Family MG	26.7911551054976	5.66464023134371
2012	Family	Methylothermaceae	MT	Family MT	38.459342786638	7.65597537292331
2012	Family	Metschnikowiaceae	MG	Family MG	35.360717287672	8.74810089772427
2012	Family	Metschnikowiaceae	MT	Family MT	-20.639532911179	-1.78184022053831
2012	Family	Microbacteriaceae	MG	Family MG	32.9070509623566	7.82209970583206
2012	Family	Microbacteriaceae	MT	Family MT	16.7569870486428	9.02425506749615
2012	Family	Microbulbiferaceae	MG	Family MG	49.863109973818	12.4206042963556
2012	Family	Microbulbiferaceae	MT	Family MT	-61.4209610153965	-14.2559429051728
2012	Family	Micrococcaceae	MG	Family MG	12.4104966582726	4.28678282717177
2012	Family	Micrococcaceae	MT	Family MT	25.4781531190727	5.94223403142012
2012	Family	Micrococcales bacterium	MG	Family MG	3.32784075978287	-0.349721594374369
2012	Family	Micrococcales bacterium	MT	Family MT	28.2154829113517	9.22668440933936
2012	Family	Microcoleaceae	MG	Family MG	-47.770670703027	-10.5517335323432
2012	Family	Microcoleaceae	MT	Family MT	46.3208724214759	14.8469440126772
2012	Family	Microcystaceae	MG	Family MG	-75.630384474252	-16.6894494822976
2012	Family	Microcystaceae	MT	Family MT	-9.89666104987388	-2.27813891985705
2012	Family	Micromonosporaceae	MG	Family MG	-62.9988672072386	-13.8288005209851
2012	Family	Micromonosporaceae	MT	Family MT	38.2908704268721	9.69100916357988
2012	Family	Micromonosporaceae*	MG	Family MG	8.44081327562482	0.061080366440193
2012	Family	Micromonosporaceae*	MT	Family MT	-60.9696645034178	-14.1806933179566
2012	Family	Micropepsaceae*	MG	Family MG	-14.6926649065757	-4.50539994610251
2012	Family	Micropepsaceae*	MT	Family MT	-34.5229389494139	-13.1324298600931
2012	Family	Microscillaceae	MG	Family MG	13.0821723413054	1.11504397645766
2012	Family	Microscillaceae	MT	Family MT	32.2041633203154	9.90334896890831
2012	Family	Microthrixaceae	MG	Family MG	5.93201438521885	2.87439321186886
2012	Family	Microthrixaceae	MT	Family MT	-12.5792084488393	-6.38307019000772
2012	Family	Microviridae	MG	Family MG	-24.5240308452727	-4.768057015204
2012	Family	Microviridae	MT	Family MT	-27.1494945412321	-4.12649923363692
2012	Family	Mimiviridae	MG	Family MG	60.7970109887488	14.9627311429942
2012	Family	Mimiviridae	MT	Family MT	-43.8071639883785	-7.04942979224186
2012	Family	Minicystis	MG	Family MG	52.369769741773	11.1445859071996
2012	Family	Minicystis	MT	Family MT	-0.71794188210933	2.50250978091977
2012	Family	Minwuiaceae*	MG	Family MG	11.9044651142092	3.16582332955213
2012	Family	Minwuiaceae*	MT	Family MT	52.5151982581854	17.1539627468678
2012	Family	Miridae	MT	Family MT	-17.1383346628548	-7.42800418243274
2012	Family	Monodopsidaceae	MG	Family MG	2.41579678483408	1.2946433957422
2012	Family	Monodopsidaceae	MT	Family MT	6.84615360628749	3.05790618065423
2012	Family	Moraxellaceae	MG	Family MG	46.0335813581851	13.5588573641098
2012	Family	Moraxellaceae	MT	Family MT	6.14802218666543	3.68857958620144
2012	Family	Morganellaceae	MG	Family MG	45.1794661596075	8.43563024103838
2012	Family	Morganellaceae	MT	Family MT	-41.1490057509341	-12.5173796560623
2012	Family	Moritellaceae	MG	Family MG	11.0965168609677	4.73343975916265
2012	Family	Moritellaceae	MT	Family MT	-22.8909445319703	-2.87750323114138
2012	Family	Mormyridae	MT	Family MT	79.6090705113364	24.1529545396622
2012	Family	Mortierellaceae	MG	Family MG	-85.2991575682075	-18.8316671192443
2012	Family	Mortierellaceae	MT	Family MT	27.2358704908616	6.65093070435527
2012	Family	Motilibacteraceae	MG	Family MG	-92.145273909371	-20.5888607633487
2012	Family	Motilibacteraceae	MT	Family MT	-20.7641369597961	-3.15573215050225
2012	Family	Muribaculaceae	MG	Family MG	36.7511501681891	10.5879946831227
2012	Family	Muribaculaceae	MT	Family MT	11.3267096804012	2.93562106301798
2012	Family	Muridae	MT	Family MT	68.4979156063186	21.7209940540423
2012	Family	Musaceae	MG	Family MG	1.75509056561423	0.790230632873906
2012	Family	Musaceae	MT	Family MT	16.9235515620941	7.04226815498435
2012	Family	Mycenaceae	MT	Family MT	-8.37063155924631	-3.48431883244601
2012	Family	Mycobacteriaceae	MG	Family MG	-39.9231683959729	-9.84050509035399
2012	Family	Mycobacteriaceae	MT	Family MT	-7.31113376361669	1.95368169643949
2012	Family	Myoviridae	MG	Family MG	8.71624933901256	3.48898762442558
2012	Family	Myoviridae	MT	Family MT	-9.31290481815832	-2.99533078160369
2012	Family	Myrtaceae	MG	Family MG	-28.3160224763144	-7.29777964991233
2012	Family	Myrtaceae	MT	Family MT	52.4481206886743	11.8552764053233
2012	Family	Myxococcaceae	MG	Family MG	-6.13049822374828	-0.679403266523188
2012	Family	Myxococcaceae	MT	Family MT	-34.1214305124879	-7.66594290045944
2012	Family	Myxococcales bacterium	MG	Family MG	-73.5550102975763	-18.5266386258885
2012	Family	Myxococcales bacterium	MT	Family MT	-31.4812104950114	-7.34728421136134
2012	Family	Myxococcales bacterium 68-20	MG	Family MG	-40.3437487188297	-9.53481687157142
2012	Family	Myxococcales bacterium 68-20	MT	Family MT	10.9159379936814	1.86499511457571
2012	Family	Myxococcales bacterium SG8	MG	Family MG	35.3873999362187	11.8876305726113
2012	Family	Myxococcales bacterium SG8	MT	Family MT	-11.9129056324236	-2.96286667779654
2012	Family	Nakamurellaceae	MG	Family MG	6.84008328968083	3.73053570888926
2012	Family	Nakamurellaceae	MT	Family MT	-2.39451408192971	-0.850077259837717
2012	Family	Nakamurellaceae*	MG	Family MG	2.21259097291575	-0.67901878246769
2012	Family	Nakamurellaceae*	MT	Family MT	-23.2379114410871	-7.30805803179248
2012	Family	Nannocystaceae	MG	Family MG	-43.2296044851253	-10.5904596202514
2012	Family	Nannocystaceae	MT	Family MT	-8.97507751309322	-5.37948814660739
2012	Family	Narnaviridae	MG	Family MG	-10.767601982234	-1.63098784353618
2012	Family	Narnaviridae	MT	Family MT	4.76673711563811	6.15953111742201
2012	Family	Natranaerobiaceae	MG	Family MG	24.636403439446	5.34281233053031
2012	Family	Natranaerobiaceae	MT	Family MT	-50.5346044751292	-13.2849899174757
2012	Family	Natrialbaceae	MG	Family MG	-42.8581603231658	-9.32586838650258
2012	Family	Natrialbaceae	MT	Family MT	-34.2578321425107	-17.2389603063579
2012	Family	Naviculaceae	MT	Family MT	-21.3311470882839	-4.30443417664011
2012	Family	Nectriaceae	MG	Family MG	-50.3184069110138	-10.6971075200429
2012	Family	Nectriaceae	MT	Family MT	-3.36225530481398	-3.12908859514134
2012	Family	Neisseriaceae	MG	Family MG	-1.86311820581471	2.50818999761162
2012	Family	Neisseriaceae	MT	Family MT	-18.8385826798481	-2.9924692316877
2012	Family	Neocallimastigaceae	MG	Family MG	8.41194279212585	2.78318173789116
2012	Family	Neocallimastigaceae	MT	Family MT	-38.3068396685564	-12.6846012096472
2012	Family	Neodiplogasteridae	MG	Family MG	-46.0362398032399	-12.5512050043125
2012	Family	Neodiplogasteridae	MT	Family MT	-16.7189048037625	-6.31388413584055
2012	Family	Nephilidae	MG	Family MG	29.6161535555047	5.5639267647741
2012	Family	Nephilidae	MT	Family MT	-51.7915343056771	-17.3532630376604
2012	Family	Nephtheidae	MG	Family MG	13.0003790264291	4.29343961541866
2012	Family	Nephtheidae	MT	Family MT	40.8769205436821	9.50515271769751
2012	Family	Niphatidae	MG	Family MG	-73.8022610005732	-15.9603335539619
2012	Family	Niphatidae	MT	Family MT	6.6189146526459	4.70854379246732
2012	Family	Nitriliruptoraceae	MG	Family MG	-7.45423908388875	0.0811311773014467
2012	Family	Nitriliruptoraceae	MT	Family MT	-40.9689963824687	-7.82721601500844
2012	Family	Nitriliruptoraceae*	MG	Family MG	5.0942781195817	0.982064926444617
2012	Family	Nitriliruptoraceae*	MT	Family MT	-26.2437631412672	-6.26459326703104
2012	Family	Nitrosomonadaceae	MG	Family MG	-2.76274551220932	1.84664815738094
2012	Family	Nitrosomonadaceae	MT	Family MT	19.9810254394087	4.7049650367221
2012	Family	Nitrosopumilaceae	MG	Family MG	-83.5880325476292	-18.5206935090908
2012	Family	Nitrososphaeraceae	MG	Family MG	-11.282644005309	-2.05087770559527
2012	Family	Nitrososphaeraceae	MT	Family MT	11.3054256297601	1.95957551910971
2012	Family	Nitrospinaceae	MG	Family MG	-24.0208442734221	-5.61628392987284
2012	Family	Nitrospinaceae	MT	Family MT	-10.0076416955477	-2.2961402271521
2012	Family	Nitrospiraceae	MG	Family MG	-15.8741689912129	-1.55763584821126
2012	Family	Nitrospiraceae	MT	Family MT	12.0589500403365	5.0954446845097
2012	Family	Nocardiaceae	MG	Family MG	-8.84634874377667	-0.172555462509406
2012	Family	Nocardiaceae	MT	Family MT	8.90263995568039	5.09596690915841
2012	Family	Nocardioidaceae	MG	Family MG	65.2171216871838	19.1639904909283
2012	Family	Nocardioidaceae	MT	Family MT	61.5893660050685	18.2739958113462
2012	Family	Nocardiopsaceae	MG	Family MG	13.3096122920527	2.07238697321945
2012	Family	Nocardiopsaceae	MT	Family MT	-1.36773615178756	-3.16559218436391
2012	Family	Nodaviridae	MT	Family MT	21.9625816308535	7.62021303514533
2012	Family	Noelaerhabdaceae	MG	Family MG	82.2714129982012	20.981496375817
2012	Family	Noelaerhabdaceae	MT	Family MT	-1.50343488177567	1.3844883668359
2012	Family	Nosematidae	MG	Family MG	71.2611691437137	17.854626105152
2012	Family	Nosematidae	MT	Family MT	-4.0093116157202	-0.0138460569317224
2012	Family	Nostocaceae	MG	Family MG	2.1587022556841	0.912820461816182
2012	Family	Nostocaceae	MT	Family MT	-46.1237519612344	-12.4653806164855
2012	Family	Numididae	MT	Family MT	39.048918342735	10.0694297150525
2012	Family	Nymphaeaceae	MG	Family MG	-88.6697329106084	-25.638627675457
2012	Family	Nymphaeaceae	MT	Family MT	8.14328848008892	4.18872785893084
2012	Family	Oceanospirillaceae	MG	Family MG	40.1583532559163	11.8270327622288
2012	Family	Oceanospirillaceae	MT	Family MT	0.516063243970762	-0.828872948378325
2012	Family	Octopodidae	MG	Family MG	35.7917865482573	6.82877415483524
2012	Family	Octopodidae	MT	Family MT	5.39212757282547	-0.974854653786847
2012	Family	Odoribacteraceae	MG	Family MG	23.6473130372651	2.63244711733547
2012	Family	Odoribacteraceae	MT	Family MT	-14.8700574086739	-5.81095052360119
2012	Family	Oikopleuridae	MG	Family MG	-34.8707495883709	-9.42737541570354
2012	Family	Oleiphilaceae	MG	Family MG	-19.2232798193308	-4.91839700560735
2012	Family	Oleiphilaceae	MT	Family MT	-16.2724817423355	-9.20572611875491
2012	Family	Oligoflexaceae	MG	Family MG	18.3057262356267	5.76202113011552
2012	Family	Oligoflexaceae	MT	Family MT	24.099979906982	5.42596605081889
2012	Family	Omphalotaceae	MT	Family MT	37.1033873511374	8.98123987718984
2012	Family	Onchocercidae	MG	Family MG	-1.14119730703728	-0.208896661505895
2012	Family	Onchocercidae	MT	Family MT	-19.2145879329958	-6.19283801432162
2012	Family	Ophiocordycipitaceae	MT	Family MT	57.7218488391409	15.9655007747122
2012	Family	Ophiostomataceae	MT	Family MT	23.411621094329	6.45766533930619
2012	Family	Opitutaceae	MG	Family MG	-14.8689979277545	0.147102254792108
2012	Family	Opitutaceae	MT	Family MT	-28.5089699379923	-6.23560276342516
2012	Family	Orbaceae	MG	Family MG	-25.3160820823305	-6.50801268723787
2012	Family	Orbaceae	MT	Family MT	100.284704222574	26.275712911151
2012	Family	Orussidae	MT	Family MT	24.0518415729505	3.82673408156387
2012	Family	Oscillatoriaceae	MG	Family MG	-20.2597585050264	-6.21605487512275
2012	Family	Oscillatoriaceae	MT	Family MT	-43.2965999843524	-12.8705914635778
2012	Family	Oscillochloridaceae	MG	Family MG	-4.19171601104758	1.81557782955339
2012	Family	Oscillochloridaceae	MT	Family MT	2.58385209287627	-1.03894159478137
2012	Family	Oscillospiraceae	MG	Family MG	6.34826529839885	0.881062977811235
2012	Family	Oscillospiraceae	MT	Family MT	-27.2731957746633	-9.91253243361474
2012	Family	Osphronemidae	MT	Family MT	3.28737010837377	-0.266867379418593
2012	Family	Ostreidae	MG	Family MG	30.7628353001626	7.12534912645305
2012	Family	Ostreidae	MT	Family MT	12.072310804538	0.861307885330716
2012	Family	Oxalobacteraceae	MG	Family MG	-16.8011746839212	-4.06423117455995
2012	Family	Oxalobacteraceae	MT	Family MT	-23.5505979024514	-2.04222326861895
2012	Family	Oxytrichidae	MG	Family MG	-14.8621413607388	-4.65400879134694
2012	Family	Oxytrichidae	MT	Family MT	-29.415607237295	-3.22752709118238
2012	Family	Paenibacillaceae	MG	Family MG	-15.2125485516795	-3.14564447926246
2012	Family	Paenibacillaceae	MT	Family MT	2.71839819843938	6.73374514241461
2012	Family	Palmariaceae	MG	Family MG	85.9724295908353	20.4713892684121
2012	Family	Palmariaceae	MT	Family MT	-81.4509215867451	-17.7081568457301
2012	Family	Paludibacteraceae	MG	Family MG	79.7043130502874	17.7592484412568
2012	Family	Paludibacteraceae	MT	Family MT	3.87721261297055	2.27281777027154
2012	Family	Papaveraceae	MT	Family MT	35.4561408663378	9.30428350213987
2012	Family	Papilionidae	MT	Family MT	42.7865549869976	9.81706743815959
2012	Family	Parachlamydiaceae	MG	Family MG	21.4902703093048	7.34602070409733
2012	Family	Parachlamydiaceae	MT	Family MT	74.7758491775525	21.2303863007283
2012	Family	Parameciidae	MG	Family MG	25.1008408255464	4.82576194316944
2012	Family	Parameciidae	MT	Family MT	11.982682395797	4.94295402668056
2012	Family	Paramoebidae	MG	Family MG	19.6507018491537	4.90828437894998
2012	Family	Paramoebidae	MT	Family MT	84.1926681482717	24.1914730120253
2012	Family	Parvoviridae	MG	Family MG	-57.7760444642713	-14.5853352164108
2012	Family	Parvoviridae	MT	Family MT	1.06757696619022	-1.9210300594739
2012	Family	Parvularculaceae	MG	Family MG	41.1472680480764	7.73648476988734
2012	Family	Parvularculaceae	MT	Family MT	19.4863780908335	8.14058373272912
2012	Family	Parvularculaceae*	MG	Family MG	8.64407987817613	1.25446606232569
2012	Family	Parvularculaceae*	MT	Family MT	-42.0133993430897	-9.91916192769806
2012	Family	Pasteurellaceae	MG	Family MG	-12.3200636544209	-2.41373659419986
2012	Family	Pasteurellaceae	MT	Family MT	-42.3983074603968	-15.7695170449671
2012	Family	Patulibacteraceae	MG	Family MG	-97.2863263738706	-22.6046252908468
2012	Family	Patulibacteraceae	MT	Family MT	-25.5044467958567	-7.33858225223548
2012	Family	Pectinidae	MG	Family MG	-12.6509066271017	-2.07851526532243
2012	Family	Pectinidae	MT	Family MT	-31.9755745212743	-9.21184122110067
2012	Family	Pectobacteriaceae	MG	Family MG	-38.3668872491229	-7.26657290718448
2012	Family	Pectobacteriaceae	MT	Family MT	-4.00855866101683	2.05131631587796
2012	Family	Pelagibacteraceae	MG	Family MG	9.90248710825765	3.68975323122924
2012	Family	Pelagibacteraceae	MT	Family MT	-24.8051716150314	-1.70430629831633
2012	Family	Pentatomidae	MG	Family MG	35.8873630267966	9.15199272769145
2012	Family	Pentatomidae	MT	Family MT	46.5324304701929	13.7592975396797
2012	Family	Peptococcaceae	MG	Family MG	25.693339778035	7.2403123461801
2012	Family	Peptococcaceae	MT	Family MT	49.1672819424714	16.9101312885427
2012	Family	Peptoniphilaceae	MG	Family MG	-18.8121428019991	-5.86484439446396
2012	Family	Peptoniphilaceae	MT	Family MT	-29.568593240964	-8.66199276553148
2012	Family	Peptostreptococcaceae	MG	Family MG	23.8887104909238	6.31007112641817
2012	Family	Peptostreptococcaceae	MT	Family MT	-13.1155194042762	-2.89296709221139
2012	Family	Peribunyaviridae	MT	Family MT	6.37757477243029	1.30454596096853
2012	Family	Perkinsidae	MT	Family MT	-53.795847798145	-20.2351166212945
2012	Family	Peronosporaceae	MG	Family MG	-39.2821349089297	-10.9359485012845
2012	Family	Peronosporaceae	MT	Family MT	29.4364329434139	8.44080008504463
2012	Family	Persicobacteraceae	MG	Family MG	7.09670987872202	4.98233450299952
2012	Family	Persicobacteraceae	MT	Family MT	45.7915472719657	11.2672836772796
2012	Family	Pessonella	MG	Family MG	62.3314972914265	15.1213113455414
2012	Family	Pessonella	MT	Family MT	-17.3033913150638	-1.94681935129917
2012	Family	Petrotogaceae	MG	Family MG	45.1147715196058	6.96035524667665
2012	Family	Petrotogaceae	MT	Family MT	13.3241431321387	1.94377659908704
2012	Family	Pfiesteriaceae	MG	Family MG	4.93633661522031	2.66925837456321
2012	Family	Pfiesteriaceae	MT	Family MT	-2.37379474143482	1.26536043345828
2012	Family	Phaselicystidaceae	MG	Family MG	-58.2762296772351	-14.2975845095933
2012	Family	Phaselicystidaceae	MT	Family MT	34.8134448357435	5.37759468871889
2012	Family	Phasmaviridae	MG	Family MG	-58.4521261428461	-14.5015381102208
2012	Family	Phasmaviridae	MT	Family MT	46.7018743696476	17.5220350244124
2012	Family	Phenuiviridae	MT	Family MT	-3.4907308002272	1.60042041852248
2012	Family	Philodinidae	MT	Family MT	10.1798571217064	0.963688784394602
2012	Family	Phycisphaeraceae	MG	Family MG	-17.3494604604292	-5.62886560897907
2012	Family	Phycisphaeraceae	MT	Family MT	-15.6988483825792	0.663755625115972
2012	Family	Phycodnaviridae	MG	Family MG	12.9288162230015	-0.311527785940004
2012	Family	Phycodnaviridae	MT	Family MT	-50.4321044787383	-14.4229555531449
2012	Family	Phycomycetaceae	MT	Family MT	-58.5623520083412	-14.6040573471033
2012	Family	Phyllobacteriaceae	MG	Family MG	25.4542491206354	6.57320342305358
2012	Family	Phyllobacteriaceae	MT	Family MT	-30.9920835130681	-7.69387942985125
2012	Family	Physaraceae	MT	Family MT	51.5372476606261	15.1226477704599
2012	Family	Pichiaceae	MG	Family MG	-46.4755796615235	-10.1148579551407
2012	Family	Pichiaceae	MT	Family MT	-55.5745482704037	-20.7537790019067
2012	Family	Picobirnaviridae	MT	Family MT	46.7631059455182	10.9606483091152
2012	Family	Pieridae	MG	Family MG	4.72048436915257	3.15846518626524
2012	Family	Pieridae	MT	Family MT	-35.9282183652373	-11.1632066384708
2012	Family	Pipidae	MT	Family MT	24.810245698176	6.59712218632946
2012	Family	Piptocephalidaceae	MT	Family MT	-8.31807183617368	-0.110820434534099
2012	Family	Pirellulaceae	MG	Family MG	-21.8872073310312	-5.44954641667442
2012	Family	Pirellulaceae	MT	Family MT	32.5650043034591	7.82418930967818
2012	Family	Piscirickettsiaceae	MG	Family MG	-36.2132877087265	-12.5702763705764
2012	Family	Piscirickettsiaceae	MT	Family MT	64.7980620252673	15.4580309877288
2012	Family	Pithoviridae	MG	Family MG	-16.4982017656345	-5.39444796425598
2012	Family	Pithoviridae	MT	Family MT	11.255925196477	3.15192643154636
2012	Family	Plakobranchidae	MG	Family MG	24.735729795559	6.39348874366345
2012	Family	Plakobranchidae	MT	Family MT	0.267422210838601	1.27876653366908
2012	Family	Planctomycetaceae	MG	Family MG	-15.3046441418318	-3.63894099200591
2012	Family	Planctomycetaceae	MT	Family MT	-1.15595970382273	-1.93869656991625
2012	Family	Planococcaceae	MG	Family MG	-22.700355747405	-3.76451787431242
2012	Family	Planococcaceae	MT	Family MT	-9.78358826652604	-5.54961921769261
2012	Family	Planorbidae	MG	Family MG	9.90285265199063	5.85235225023967
2012	Family	Planorbidae	MT	Family MT	-35.5963057311662	-14.0423197063048
2012	Family	Plasmodiidae	MG	Family MG	-47.5409115432345	-11.0318261471464
2012	Family	Plasmodiidae	MT	Family MT	-4.61947019419324	-0.685612599892056
2012	Family	Plasmodiophoridae	MG	Family MG	-2.9187955072083	0.0662868834051466
2012	Family	Plasmodiophoridae	MT	Family MT	38.8626710424893	11.760343534304
2012	Family	Platyophryidae	MT	Family MT	4.06085114668966	7.15612144955626
2012	Family	Plectosphaerellaceae	MT	Family MT	10.9615462734676	1.18125086277967
2012	Family	Pleosporaceae	MG	Family MG	-12.4342469423626	-4.92859040625108
2012	Family	Pleosporaceae	MT	Family MT	-68.8264746465555	-20.0672695400864
2012	Family	Pleurotaceae	MT	Family MT	61.3365299316195	16.4642169583034
2012	Family	Ploima	MG	Family MG	71.9863113852521	14.7561910532158
2012	Family	Ploima	MT	Family MT	-0.946410469697663	-2.8383355958017
2012	Family	Plutellidae	MT	Family MT	-21.0225760291569	-6.63349821792763
2012	Family	Poaceae	MG	Family MG	-32.1793679986996	-3.19263330340815
2012	Family	Poaceae	MT	Family MT	23.3510884472994	9.78275729864218
2012	Family	Poales	MT	Family MT	-24.9848278574846	-14.0973091151108
2012	Family	Pocilloporidae	MG	Family MG	10.4280697601824	2.97715635986733
2012	Family	Pocilloporidae	MT	Family MT	-22.892020561808	-7.07312009884631
2012	Family	Podoviridae	MG	Family MG	-23.1798850461714	-3.23965098456128
2012	Family	Podoviridae	MT	Family MT	-53.8767650597939	-10.3010654174524
2012	Family	Polyangiaceae	MG	Family MG	5.40742655526184	0.642038697509612
2012	Family	Polyangiaceae	MT	Family MT	3.4391386036515	3.87141216539684
2012	Family	Polystomatidae	MG	Family MG	-13.7131682602215	-0.607248516997692
2012	Family	Polystomatidae	MT	Family MT	44.1694554163384	12.990233794925
2012	Family	Porphyridiaceae	MG	Family MG	-28.8443827058378	-6.06971129826644
2012	Family	Porphyridiaceae	MT	Family MT	21.946518597302	5.49001648205416
2012	Family	Porphyromonadaceae	MG	Family MG	-26.6254268907162	-4.64946359877887
2012	Family	Porphyromonadaceae	MT	Family MT	35.2273475587808	9.63403405640724
2012	Family	Porticoccaceae	MG	Family MG	2.26311904361246	5.96400688417441
2012	Family	Porticoccaceae	MT	Family MT	20.1254315651423	4.93348769486493
2012	Family	Powellomycetaceae	MT	Family MT	10.4929005409275	3.91153970639612
2012	Family	Poxviridae	MG	Family MG	59.748065579843	14.563068783366
2012	Family	Poxviridae	MT	Family MT	11.3023747832367	1.86967037146678
2012	Family	Prevotellaceae	MG	Family MG	1.34976708048292	-2.13249660419114
2012	Family	Prevotellaceae	MT	Family MT	-50.903989082011	-17.3105016209105
2012	Family	Priapulidae	MG	Family MG	-18.7416271856299	-2.092405117927
2012	Family	Priapulidae	MT	Family MT	-36.4417263499346	-7.92230022244376
2012	Family	Prochloraceae	MG	Family MG	-25.4952255910436	-4.355062954548
2012	Family	Prochloraceae	MT	Family MT	-33.2768141861835	-11.2356366397839
2012	Family	Prochlorotrichaceae	MG	Family MG	18.5640771159265	2.97589824874542
2012	Family	Prochlorotrichaceae	MT	Family MT	-35.9399815664268	-12.0516868176361
2012	Family	Prolixibacteraceae	MG	Family MG	-114.603081368082	-26.1249601857188
2012	Family	Prolixibacteraceae	MT	Family MT	6.37645486400823	6.11126339095962
2012	Family	Promicromonosporaceae	MG	Family MG	-117.439192132377	-28.0695402834188
2012	Family	Promicromonosporaceae	MT	Family MT	36.2125994189909	5.85352895816663
2012	Family	Propionibacteriaceae	MG	Family MG	43.1154435341988	12.0986298662386
2012	Family	Propionibacteriaceae	MT	Family MT	-23.216448506033	0.641216134253241
2012	Family	Proschkiniaceae	MT	Family MT	-97.5774378462146	-24.3962985967722
2012	Family	Psalteriomonadidae	MT	Family MT	60.1214994640429	14.853565325681
2012	Family	Pseudanabaenaceae	MG	Family MG	-8.94052653781527	-3.27166913743861
2012	Family	Pseudanabaenaceae	MT	Family MT	33.975086520457	7.82397206500403
2012	Family	Pseudoalteromonadaceae	MG	Family MG	-22.2501022196654	-6.07018337855551
2012	Family	Pseudoalteromonadaceae	MT	Family MT	-25.6296997218223	-9.52295913752243
2012	Family	Pseudobacteriovoracaceae	MG	Family MG	-4.13083640856764	-4.10510272570988
2012	Family	Pseudobacteriovoracaceae	MT	Family MT	-1.7877488780825	-2.141587472734
2012	Family	Pseudocohnilembidae	MG	Family MG	-13.4979711427735	-6.84567437804708
2012	Family	Pseudocohnilembidae	MT	Family MT	31.4391607965764	11.0258612433993
2012	Family	Pseudomonadaceae	MG	Family MG	10.8859607242927	4.88560414278892
2012	Family	Pseudomonadaceae	MT	Family MT	-72.0726256569613	-17.0182199924019
2012	Family	Pseudomonadales bacterium	MG	Family MG	5.33349846009378	1.84507683549012
2012	Family	Pseudomonadales bacterium	MT	Family MT	-43.1885313208633	-9.26061926331096
2012	Family	Pseudonocardiaceae	MG	Family MG	-11.1866258057274	-1.02224549138023
2012	Family	Pseudonocardiaceae	MT	Family MT	17.8161260214089	5.40455503937021
2012	Family	Psychidae	MG	Family MG	25.4713815986863	6.06629496675652
2012	Family	Psychidae	MT	Family MT	12.3198529848641	-0.764153282429011
2012	Family	Psychromonadaceae	MG	Family MG	-33.6109739748613	-11.002299623162
2012	Family	Psychromonadaceae	MT	Family MT	-73.5851558265695	-23.3202340910459
2012	Family	Puniceicoccaceae	MG	Family MG	-14.5317094862257	-6.89535587370698
2012	Family	Puniceicoccaceae	MT	Family MT	37.5261588546947	11.6560421896195
2012	Family	Pyrinomonadaceae	MG	Family MG	-15.2613260285443	-5.33107685788758
2012	Family	Pyrinomonadaceae	MT	Family MT	22.2769705494332	4.50826324442995
2012	Family	Pyroglyphidae	MG	Family MG	-31.8217245417581	-9.89212087789405
2012	Family	Pyroglyphidae	MT	Family MT	-24.4449512697198	-6.88338568094297
2012	Family	Pythiaceae	MG	Family MG	-65.3769391924267	-17.1446193250778
2012	Family	Pythiaceae	MT	Family MT	12.8280754271881	-0.240995118504193
2012	Family	Pyuridae	MT	Family MT	24.2993649324988	9.89908640989384
2012	Family	Raineyaceae	MG	Family MG	12.3073226176099	1.91517384344096
2012	Family	Raineyaceae	MT	Family MT	7.95096898294163	1.46219706521722
2012	Family	Ralstonia virus RSL1	MG	Family MG	15.402966349633	7.05795557106241
2012	Family	Ralstonia virus RSL1	MT	Family MT	53.1933173115803	18.0180164222187
2012	Family	Raperosteliaceae	MG	Family MG	-16.3012506103424	-2.61313648788559
2012	Family	Raperosteliaceae	MT	Family MT	7.87331470764012	1.58384164188191
2012	Family	Rarobacteraceae	MG	Family MG	-6.23205438880682	0.0493823472592533
2012	Family	Rarobacteraceae	MT	Family MT	-23.9173344878883	-7.1133260049328
2012	Family	Reticulomyxidae	MG	Family MG	4.26221315075024	1.18871228056417
2012	Family	Reticulomyxidae	MT	Family MT	-27.3793568912998	-6.80944586185053
2012	Family	Rhabditidae	MG	Family MG	75.0435942238195	18.6312870890966
2012	Family	Rhabditidae	MT	Family MT	36.7321286540476	9.53550860545009
2012	Family	Rhabdochlamydiaceae	MG	Family MG	38.1836744804232	6.97118367033318
2012	Family	Rhabdochlamydiaceae	MT	Family MT	-63.7631773417211	-15.5391002030608
2012	Family	Rhamnaceae	MG	Family MG	14.5253418347537	1.97304436179197
2012	Family	Rhamnaceae	MT	Family MT	-18.2340309681047	0.39186343365339
2012	Family	Rhincodontidae	MT	Family MT	0.906887832048335	-1.89341908872131
2012	Family	Rhizobacter	MG	Family MG	5.12974507112039	2.09808178646447
2012	Family	Rhizobacter	MT	Family MT	-20.6415064799303	-3.1842795953158
2012	Family	Rhizobiaceae	MG	Family MG	38.1673217871299	9.96658817934812
2012	Family	Rhizobiaceae	MT	Family MT	24.6624482973803	10.7628587746484
2012	Family	Rhizopodaceae	MG	Family MG	-5.1154547714436	-1.63956239558654
2012	Family	Rhizopodaceae	MT	Family MT	24.2825216257798	1.63619889404939
2012	Family	Rhizopogonaceae	MG	Family MG	-25.359687506967	-6.37765011122111
2012	Family	Rhizopogonaceae	MT	Family MT	47.7462278928841	10.7228598418186
2012	Family	Rhodanobacteraceae	MG	Family MG	51.4741626137835	11.0803564193359
2012	Family	Rhodanobacteraceae	MT	Family MT	-46.8856177180972	-11.0203226977515
2012	Family	Rhodobacteraceae	MG	Family MG	47.6585176697571	14.9946350407424
2012	Family	Rhodobacteraceae	MT	Family MT	-3.8700846901068	-2.06439887725544
2012	Family	Rhodobiaceae	MG	Family MG	-1.63174978575178	0.457887858430582
2012	Family	Rhodobiaceae	MT	Family MT	0.718018721219662	-0.046880550590791
2012	Family	Rhodocyclaceae	MG	Family MG	-3.01582720399749	-1.1201244800778
2012	Family	Rhodocyclaceae	MT	Family MT	6.9787156565855	4.77165315724593
2012	Family	Rhodospirillaceae	MG	Family MG	-24.613722168651	-6.35671390186057
2012	Family	Rhodospirillaceae	MT	Family MT	-25.1257745762264	-6.28252444547576
2012	Family	Rhodothermaceae	MG	Family MG	64.2652524121213	13.9677022796712
2012	Family	Rhodothermaceae	MT	Family MT	49.3043962866334	12.9751944467093
2012	Family	Rhodothermaceae*	MG	Family MG	34.4078497009539	7.99791870308512
2012	Family	Rhodothermaceae*	MT	Family MT	-17.2433913413653	-4.76558715620122
2012	Family	Rickettsiaceae	MG	Family MG	11.5030115134972	6.2944210474498
2012	Family	Rickettsiaceae	MT	Family MT	-25.564592551367	-5.68375092932856
2012	Family	Rikenellaceae	MG	Family MG	34.7492408716581	6.27425527212163
2012	Family	Rikenellaceae	MT	Family MT	-2.27160981889226	-0.823673029130461
2012	Family	Rosaceae	MT	Family MT	23.351239772984	6.07535756628911
2012	Family	Roseiarcaceae	MG	Family MG	79.2541492280152	19.0973964666561
2012	Family	Roseiarcaceae	MT	Family MT	13.7667346359595	4.58940666976491
2012	Family	Roseiflexaceae	MG	Family MG	-13.2936998075891	-3.97608776172831
2012	Family	Roseiflexaceae	MT	Family MT	49.9917571717735	11.3893190377331
2012	Family	Roseiflexaceae*	MG	Family MG	-36.5404480048102	-9.06228304413287
2012	Family	Roseiflexaceae*	MT	Family MT	3.55083991506361	1.5905501306029
2012	Family	Ruaniaceae	MG	Family MG	24.609824002101	3.35944289635184
2012	Family	Ruaniaceae	MT	Family MT	-44.7663968281689	-9.92880418167428
2012	Family	Rubricoccaceae	MG	Family MG	12.4573464219883	-0.609965124218408
2012	Family	Rubricoccaceae	MT	Family MT	-74.4529562304681	-21.0920919240881
2012	Family	Rubritaleaceae	MG	Family MG	-22.2724031445319	-7.85858011991207
2012	Family	Rubritaleaceae	MT	Family MT	29.7095820394757	6.54961699497502
2012	Family	Rubrobacteraceae	MG	Family MG	28.6040386215458	4.84813015531831
2012	Family	Rubrobacteraceae	MT	Family MT	0.737776211576046	0.764694219347097
2012	Family	Ruminococcaceae	MG	Family MG	4.45435119666843	2.43454454152859
2012	Family	Ruminococcaceae	MT	Family MT	33.3079820473439	10.1452136005577
2012	Family	Rutaceae	MG	Family MG	12.2503644048538	6.60932639227306
2012	Family	Rutaceae	MT	Family MT	64.702514795459	22.1684157296893
2012	Family	Saccharomycetaceae	MT	Family MT	13.0115184089823	8.91479637873945
2012	Family	Saccharomycodaceae	MG	Family MG	77.2834506545097	15.9189829281621
2012	Family	Saccharomycodaceae	MT	Family MT	40.8543197350488	7.06333811363907
2012	Family	Saccharospirillaceae	MG	Family MG	11.1310696342661	-1.14224632528825
2012	Family	Saccharospirillaceae	MT	Family MT	-4.46021852764748	1.53555193444277
2012	Family	Salinarimonadaceae	MG	Family MG	-15.8220122160254	-2.93650219194995
2012	Family	Salinarimonadaceae	MT	Family MT	37.914781533908	14.4747285864285
2012	Family	Salinisphaeraceae	MG	Family MG	-9.4086974453566	-0.557788142333825
2012	Family	Salinisphaeraceae	MT	Family MT	-4.05296831444734	-3.47853629503139
2012	Family	Salinivirgaceae	MG	Family MG	-6.33878886072155	-0.925278697197951
2012	Family	Salinivirgaceae	MT	Family MT	-2.53334613502404	-3.88548979060797
2012	Family	Salmonidae	MG	Family MG	3.35020811229571	-1.9831221986016
2012	Family	Salmonidae	MT	Family MT	-1.08465439073546	5.07104141542292
2012	Family	Salpingoecidae	MG	Family MG	4.86870090350686	1.27624659621715
2012	Family	Salpingoecidae	MT	Family MT	-32.6453641960834	-12.900835838856
2012	Family	Salpingoecidae*	MG	Family MG	-2.37574120237847	1.18975892444243
2012	Family	Salpingoecidae*	MT	Family MT	-35.3411382491819	-9.82509534262955
2012	Family	Sandaracinaceae	MG	Family MG	54.1912455731562	13.8884453731511
2012	Family	Sandaracinaceae	MT	Family MT	30.040803294147	8.49847014351627
2012	Family	Sanguibacteraceae	MG	Family MG	4.60271670603963	0.541070672488293
2012	Family	Sanguibacteraceae	MT	Family MT	31.9710730373701	9.71368028714136
2012	Family	Saprolegniaceae	MG	Family MG	-21.810361062312	-3.802502292076
2012	Family	Saprolegniaceae	MT	Family MT	49.1064134795948	11.6324816535474
2012	Family	Saprospiraceae	MG	Family MG	21.5440726901924	6.77645413473437
2012	Family	Saprospiraceae	MT	Family MT	38.2157512872121	15.2229864187953
2012	Family	Saprospirales bacterium	MT	Family MT	-2.01791212600208	3.17131892580855
2012	Family	Sarcocystidae	MG	Family MG	2.34122256689021	0.0328236141677192
2012	Family	Sarcocystidae	MT	Family MT	16.130913763477	7.16514506921104
2012	Family	Sarcoptidae	MT	Family MT	56.0635643835396	16.9757834316136
2012	Family	Scarabaeidae	MT	Family MT	-61.7238613978447	-16.8874456172465
2012	Family	Schleiferiaceae	MG	Family MG	-5.06211076384029	-1.18199351722888
2012	Family	Schleiferiaceae	MT	Family MT	-53.118519436984	-13.9446382981447
2012	Family	Sciuridae	MT	Family MT	58.5774918321932	15.6382400107714
2012	Family	Scleractinia	MT	Family MT	31.9601388989785	12.263914425107
2012	Family	Sclerotiniaceae	MT	Family MT	3.59840038657352	-2.8744481077939
2012	Family	Scytonemataceae	MG	Family MG	31.9748607855285	2.30477417043945
2012	Family	Scytonemataceae	MT	Family MT	39.1703624344639	14.4110491120581
2012	Family	Secoviridae	MT	Family MT	-34.413392075225	-14.5724230505136
2012	Family	Sedimentisphaeraceae	MG	Family MG	-23.6968962908618	-7.90511442544997
2012	Family	Sedimentisphaeraceae	MT	Family MT	-11.0314313908549	0.940412732204184
2012	Family	Selenastraceae	MG	Family MG	-83.7632923896892	-19.8620791301915
2012	Family	Selenastraceae	MT	Family MT	47.5926558527611	11.5470681104911
2012	Family	Selenomonadaceae	MG	Family MG	3.13477721369624	0.265119832559983
2012	Family	Selenomonadaceae	MT	Family MT	6.18118876043017	1.27644321981931
2012	Family	Sepsidae	MT	Family MT	-0.247612622904422	2.22395338288514
2012	Family	Serendipitaceae	MG	Family MG	47.48878461823	12.8284556909473
2012	Family	Shewanellaceae	MG	Family MG	10.4139547620169	2.99942827875428
2012	Family	Shewanellaceae	MT	Family MT	-3.06157948845034	1.73663982975352
2012	Family	Silvanigrellaceae	MG	Family MG	-22.9658958582126	-3.04712272348996
2012	Family	Silvanigrellaceae	MT	Family MT	-48.623631122357	-8.34957309600688
2012	Family	Simkaniaceae	MG	Family MG	20.6129893779155	7.69240524997339
2012	Family	Simkaniaceae	MT	Family MT	6.2643169670634	0.46045910875112
2012	Family	Sinobacteraceae	MG	Family MG	-78.6782051209616	-18.2984274695866
2012	Family	Sinobacteraceae	MT	Family MT	-14.6470160543842	-0.498086181375953
2012	Family	Siphoviridae	MG	Family MG	11.2019359194978	5.21888814399889
2012	Family	Siphoviridae	MT	Family MT	29.6389396354979	8.91190730742179
2012	Family	Sneathiellaceae	MG	Family MG	27.97992080118	5.90855198025404
2012	Family	Sneathiellaceae	MT	Family MT	46.261325239411	13.4020273359475
2012	Family	Solanaceae	MG	Family MG	55.0027871642491	14.0851422369794
2012	Family	Solanaceae	MT	Family MT	24.1968009146433	6.08841442297441
2012	Family	Solemoviridae	MT	Family MT	55.927463226474	14.6527345510157
2012	Family	Solibacteraceae	MG	Family MG	-76.2459077979444	-18.311940284223
2012	Family	Solibacteraceae	MT	Family MT	65.0694607249237	17.3283237818272
2012	Family	Solirubrobacteraceae	MG	Family MG	39.8506023104731	9.10965664860905
2012	Family	Solirubrobacteraceae	MT	Family MT	30.623826588724	7.21640349387399
2012	Family	Solirubrobacterales bacterium 67-14	MG	Family MG	-12.9548156457112	0.83329909159172
2012	Family	Solirubrobacterales bacterium 67-14	MT	Family MT	-32.4637613337489	-12.9811560016571
2012	Family	Spalacidae	MT	Family MT	31.9003641100853	11.2866788340813
2012	Family	Sparidae	MT	Family MT	-11.9964660222603	-2.57068750192907
2012	Family	Sphaerobacteraceae	MG	Family MG	41.2874082252419	10.8097711282707
2012	Family	Sphaerobacteraceae	MT	Family MT	72.8306039022169	24.0981661484631
2012	Family	Sphaerobacteraceae*	MG	Family MG	35.1432330237181	9.17575738818457
2012	Family	Sphaerobacteraceae*	MT	Family MT	-53.1345760967316	-16.5214598986476
2012	Family	Sphingobacteriaceae	MG	Family MG	-4.10169535746916	-0.491584831507464
2012	Family	Sphingobacteriaceae	MT	Family MT	11.5032068993813	5.89867564554818
2012	Family	Sphingobacteriales bacterium BACL12 MAG-120802-bin5	MG	Family MG	8.44535491376696	1.10727389556979
2012	Family	Sphingobacteriales bacterium BACL12 MAG-120802-bin5	MT	Family MT	4.64599349370933	5.73381852471782
2012	Family	Sphingobacteriales bacterium BACL12 MAG-120813-bin55	MG	Family MG	-32.1571091371019	-9.95911029690962
2012	Family	Sphingobacteriales bacterium BACL12 MAG-120813-bin55	MT	Family MT	42.7168237027692	15.569583676151
2012	Family	Sphingomonadaceae	MG	Family MG	18.2824302326313	5.47604398815229
2012	Family	Sphingomonadaceae	MT	Family MT	52.8262038852531	16.6776550330212
2012	Family	Spirochaetaceae	MG	Family MG	-43.0760191194259	-9.02261979288107
2012	Family	Spirochaetaceae	MT	Family MT	1.57203493346936	1.92951939535966
2012	Family	Spirulinaceae	MG	Family MG	-22.3738953931885	-3.89967623085139
2012	Family	Spirulinaceae	MT	Family MT	10.9807432734277	3.15955710936987
2012	Family	Spizellomycetaceae	MG	Family MG	1.08784057009564	0.318333011617233
2012	Family	Spizellomycetaceae	MT	Family MT	47.4898504106278	9.06155759328283
2012	Family	Spongiibacteraceae	MG	Family MG	-7.76135589869675	-0.036134054049267
2012	Family	Spongiibacteraceae	MT	Family MT	20.394002857562	10.1987013365956
2012	Family	Sporichthyaceae	MG	Family MG	-107.928325125324	-23.1326502021784
2012	Family	Sporichthyaceae	MT	Family MT	18.5465291497153	6.46793142792264
2012	Family	Sporolactobacillaceae	MG	Family MG	-22.5439412064964	-1.63002719570774
2012	Family	Sporolactobacillaceae	MT	Family MT	-27.983211281196	-7.81632247461092
2012	Family	Sporomusaceae	MG	Family MG	35.2896536795007	6.12811363028485
2012	Family	Sporomusaceae	MT	Family MT	26.2984444856783	8.09169709134027
2012	Family	Spraguidae	MT	Family MT	49.8028655435929	17.6075617402025
2012	Family	Staphylococcaceae	MG	Family MG	17.2945699751569	6.56184438077811
2012	Family	Staphylococcaceae	MT	Family MT	46.3408613028221	17.0856126543438
2012	Family	Steinernematidae	MT	Family MT	-35.8444848360827	-4.53757677079103
2012	Family	Stentoridae	MG	Family MG	14.6031337509429	1.77713964123672
2012	Family	Stentoridae	MT	Family MT	51.5503534964198	17.0511880176276
2012	Family	Steroidobacteraceae	MG	Family MG	16.5824347593754	2.92003179369937
2012	Family	Steroidobacteraceae	MT	Family MT	53.1022072841553	13.0874380407193
2012	Family	Sterolibacteriaceae	MG	Family MG	28.3441092906221	9.52518000442378
2012	Family	Sterolibacteriaceae	MT	Family MT	-60.243265158655	-13.8206868985807
2012	Family	Stichopodidae	MG	Family MG	3.35437767856624	2.09766174662355
2012	Family	Stichopodidae	MT	Family MT	-21.5503169898935	-6.6232417077022
2012	Family	Streblomastigidae	MG	Family MG	15.1656813164061	0.0394547671958189
2012	Family	Streblomastigidae	MT	Family MT	36.2254785376733	9.85385130147713
2012	Family	Streptococcaceae	MG	Family MG	-16.4185710514636	-3.91186041817053
2012	Family	Streptococcaceae	MT	Family MT	-23.1937626761429	-1.36609386966547
2012	Family	Streptomycetaceae	MG	Family MG	12.4116989763718	2.2528712405135
2012	Family	Streptomycetaceae	MT	Family MT	-19.8117906441914	-5.66329098416907
2012	Family	Streptosporangiaceae	MG	Family MG	-0.0581056617607562	-1.22626731809344
2012	Family	Streptosporangiaceae	MT	Family MT	-6.58115041531168	-4.55748443793824
2012	Family	Strongylidae	MT	Family MT	-4.58824824815252	0.835782470155763
2012	Family	Strongylocentrotidae	MT	Family MT	-3.25010633200407	2.54416323429558
2012	Family	Succinivibrionaceae	MG	Family MG	29.1118424035933	8.28046600506658
2012	Family	Succinivibrionaceae	MT	Family MT	10.4303320828049	3.22298052541847
2012	Family	Suillaceae	MG	Family MG	5.14208470827748	-0.433590495873872
2012	Family	Sulfolobaceae	MG	Family MG	-41.2148493597617	-6.73294881780268
2012	Family	Sulfolobaceae	MT	Family MT	-53.5494083358266	-10.5507355899409
2012	Family	Sutterellaceae	MG	Family MG	-28.0931469235709	-6.01815107751893
2012	Family	Sutterellaceae	MT	Family MT	48.3261750920327	10.6071440974038
2012	Family	Symbiodiniaceae	MG	Family MG	-7.2492774720389	-1.34782575819682
2012	Family	Symbiodiniaceae	MT	Family MT	5.04008307232068	5.58930380665242
2012	Family	Symbiodinium	MT	Family MT	-41.5239968631255	-7.3283641227821
2012	Family	Synchytriaceae	MT	Family MT	-36.1582946302965	-10.1394268292197
2012	Family	Synechococcaceae	MG	Family MG	13.4635749138603	1.58786727245109
2012	Family	Synechococcaceae	MT	Family MT	56.1427785703948	14.3835305372921
2012	Family	Synergistaceae	MG	Family MG	2.49023062718774	-0.87332266768448
2012	Family	Synergistaceae	MT	Family MT	4.84248610099023	-0.552327250238711
2012	Family	Syngnathidae	MT	Family MT	-40.5736721839179	-11.0859297800473
2012	Family	Syntrophaceae	MG	Family MG	6.3683577425878	2.24638709024345
2012	Family	Syntrophaceae	MT	Family MT	-13.3068406532334	-7.77918743078936
2012	Family	Syntrophobacteraceae	MG	Family MG	1.44574016327537	-0.758885481002544
2012	Family	Syntrophobacteraceae	MT	Family MT	34.5882770552776	6.65135591101877
2012	Family	Syntrophomonadaceae	MG	Family MG	57.3458584020658	14.6122945223578
2012	Family	Syntrophomonadaceae	MT	Family MT	17.7924947031564	-1.88688740003415
2012	Family	Syntrophorhabdaceae	MG	Family MG	-44.0191586000456	-11.0188870262091
2012	Family	Syntrophorhabdaceae	MT	Family MT	6.00911102992456	1.62523499742678
2012	Family	Talpidae	MT	Family MT	-36.4321309663636	-16.4024656862457
2012	Family	Tannerellaceae	MG	Family MG	-70.1712061709777	-18.2197211393652
2012	Family	Tannerellaceae	MT	Family MT	-39.4521648744396	-4.66172637579518
2012	Family	Tarsiidae	MT	Family MT	-48.846391760907	-17.612099149153
2012	Family	Tectiviridae	MT	Family MT	-31.2773380755973	-4.28906323213612
2012	Family	Temoridae	MT	Family MT	30.2678292658113	9.24705583963734
2012	Family	Tephritidae	MG	Family MG	5.54921445547497	1.60922878246648
2012	Family	Tephritidae	MT	Family MT	-10.7290816270227	0.852516880174724
2012	Family	Tepidiformaceae*	MG	Family MG	94.2083863045856	17.9308356902609
2012	Family	Tepidiformaceae*	MT	Family MT	0.304665533819041	3.58017678477737
2012	Family	Tetrabaenaceae	MG	Family MG	40.8487519560105	8.64707921321198
2012	Family	Tetrabaenaceae	MT	Family MT	26.1766493777958	10.3690234592856
2012	Family	Tetrahymenidae	MG	Family MG	-1.45499447951042	-0.0300818857634405
2012	Family	Tetrahymenidae	MT	Family MT	-84.8388258022595	-19.4257807448225
2012	Family	Tetranychidae	MT	Family MT	-18.5402449823119	-8.56442982574107
2012	Family	Thalassiosiraceae	MT	Family MT	18.5662227533187	0.00697823995901644
2012	Family	Theileriidae	MT	Family MT	-22.9510075605744	-7.16095959081103
2012	Family	Thelaziidae	MG	Family MG	2.18608732246562	0.602622539208654
2012	Family	Thelaziidae	MT	Family MT	-1.25780206968556	2.45011274371048
2012	Family	Thermaceae	MG	Family MG	-45.7468154074078	-10.5521093982398
2012	Family	Thermaceae	MT	Family MT	32.0179403534417	7.58760753394835
2012	Family	Thermaceae*	MG	Family MG	-28.9749572335942	-5.5480269777777
2012	Family	Thermaceae*	MT	Family MT	-52.8296459972804	-11.5823521226314
2012	Family	Thermithiobacillaceae	MG	Family MG	-1.56385311222285	0.127324310395993
2012	Family	Thermithiobacillaceae	MT	Family MT	-50.3779682627137	-16.7302898448655
2012	Family	Thermoactinomycetaceae	MG	Family MG	-35.2775733503506	-8.64838048523855
2012	Family	Thermoactinomycetaceae	MT	Family MT	14.6045289845777	2.19369018359611
2012	Family	Thermoanaerobacteraceae	MG	Family MG	-7.01010663874872	-1.01965274978841
2012	Family	Thermoanaerobacteraceae	MT	Family MT	-18.4936237289295	-7.42454230711296
2012	Family	Thermoanaerobacterales Family III. Incertae Sedis	MG	Family MG	-22.7722533220148	-4.12439297521654
2012	Family	Thermoanaerobacterales Family III. Incertae Sedis	MT	Family MT	25.0272994314341	4.37742428165557
2012	Family	Thermoanaerobacterales Family IV. Incertae Sedis	MG	Family MG	54.3872528842618	14.5777932235633
2012	Family	Thermoanaerobacterales Family IV. Incertae Sedis	MT	Family MT	-8.48964329869927	-6.40100481407637
2012	Family	Thermoanaerobaculaceae*	MG	Family MG	-6.22120605045117	0.346747790713888
2012	Family	Thermoanaerobaculaceae*	MT	Family MT	-40.4968823059611	-12.9327205844197
2012	Family	Thermococcaceae	MG	Family MG	-44.7335846716214	-13.1390527219654
2012	Family	Thermococcaceae	MT	Family MT	-1.8070027922877	-1.26619359191395
2012	Family	Thermodesulfobacteriaceae	MG	Family MG	55.7833639563031	13.928143306268
2012	Family	Thermodesulfobacteriaceae	MT	Family MT	-0.847451151680631	1.24310165221161
2012	Family	Thermofilaceae	MG	Family MG	-4.07516420656218	-0.134174404482454
2012	Family	Thermofilaceae	MT	Family MT	33.9027407543353	9.64051921531983
2012	Family	Thermoflexaceae*	MG	Family MG	-24.3044601846864	-10.9138790702256
2012	Family	Thermoflexaceae*	MT	Family MT	0.0374350265066099	1.85841524611381
2012	Family	Thermogemmatisporaceae	MG	Family MG	-15.2510767048723	-5.30717037193611
2012	Family	Thermogemmatisporaceae	MT	Family MT	9.50899645259853	-0.373801070515956
2012	Family	Thermogemmatisporaceae*	MG	Family MG	3.13855956820539	0.977203691431683
2012	Family	Thermogemmatisporaceae*	MT	Family MT	-46.9051878804188	-13.7257090919424
2012	Family	Thermoguttaceae	MG	Family MG	-6.44067869765009	-2.81178593981114
2012	Family	Thermoguttaceae	MT	Family MT	-42.0395369698829	-12.7724756900923
2012	Family	Thermoleophilaceae*	MG	Family MG	-49.0492736635794	-11.1713943041709
2012	Family	Thermoleophilaceae*	MT	Family MT	11.7927378330871	-0.363897724460846
2012	Family	Thermomicrobiaceae	MG	Family MG	31.0672201183184	6.69240010094792
2012	Family	Thermomonosporaceae	MG	Family MG	26.566511645354	5.63497449070136
2012	Family	Thermomonosporaceae	MT	Family MT	-25.2086639665199	-6.51163478503324
2012	Family	Thermonemataceae	MG	Family MG	-50.1047143163651	-10.5654770158752
2012	Family	Thermonemataceae	MT	Family MT	28.0580348905283	7.56332698959311
2012	Family	Thermoplasmataceae	MT	Family MT	9.84611314933345	3.67063790253862
2012	Family	Thermosporotrichaceae	MG	Family MG	-33.0544452488921	-8.11731886928757
2012	Family	Thermosporotrichaceae	MT	Family MT	12.1318400938781	0.123416847631081
2012	Family	Thermotogaceae	MT	Family MT	-3.92724055265949	0.963577181477122
2012	Family	Thioalkalibacteraceae	MG	Family MG	-18.5983173536475	-6.29402485744245
2012	Family	Thioalkalibacteraceae	MT	Family MT	-2.14874156838148	1.33079128444755
2012	Family	Thioalkalispiraceae	MT	Family MT	-1.04601584759962	-0.912729835640221
2012	Family	Thiobacillaceae	MG	Family MG	-8.76144734041267	-3.06390795370578
2012	Family	Thiobacillaceae	MT	Family MT	-56.8175874849866	-11.2998206384503
2012	Family	Thiofilaceae	MG	Family MG	-79.1010287446904	-17.1252505718271
2012	Family	Thiofilaceae	MT	Family MT	-46.4847056547611	-14.8086751991241
2012	Family	Thiolinaceae	MG	Family MG	43.1389772790768	10.201667821943
2012	Family	Thiolinaceae	MT	Family MT	34.458030402688	7.32221475461331
2012	Family	Thiotrichaceae	MG	Family MG	-1.34975246654976	0.82613266642147
2012	Family	Thiotrichaceae	MT	Family MT	-51.8314712452501	-11.9402426918121
2012	Family	Thraustochytriaceae	MG	Family MG	-24.2343938119196	-3.97678117117549
2012	Family	Thraustochytriaceae	MT	Family MT	2.59600727305782	-2.57436611628028
2012	Family	Tilletiaceae	MG	Family MG	-16.598333520578	-3.67894806144749
2012	Family	Tissierellaceae	MG	Family MG	-26.8058319925095	-6.65922610091255
2012	Family	Tissierellaceae	MT	Family MT	79.9567133371498	19.6502041293395
2012	Family	Tolypothrichaceae	MG	Family MG	-59.4346259872628	-14.9732662832933
2012	Family	Tolypothrichaceae	MT	Family MT	-15.3581008638789	-7.70225929214688
2012	Family	Tombusviridae	MT	Family MT	38.8236632446863	7.44216196992965
2012	Family	Totiviridae	MT	Family MT	-5.62261965189551	-7.19601194801713
2012	Family	Trebouxiaceae	MT	Family MT	-23.2431302370106	-6.77944266205083
2012	Family	Trichogrammatidae	MG	Family MG	53.284035835245	11.7918653925255
2012	Family	Trichogrammatidae	MT	Family MT	-51.951715830803	-12.0114343754906
2012	Family	Trichomonadidae	MT	Family MT	19.835897530243	12.1466071991645
2012	Family	Trichomonascaceae	MG	Family MG	7.24699274232748	1.23021769432388
2012	Family	Trichomonascaceae	MT	Family MT	56.7439578327813	18.0682939459695
2012	Family	Trichoplacidae	MG	Family MG	-38.0445006231893	-9.2406468862808
2012	Family	Trichoplacidae	MT	Family MT	24.9291694377206	11.3649280771358
2012	Family	Trichuridae	MT	Family MT	81.4179575080719	24.769873052843
2012	Family	Tritrichomonadidae	MT	Family MT	-31.6647273257986	-9.40773883755611
2012	Family	Trueperaceae	MG	Family MG	-20.092239201068	-3.95424758175039
2012	Family	Trueperaceae	MT	Family MT	-0.296065382966183	-1.46922395268065
2012	Family	Trypanosomatidae	MG	Family MG	-28.1453261689783	-6.36437557769518
2012	Family	Trypanosomatidae	MT	Family MT	38.4018874711117	12.3586361574165
2012	Family	Trypanosomatidae*	MG	Family MG	-9.51727074976	-0.817190745123919
2012	Family	Trypanosomatidae*	MT	Family MT	2.91985598445589	1.95101653996641
2012	Family	Tsukamurellaceae	MG	Family MG	1.82611682224133	2.80657540989118
2012	Family	Tsukamurellaceae	MT	Family MT	-84.9263567579964	-18.8347265240166
2012	Family	Tuberaceae	MG	Family MG	22.5378976504333	4.96762287295469
2012	Family	Tuberaceae	MT	Family MT	-51.1271598167308	-15.9159399465709
2012	Family	Tupaiidae	MT	Family MT	44.6063234473508	10.7176571859834
2012	Family	Tymoviridae	MT	Family MT	-70.5736070582136	-18.8240261325985
2012	Family	Unikaryonidae	MT	Family MT	23.9161739994112	6.78200989672253
2012	Family	Uronematidae	MG	Family MG	-15.6941127369868	-6.73445350915457
2012	Family	Uronematidae	MT	Family MT	43.920559144502	9.34525960217233
2012	Family	Ustilaginaceae	MT	Family MT	18.0479105497383	3.08684324780081
2012	Family	Vahlkampfiidae	MG	Family MG	-3.87814165102184	-0.650577258648488
2012	Family	Vahlkampfiidae	MT	Family MT	46.3982709775855	10.6523438663873
2012	Family	Vallitaleaceae	MT	Family MT	-1.33714013468083	-1.80547748794179
2012	Family	Vannellidae	MG	Family MG	-56.5674041389765	-10.9273641788748
2012	Family	Vannellidae	MT	Family MT	-3.94872407716688	2.47451265473798
2012	Family	Veillonellaceae	MG	Family MG	10.0463074582803	3.19388426740622
2012	Family	Veillonellaceae	MT	Family MT	34.563838626386	7.38177649927522
2012	Family	Veillonellaceae*	MG	Family MG	89.8925076202603	20.9356603335251
2012	Family	Veillonellaceae*	MT	Family MT	20.5143627744534	4.31922902141094
2012	Family	Verrucomicrobia subdivision 3	MG	Family MG	-43.983594371076	-10.6309282332233
2012	Family	Verrucomicrobia subdivision 3	MT	Family MT	-42.6023298455999	-13.4124017116131
2012	Family	Verrucomicrobiaceae	MG	Family MG	-15.1310399217684	-6.78344149281877
2012	Family	Verrucomicrobiaceae	MT	Family MT	12.2171099942769	0.516327432641438
2012	Family	Verrucomicrobiales bacterium	MT	Family MT	2.58275163604459	1.32066774673819
2012	Family	Vespidae	MG	Family MG	-19.6258042712238	-5.56348718068736
2012	Family	Vespidae	MT	Family MT	13.935949099564	3.71052283624071
2012	Family	Vibrionaceae	MG	Family MG	-68.2619888487574	-18.8785618030141
2012	Family	Vibrionaceae	MT	Family MT	35.9308280851137	11.7755851770298
2012	Family	Vicinamibacteraceae*	MG	Family MG	-1.51317681547729	-1.22396744003604
2012	Family	Vicinamibacteraceae*	MT	Family MT	95.8360618654256	27.7992422025125
2012	Family	Virgaviridae	MG	Family MG	23.7741829522604	5.19834223262046
2012	Family	Virgaviridae	MT	Family MT	56.742725633992	17.2686141633011
2012	Family	Vitrellaceae	MG	Family MG	39.9983183620363	10.681632011667
2012	Family	Vitrellaceae	MT	Family MT	-11.4166874356141	-5.68623515833609
2012	Family	Volvocaceae	MT	Family MT	44.4898819387516	9.63403786461403
2012	Family	Vulgatibacteraceae	MG	Family MG	5.21486988255904	1.23578558677617
2012	Family	Vulgatibacteraceae	MT	Family MT	-45.3228380026453	-11.4946578826471
2012	Family	Waddliaceae	MT	Family MT	39.1009718249151	5.38176379236183
2012	Family	Wenzhouxiangellaceae	MG	Family MG	44.9128428820778	12.8786247835954
2012	Family	Wenzhouxiangellaceae	MT	Family MT	-34.2902085541504	-10.4694852332148
2012	Family	Williamwhitmaniaceae	MG	Family MG	21.3930432014289	4.6142481521749
2012	Family	Williamwhitmaniaceae	MT	Family MT	-50.253170362789	-10.8324732082191
2012	Family	Woeseiaceae	MG	Family MG	-31.2411263925062	-5.7146642238615
2012	Family	Woeseiaceae	MT	Family MT	11.1697701503971	1.81775217408918
2012	Family	Xanthobacteraceae	MG	Family MG	54.6684981592411	13.1744718237288
2012	Family	Xanthobacteraceae	MT	Family MT	-23.4122423070039	-8.99346934247327
2012	Family	Xanthomonadaceae	MG	Family MG	-24.4645683176717	-5.49854002794598
2012	Family	Xanthomonadaceae	MT	Family MT	13.2408753091934	3.53405637700925
2012	Family	Xenococcaceae	MG	Family MG	-7.81123802258417	-1.68854605535918
2012	Family	Xenococcaceae	MT	Family MT	50.3720618785057	12.4854230788397
2012	Family	Xylariaceae	MT	Family MT	-66.963305554167	-20.4988097804285
2012	Family	Yersiniaceae	MG	Family MG	-24.2739372027071	-7.23222473297778
2012	Family	Yersiniaceae	MT	Family MT	52.0534256607724	14.4025118730117
2012	Family	Zoogloeaceae	MG	Family MG	17.3254563241258	5.06118031020934
2012	Family	Zoogloeaceae	MT	Family MT	18.2934159321592	5.02505792316457
2012	Family	not classified	MG	Family MG	14.565355547646	4.40014206930396
2012	Family	not classified	MT	Family MT	38.3279666225314	11.0217881639016
2012	Pathway	Acarbose and validamycin biosynthesis	MG	Pathway MG	-7.45691834641059	-2.53415799320044
2012	Pathway	Acarbose and validamycin biosynthesis	MT	Pathway MT	8.35104936892482	4.68710894588818
2012	Pathway	Aflatoxin biosynthesis	MG	Pathway MG	43.7601957536357	11.0637319876509
2012	Pathway	Aflatoxin biosynthesis	MT	Pathway MT	43.7211667484508	9.70875904498388
2012	Pathway	Alanine, aspartate and glutamate metabolism	MG	Pathway MG	2.02228425052677	0.279027346875958
2012	Pathway	Alanine, aspartate and glutamate metabolism	MT	Pathway MT	-36.5029125216725	-7.70723220932113
2012	Pathway	Amino sugar and nucleotide sugar metabolism	MG	Pathway MG	1.86029313970458	0.347343226729539
2012	Pathway	Amino sugar and nucleotide sugar metabolism	MT	Pathway MT	-5.46114111353975	1.2335192547838
2012	Pathway	Aminobenzoate degradation	MG	Pathway MG	-32.6912420526845	-9.74468691287176
2012	Pathway	Aminobenzoate degradation	MT	Pathway MT	-20.5190291052946	-7.83256014809542
2012	Pathway	Arabinogalactan biosynthesis - Mycobacterium	MG	Pathway MG	24.2918573176293	4.68814652018336
2012	Pathway	Arabinogalactan biosynthesis - Mycobacterium	MT	Pathway MT	-29.0880622197495	-10.8768125696216
2012	Pathway	Arachidonic acid metabolism	MG	Pathway MG	-27.4844170379052	-6.26069528494698
2012	Pathway	Arachidonic acid metabolism	MT	Pathway MT	30.936000324305	10.3042303319479
2012	Pathway	Arginine and proline metabolism	MG	Pathway MG	23.191755998205	7.10790212364907
2012	Pathway	Arginine and proline metabolism	MT	Pathway MT	55.149689473873	12.727797429809
2012	Pathway	Arginine biosynthesis	MG	Pathway MG	34.3386181197394	6.71870599808941
2012	Pathway	Arginine biosynthesis	MT	Pathway MT	72.2537787393254	25.9125958319912
2012	Pathway	Ascorbate and aldarate metabolism	MG	Pathway MG	62.9605970962594	14.5797270976535
2012	Pathway	Ascorbate and aldarate metabolism	MT	Pathway MT	14.9779972305584	5.9944038497549
2012	Pathway	Atrazine degradation	MG	Pathway MG	49.7097128532665	9.51427177690123
2012	Pathway	Atrazine degradation	MT	Pathway MT	-30.4388791242149	-5.20815756416519
2012	Pathway	Benzoate degradation	MG	Pathway MG	56.5200688522841	13.1062810301613
2012	Pathway	Benzoate degradation	MT	Pathway MT	1.80923885256149	-0.654409986427065
2012	Pathway	Benzoxazinoid biosynthesis	MG	Pathway MG	25.0638512764577	4.64584933312634
2012	Pathway	Benzoxazinoid biosynthesis	MT	Pathway MT	-28.4787858372173	-6.59180734848781
2012	Pathway	Betalain biosynthesis	MG	Pathway MG	-7.23556189591257	1.20295568316757
2012	Pathway	Betalain biosynthesis	MT	Pathway MT	13.2411507183556	6.54814553680997
2012	Pathway	Biosynthesis of 12-, 14- and 16-membered macrolides	MG	Pathway MG	-42.5134299408281	-9.30393869559041
2012	Pathway	Biosynthesis of 12-, 14- and 16-membered macrolides	MT	Pathway MT	9.08727973096905	1.2283064143469
2012	Pathway	Biosynthesis of ansamycins	MG	Pathway MG	24.5588514172714	5.0244161461823
2012	Pathway	Biosynthesis of ansamycins	MT	Pathway MT	-19.6135115723363	-6.60884728358068
2012	Pathway	Biosynthesis of enediyne antibiotics	MG	Pathway MG	16.3104497942141	0.879560642580733
2012	Pathway	Biosynthesis of enediyne antibiotics	MT	Pathway MT	6.27018594720299	-1.91607249049798
2012	Pathway	Biosynthesis of secondary metabolites - unclassified	MG	Pathway MG	-9.90177034787709	-0.812500887164228
2012	Pathway	Biosynthesis of secondary metabolites - unclassified	MT	Pathway MT	-13.1532514720131	-1.05760258528451
2012	Pathway	Biosynthesis of siderophore group nonribosomal peptides	MG	Pathway MG	-53.2681238314063	-13.8959519018782
2012	Pathway	Biosynthesis of siderophore group nonribosomal peptides	MT	Pathway MT	-41.0306813292922	-11.9328771433977
2012	Pathway	Biosynthesis of type II polyketide backbone	MG	Pathway MG	-1.12799883840925	-2.49268726744735
2012	Pathway	Biosynthesis of type II polyketide backbone	MT	Pathway MT	23.3486617551335	2.90978644041749
2012	Pathway	Biosynthesis of type II polyketide products	MG	Pathway MG	-24.4086058717496	-9.56857938871946
2012	Pathway	Biosynthesis of type II polyketide products	MT	Pathway MT	-7.00312238210971	-1.31784763998115
2012	Pathway	Biosynthesis of unsaturated fatty acids	MG	Pathway MG	25.6439622620323	6.9539555005045
2012	Pathway	Biosynthesis of unsaturated fatty acids	MT	Pathway MT	-4.55672284506748	0.258726091396816
2012	Pathway	Biosynthesis of vancomycin group antibiotics	MG	Pathway MG	-21.7111345399522	-4.13723004536902
2012	Pathway	Biosynthesis of vancomycin group antibiotics	MT	Pathway MT	-24.0173533976386	-5.45769569460015
2012	Pathway	Biotin metabolism	MG	Pathway MG	-9.890478087392	-2.73054329962342
2012	Pathway	Biotin metabolism	MT	Pathway MT	46.5448291631787	15.7112421237236
2012	Pathway	Bisphenol degradation	MG	Pathway MG	-28.8880559872523	-7.70044730988046
2012	Pathway	Bisphenol degradation	MT	Pathway MT	88.4165563086393	26.0933204307736
2012	Pathway	Brassinosteroid biosynthesis	MG	Pathway MG	24.8331244932121	4.68435610223898
2012	Pathway	Brassinosteroid biosynthesis	MT	Pathway MT	-6.67973892367229	-8.39593359016188
2012	Pathway	Butanoate metabolism	MG	Pathway MG	14.8171397885992	3.73111314091057
2012	Pathway	Butanoate metabolism	MT	Pathway MT	9.40645827996619	2.44337418082108
2012	Pathway	C5-Branched dibasic acid metabolism	MG	Pathway MG	-38.808396821449	-10.8104995005493
2012	Pathway	C5-Branched dibasic acid metabolism	MT	Pathway MT	66.3563245244651	15.0004385071468
2012	Pathway	Caffeine metabolism	MG	Pathway MG	-27.4952135405849	-7.89685730128821
2012	Pathway	Caffeine metabolism	MT	Pathway MT	-51.1330516828346	-11.7533921058738
2012	Pathway	Caprolactam degradation	MG	Pathway MG	20.3027931438146	4.7489211337766
2012	Pathway	Caprolactam degradation	MT	Pathway MT	7.1601511512006	1.38580715092082
2012	Pathway	Carbapenem biosynthesis	MG	Pathway MG	-6.4953146825826	2.8079738151927
2012	Pathway	Carbapenem biosynthesis	MT	Pathway MT	36.211963737648	8.24855487320699
2012	Pathway	Carbon fixation in photosynthetic organisms	MG	Pathway MG	10.3281923580383	3.33230207911213
2012	Pathway	Carbon fixation in photosynthetic organisms	MT	Pathway MT	2.91189466036715	0.419208216040151
2012	Pathway	Carbon fixation pathways in prokaryotes	MG	Pathway MG	-27.7331128925462	-4.66052492144136
2012	Pathway	Carbon fixation pathways in prokaryotes	MT	Pathway MT	35.5498485130455	14.1202269169072
2012	Pathway	Carotenoid biosynthesis	MG	Pathway MG	5.1559091100465	2.04317357424841
2012	Pathway	Carotenoid biosynthesis	MT	Pathway MT	1.57562270155033	-1.37130632701859
2012	Pathway	Chloroalkane and chloroalkene degradation	MG	Pathway MG	-6.2157338741971	-2.31184204074314
2012	Pathway	Chloroalkane and chloroalkene degradation	MT	Pathway MT	49.4873752697876	13.1415936886454
2012	Pathway	Chlorocyclohexane and chlorobenzene degradation	MG	Pathway MG	77.0945471627468	16.0516793163033
2012	Pathway	Chlorocyclohexane and chlorobenzene degradation	MT	Pathway MT	-23.9270079849528	-8.46300059187649
2012	Pathway	Citrate cycle (TCA cycle)	MG	Pathway MG	14.1291136042365	4.56055106830716
2012	Pathway	Citrate cycle (TCA cycle)	MT	Pathway MT	-2.01862065391893	-0.0655589165696375
2012	Pathway	Clavulanic acid biosynthesis	MG	Pathway MG	-8.3597967472859	-2.91611433600091
2012	Pathway	Clavulanic acid biosynthesis	MT	Pathway MT	-35.7644103388585	-11.3176224516493
2012	Pathway	Cutin, suberine and wax biosynthesis	MG	Pathway MG	15.7817532694263	4.31204317592304
2012	Pathway	Cutin, suberine and wax biosynthesis	MT	Pathway MT	-2.76066365148492	-2.42047418610013
2012	Pathway	Cyanoamino acid metabolism	MG	Pathway MG	-26.7493548828346	-8.62859219821517
2012	Pathway	Cyanoamino acid metabolism	MT	Pathway MT	1.54589356928396	0.210001323807257
2012	Pathway	Cysteine and methionine metabolism	MG	Pathway MG	-14.7969950469425	-1.95917670533286
2012	Pathway	Cysteine and methionine metabolism	MT	Pathway MT	-2.96522436791886	0.813011560346364
2012	Pathway	D-Alanine metabolism	MG	Pathway MG	-70.6858224925426	-16.1205680131592
2012	Pathway	D-Alanine metabolism	MT	Pathway MT	-47.9444870821007	-13.0151276786272
2012	Pathway	D-Arginine and D-ornithine metabolism	MG	Pathway MG	-45.5025431476898	-10.2662778736686
2012	Pathway	D-Arginine and D-ornithine metabolism	MT	Pathway MT	-18.4307449486702	-5.57995199332781
2012	Pathway	D-Glutamine and D-glutamate metabolism	MG	Pathway MG	-14.5646417776477	-3.51614742935722
2012	Pathway	D-Glutamine and D-glutamate metabolism	MT	Pathway MT	3.132806033457	-3.89250261191013
2012	Pathway	Dioxin degradation	MG	Pathway MG	-33.7423053684719	-3.80078049319877
2012	Pathway	Dioxin degradation	MT	Pathway MT	-36.6042941664288	-11.7590447493295
2012	Pathway	Diterpenoid biosynthesis	MG	Pathway MG	-25.6635918809727	-3.47804515655002
2012	Pathway	Diterpenoid biosynthesis	MT	Pathway MT	-13.0962436029974	-5.68790688387517
2012	Pathway	Drug metabolism - cytochrome P450	MG	Pathway MG	1.55454248258592	-1.42027767389236
2012	Pathway	Drug metabolism - cytochrome P450	MT	Pathway MT	31.0368631161516	3.44202747302873
2012	Pathway	Drug metabolism - other enzymes	MG	Pathway MG	32.7200179235137	5.51226571403016
2012	Pathway	Drug metabolism - other enzymes	MT	Pathway MT	15.6318888297965	5.99222502619109
2012	Pathway	Ether lipid metabolism	MG	Pathway MG	-62.749007999198	-16.5030093784482
2012	Pathway	Ether lipid metabolism	MT	Pathway MT	-5.41193583553795	-4.20501604572351
2012	Pathway	Ethylbenzene degradation	MG	Pathway MG	-67.8503072601227	-17.8243056831748
2012	Pathway	Ethylbenzene degradation	MT	Pathway MT	-59.2726472289551	-17.4089042340984
2012	Pathway	Fatty acid biosynthesis	MG	Pathway MG	40.9583285096834	9.0968144740542
2012	Pathway	Fatty acid biosynthesis	MT	Pathway MT	-52.7711334287553	-11.8285727463199
2012	Pathway	Fatty acid degradation	MG	Pathway MG	-9.05256680425809	-1.00436501247828
2012	Pathway	Fatty acid degradation	MT	Pathway MT	-49.3875598226613	-13.67037943716
2012	Pathway	Fatty acid elongation	MG	Pathway MG	-48.0262503938187	-10.4206843070275
2012	Pathway	Fatty acid elongation	MT	Pathway MT	11.4750062039292	2.74553036369618
2012	Pathway	Flavone and flavonol biosynthesis	MG	Pathway MG	-10.6714421087865	0.305452337760026
2012	Pathway	Flavone and flavonol biosynthesis	MT	Pathway MT	5.1199504204991	1.37257769792477
2012	Pathway	Flavonoid biosynthesis	MG	Pathway MG	10.2406382268715	4.56483434554423
2012	Pathway	Flavonoid biosynthesis	MT	Pathway MT	10.865847129663	3.80792051347179
2012	Pathway	Fluorobenzoate degradation	MG	Pathway MG	69.6171468679805	17.283721941579
2012	Pathway	Fluorobenzoate degradation	MT	Pathway MT	-92.8466351110784	-23.1012715810681
2012	Pathway	Folate biosynthesis	MG	Pathway MG	12.9558362918652	3.89397873961721
2012	Pathway	Folate biosynthesis	MT	Pathway MT	-18.2772566924251	-3.80813150003526
2012	Pathway	Fructose and mannose metabolism	MG	Pathway MG	8.68285966815677	5.02898051817803
2012	Pathway	Fructose and mannose metabolism	MT	Pathway MT	-42.066100317009	-14.7047683108599
2012	Pathway	Furfural degradation	MG	Pathway MG	25.4463356606479	3.85931232604868
2012	Pathway	Furfural degradation	MT	Pathway MT	-17.7682521792622	-7.89451079407214
2012	Pathway	Galactose metabolism	MG	Pathway MG	15.8445509373052	2.71867380805739
2012	Pathway	Galactose metabolism	MT	Pathway MT	7.57643378372612	2.33005132786437
2012	Pathway	Geraniol degradation	MG	Pathway MG	8.80577214415965	2.06725252131567
2012	Pathway	Geraniol degradation	MT	Pathway MT	80.0094209314992	26.2471047275637
2012	Pathway	Glucosinolate biosynthesis	MG	Pathway MG	-6.86891939729034	-1.10062431191936
2012	Pathway	Glucosinolate biosynthesis	MT	Pathway MT	6.86211297360188	-1.93653753130852
2012	Pathway	Glutathione metabolism	MG	Pathway MG	-33.0682657157925	-10.6012252471449
2012	Pathway	Glutathione metabolism	MT	Pathway MT	-60.1721583306151	-18.2665590079919
2012	Pathway	Glycerolipid metabolism	MG	Pathway MG	-34.9592628981014	-10.509835927926
2012	Pathway	Glycerolipid metabolism	MT	Pathway MT	-22.8519698441036	-8.54381828702694
2012	Pathway	Glycerophospholipid metabolism	MG	Pathway MG	-6.31083232898239	-2.35075027211784
2012	Pathway	Glycerophospholipid metabolism	MT	Pathway MT	-58.2330480658514	-21.6563186140671
2012	Pathway	Glycine, serine and threonine metabolism	MG	Pathway MG	-68.2006953106199	-14.0878357880405
2012	Pathway	Glycine, serine and threonine metabolism	MT	Pathway MT	-46.6193392759887	-12.5481460304025
2012	Pathway	Glycolysis / Gluconeogenesis	MG	Pathway MG	-56.1146680601868	-13.800168644768
2012	Pathway	Glycolysis / Gluconeogenesis	MT	Pathway MT	23.0876925932776	3.92444819036748
2012	Pathway	Glycosaminoglycan biosynthesis - chondroitin sulfate / dermatan sulfate	MG	Pathway MG	-3.2497401992405	-0.950414210730643
2012	Pathway	Glycosaminoglycan biosynthesis - chondroitin sulfate / dermatan sulfate	MT	Pathway MT	26.823310138612	7.50935648368056
2012	Pathway	Glycosaminoglycan biosynthesis - heparan sulfate / heparin	MG	Pathway MG	-7.32245635357724	0.893966719623292
2012	Pathway	Glycosaminoglycan biosynthesis - heparan sulfate / heparin	MT	Pathway MT	64.5159308821843	18.0202627496196
2012	Pathway	Glycosaminoglycan biosynthesis - keratan sulfate	MG	Pathway MG	20.9235896770375	4.122616363554
2012	Pathway	Glycosaminoglycan biosynthesis - keratan sulfate	MT	Pathway MT	25.9993850221177	6.60831058059935
2012	Pathway	Glycosaminoglycan degradation	MG	Pathway MG	-54.3840071551001	-11.7639308368938
2012	Pathway	Glycosaminoglycan degradation	MT	Pathway MT	-44.579922027162	-13.9331393180937
2012	Pathway	Glycosphingolipid biosynthesis - ganglio series	MG	Pathway MG	-33.6595721734754	-9.48747274576746
2012	Pathway	Glycosphingolipid biosynthesis - ganglio series	MT	Pathway MT	6.50691019775762	1.06977826999177
2012	Pathway	Glycosphingolipid biosynthesis - globo and isoglobo series	MG	Pathway MG	-56.7874093573038	-17.7936387932564
2012	Pathway	Glycosphingolipid biosynthesis - globo and isoglobo series	MT	Pathway MT	-11.5860886791667	-5.75584012556328
2012	Pathway	Glycosphingolipid biosynthesis - lacto and neolacto series	MG	Pathway MG	3.52241740469507	0.188682841868843
2012	Pathway	Glycosphingolipid biosynthesis - lacto and neolacto series	MT	Pathway MT	-16.7853083921659	0.337392879136767
2012	Pathway	Glycosylphosphatidylinositol (GPI)-anchor biosynthesis	MG	Pathway MG	26.8337159754723	8.4565372280028
2012	Pathway	Glycosylphosphatidylinositol (GPI)-anchor biosynthesis	MT	Pathway MT	-9.66012787613442	-0.781102493922701
2012	Pathway	Glyoxylate and dicarboxylate metabolism	MG	Pathway MG	-6.01684871472287	4.05704386008356
2012	Pathway	Glyoxylate and dicarboxylate metabolism	MT	Pathway MT	33.2192234703644	8.54938797638766
2012	Pathway	Histidine metabolism	MG	Pathway MG	0.562296382023301	1.02322235800811
2012	Pathway	Histidine metabolism	MT	Pathway MT	16.1246624191969	6.91410391350191
2012	Pathway	Indole alkaloid biosynthesis	MG	Pathway MG	32.8894137517578	10.2911689075432
2012	Pathway	Indole alkaloid biosynthesis	MT	Pathway MT	2.49230604177077	-0.870933962157457
2012	Pathway	Indole diterpene alkaloid biosynthesis	MG	Pathway MG	12.1237410853979	4.88624983691416
2012	Pathway	Indole diterpene alkaloid biosynthesis	MT	Pathway MT	11.7118061587979	0.620195575763917
2012	Pathway	Inositol phosphate metabolism	MG	Pathway MG	-108.018025727558	-25.4647943412907
2012	Pathway	Inositol phosphate metabolism	MT	Pathway MT	38.4332363928083	15.8275689151342
2012	Pathway	Insect hormone biosynthesis	MG	Pathway MG	-39.2600934018971	-8.20495969085514
2012	Pathway	Insect hormone biosynthesis	MT	Pathway MT	-10.0804772501518	-1.32356962782931
2012	Pathway	Isoflavonoid biosynthesis	MG	Pathway MG	-29.0587550285512	-8.82640087481257
2012	Pathway	Isoflavonoid biosynthesis	MT	Pathway MT	-16.8024650415454	-3.96885785220768
2012	Pathway	Isoquinoline alkaloid biosynthesis	MG	Pathway MG	1.16356702921118	-1.70639778327107
2012	Pathway	Isoquinoline alkaloid biosynthesis	MT	Pathway MT	71.551964293963	12.7870533569673
2012	Pathway	Limonene and pinene degradation	MG	Pathway MG	-12.8159638660383	-2.47225043983994
2012	Pathway	Limonene and pinene degradation	MT	Pathway MT	16.3481803158909	3.85016455730678
2012	Pathway	Linoleic acid metabolism	MG	Pathway MG	-75.4401311186851	-18.9379886084936
2012	Pathway	Linoleic acid metabolism	MT	Pathway MT	1.27890966965373	0.108850060010583
2012	Pathway	Lipoarabinomannan (LAM) biosynthesis	MG	Pathway MG	0.090109818911286	-1.14442812241524
2012	Pathway	Lipoarabinomannan (LAM) biosynthesis	MT	Pathway MT	-18.4897252529673	-4.78058896506508
2012	Pathway	Lipoic acid metabolism	MG	Pathway MG	33.8038698565277	6.07658195997691
2012	Pathway	Lipoic acid metabolism	MT	Pathway MT	-100.836825192265	-23.7617845187774
2012	Pathway	Lipopolysaccharide biosynthesis	MG	Pathway MG	-20.951696562765	-4.59149646660269
2012	Pathway	Lipopolysaccharide biosynthesis	MT	Pathway MT	-8.88934342981097	-1.30349104641509
2012	Pathway	Lysine biosynthesis	MG	Pathway MG	-12.3956591127658	-3.44391824696334
2012	Pathway	Lysine biosynthesis	MT	Pathway MT	58.2179286725364	15.2206678429742
2012	Pathway	Lysine degradation	MG	Pathway MG	-19.6979672537783	-5.67290971890539
2012	Pathway	Lysine degradation	MT	Pathway MT	3.02675246533427	0.0722972226271269
2012	Pathway	Mannose type O-glycan biosynthesis	MG	Pathway MG	-11.6831333069943	-2.01931297490863
2012	Pathway	Mannose type O-glycan biosynthesis	MT	Pathway MT	16.1977486598323	2.77282017911535
2012	Pathway	Metabolism of xenobiotics by cytochrome P450	MG	Pathway MG	27.9361747892761	7.01736385701018
2012	Pathway	Metabolism of xenobiotics by cytochrome P450	MT	Pathway MT	-53.073761096252	-15.4926030409568
2012	Pathway	Methane metabolism	MG	Pathway MG	34.8654818297842	8.94732483126767
2012	Pathway	Methane metabolism	MT	Pathway MT	-17.9613960474668	-0.329716786234038
2012	Pathway	Monobactam biosynthesis	MG	Pathway MG	24.9350444055751	6.4036263994757
2012	Pathway	Monobactam biosynthesis	MT	Pathway MT	-43.3843428585907	-10.4781356114952
2012	Pathway	Monoterpenoid biosynthesis	MG	Pathway MG	-57.8816770629407	-16.0516031962877
2012	Pathway	Monoterpenoid biosynthesis	MT	Pathway MT	-1.16509879577459	4.35276392406817
2012	Pathway	Mucin type O-glycan biosynthesis	MG	Pathway MG	23.0972224218704	4.53950166386667
2012	Pathway	Mucin type O-glycan biosynthesis	MT	Pathway MT	7.33125260522801	5.26273558873893
2012	Pathway	N-Glycan biosynthesis	MG	Pathway MG	1.71589712789428	3.9536587183347
2012	Pathway	N-Glycan biosynthesis	MT	Pathway MT	-15.9300769963063	-5.70192642427236
2012	Pathway	Naphthalene degradation	MG	Pathway MG	-103.387503359009	-27.253368174256
2012	Pathway	Naphthalene degradation	MT	Pathway MT	67.4047599788901	12.2380600127256
2012	Pathway	Neomycin, kanamycin and gentamicin biosynthesis	MG	Pathway MG	-33.4294004487822	-10.4337823935902
2012	Pathway	Neomycin, kanamycin and gentamicin biosynthesis	MT	Pathway MT	55.0692662872397	19.472832501189
2012	Pathway	Nicotinate and nicotinamide metabolism	MG	Pathway MG	-14.7899270394168	-2.8830211079406
2012	Pathway	Nicotinate and nicotinamide metabolism	MT	Pathway MT	43.9139514108623	9.24755312254391
2012	Pathway	Nitrogen metabolism	MG	Pathway MG	26.6410128448367	8.97167768404106
2012	Pathway	Nitrogen metabolism	MT	Pathway MT	24.1929842988278	6.7143874948926
2012	Pathway	Nitrotoluene degradation	MG	Pathway MG	31.3651625337986	7.96751999264616
2012	Pathway	Nitrotoluene degradation	MT	Pathway MT	9.53028196827796	4.4630771143014
2012	Pathway	Nonribosomal peptide structures	MG	Pathway MG	-64.0768117063965	-18.3161801144886
2012	Pathway	Nonribosomal peptide structures	MT	Pathway MT	-15.9136141444796	-4.37219137580873
2012	Pathway	Novobiocin biosynthesis	MG	Pathway MG	10.5877495690489	0.594718466766747
2012	Pathway	Novobiocin biosynthesis	MT	Pathway MT	35.6102841791129	6.32406460313189
2012	Pathway	One carbon pool by folate	MG	Pathway MG	-6.42756471342627	-0.403821895076216
2012	Pathway	One carbon pool by folate	MT	Pathway MT	-36.6017696196551	-11.6572430708277
2012	Pathway	Other glycan degradation	MG	Pathway MG	-3.57140707010201	-3.02800375712368
2012	Pathway	Other glycan degradation	MT	Pathway MT	-8.8813088458484	-4.41402878989984
2012	Pathway	Other types of O-glycan biosynthesis	MG	Pathway MG	-84.1112480262495	-23.2396523981334
2012	Pathway	Other types of O-glycan biosynthesis	MT	Pathway MT	-38.0398967153079	-7.97779383656094
2012	Pathway	Oxidative phosphorylation	MG	Pathway MG	-53.3940340011562	-10.6288712496956
2012	Pathway	Oxidative phosphorylation	MT	Pathway MT	0.0558507574896189	2.03546010738547
2012	Pathway	Pantothenate and CoA biosynthesis	MG	Pathway MG	-59.1804030482246	-12.2462608393259
2012	Pathway	Pantothenate and CoA biosynthesis	MT	Pathway MT	-24.2638311100063	-2.54724763372508
2012	Pathway	Penicillin and cephalosporin biosynthesis	MG	Pathway MG	-4.37236018881202	-1.80739671538442
2012	Pathway	Penicillin and cephalosporin biosynthesis	MT	Pathway MT	22.311469535877	5.87840771862894
2012	Pathway	Pentose and glucuronate interconversions	MG	Pathway MG	0.111368900798587	0.0304162706380696
2012	Pathway	Pentose and glucuronate interconversions	MT	Pathway MT	-56.9237319031258	-13.4031620411148
2012	Pathway	Pentose phosphate pathway	MG	Pathway MG	3.19016695380588	0.882672737948391
2012	Pathway	Pentose phosphate pathway	MT	Pathway MT	-6.47104849172553	2.25949416806442
2012	Pathway	Peptidoglycan biosynthesis	MG	Pathway MG	-33.2498941550925	-6.15815506857293
2012	Pathway	Peptidoglycan biosynthesis	MT	Pathway MT	-35.3896270503018	-8.69025502427769
2012	Pathway	Phenazine biosynthesis	MG	Pathway MG	-48.6849275746825	-11.2482121798028
2012	Pathway	Phenazine biosynthesis	MT	Pathway MT	-7.34496246971563	-5.01902082218182
2012	Pathway	Phenylalanine metabolism	MG	Pathway MG	-8.06869973226934	-0.737384047549722
2012	Pathway	Phenylalanine metabolism	MT	Pathway MT	-101.108416009952	-23.9858833150587
2012	Pathway	Phenylalanine, tyrosine and tryptophan biosynthesis	MG	Pathway MG	59.9996467449799	19.5005280703105
2012	Pathway	Phenylalanine, tyrosine and tryptophan biosynthesis	MT	Pathway MT	-56.8396596115241	-10.9780711162268
2012	Pathway	Phenylpropanoid biosynthesis	MG	Pathway MG	3.71764586475784	-0.24353976881869
2012	Pathway	Phenylpropanoid biosynthesis	MT	Pathway MT	46.2184247719324	10.7637353614986
2012	Pathway	Phosphonate and phosphinate metabolism	MG	Pathway MG	-62.6557053385051	-16.0507636412094
2012	Pathway	Phosphonate and phosphinate metabolism	MT	Pathway MT	66.325290003194	20.4434137395574
2012	Pathway	Photosynthesis	MG	Pathway MG	-43.2679189065613	-9.47490554952613
2012	Pathway	Photosynthesis	MT	Pathway MT	-70.8498487703993	-17.3834485809031
2012	Pathway	Photosynthesis - antenna proteins	MG	Pathway MG	-3.61728266645812	0.232396162465495
2012	Pathway	Photosynthesis - antenna proteins	MT	Pathway MT	65.9562790506589	17.954560165667
2012	Pathway	Polycyclic aromatic hydrocarbon degradation	MG	Pathway MG	-0.017784179444528	-1.0211191957229
2012	Pathway	Polycyclic aromatic hydrocarbon degradation	MT	Pathway MT	-19.2262250712197	-5.42056266602633
2012	Pathway	Polyketide sugar unit biosynthesis	MG	Pathway MG	59.82804644072	14.3382735757275
2012	Pathway	Polyketide sugar unit biosynthesis	MT	Pathway MT	-78.7405058279653	-21.8827973753212
2012	Pathway	Porphyrin and chlorophyll metabolism	MG	Pathway MG	6.84741387581638	2.2720380607704
2012	Pathway	Porphyrin and chlorophyll metabolism	MT	Pathway MT	-14.7816959900405	-0.547093076190303
2012	Pathway	Primary bile acid biosynthesis	MG	Pathway MG	18.077635033497	0.628474321954405
2012	Pathway	Primary bile acid biosynthesis	MT	Pathway MT	19.0581147228296	6.55983554987687
2012	Pathway	Prodigiosin biosynthesis	MG	Pathway MG	29.7754672248424	5.56789156255247
2012	Pathway	Prodigiosin biosynthesis	MT	Pathway MT	17.8066164403902	0.980248688139798
2012	Pathway	Propanoate metabolism	MG	Pathway MG	48.0883403363279	12.9148953156768
2012	Pathway	Propanoate metabolism	MT	Pathway MT	-76.1972779070448	-19.8915430300133
2012	Pathway	Purine metabolism	MG	Pathway MG	18.0623477752154	5.89710102851759
2012	Pathway	Purine metabolism	MT	Pathway MT	-73.7482541464864	-17.018209892018
2012	Pathway	Puromycin biosynthesis	MG	Pathway MG	-29.9082007827221	-9.47262862722928
2012	Pathway	Puromycin biosynthesis	MT	Pathway MT	-14.1520228965545	-4.5912038186624
2012	Pathway	Pyrimidine metabolism	MG	Pathway MG	13.4514872394059	3.9601580019187
2012	Pathway	Pyrimidine metabolism	MT	Pathway MT	-65.3166818563633	-15.4148877115525
2012	Pathway	Pyruvate metabolism	MG	Pathway MG	-22.2752133314919	-6.25294060072723
2012	Pathway	Pyruvate metabolism	MT	Pathway MT	35.3806862951047	5.43159585955987
2012	Pathway	Retinol metabolism	MG	Pathway MG	42.7984814421477	11.72964616898
2012	Pathway	Retinol metabolism	MT	Pathway MT	-39.6854999918382	-8.06478526833534
2012	Pathway	Riboflavin metabolism	MG	Pathway MG	80.4229506379694	21.1923653774789
2012	Pathway	Riboflavin metabolism	MT	Pathway MT	37.3050966731644	6.48649455010292
2012	Pathway	Secondary bile acid biosynthesis	MG	Pathway MG	-15.9512113960099	-2.68233071188289
2012	Pathway	Secondary bile acid biosynthesis	MT	Pathway MT	-60.3197851187045	-17.0158810079779
2012	Pathway	Selenocompound metabolism	MG	Pathway MG	8.08922864706539	0.719758224352291
2012	Pathway	Selenocompound metabolism	MT	Pathway MT	2.45088210763112	5.85723510226375
2012	Pathway	Sesquiterpenoid and triterpenoid biosynthesis	MG	Pathway MG	-46.6808178340133	-11.814700680834
2012	Pathway	Sesquiterpenoid and triterpenoid biosynthesis	MT	Pathway MT	-20.6803483835495	-4.77100209908059
2012	Pathway	Sphingolipid metabolism	MG	Pathway MG	7.99989807928235	2.75846518868642
2012	Pathway	Sphingolipid metabolism	MT	Pathway MT	-10.7013111774769	-5.95477763669133
2012	Pathway	Starch and sucrose metabolism	MG	Pathway MG	9.16620570567401	3.28145767471888
2012	Pathway	Starch and sucrose metabolism	MT	Pathway MT	24.0374578629655	3.94437186206019
2012	Pathway	Staurosporine biosynthesis	MG	Pathway MG	-21.1296143085861	-6.37916823458956
2012	Pathway	Staurosporine biosynthesis	MT	Pathway MT	-32.3626432066	-7.02797576051537
2012	Pathway	Steroid biosynthesis	MG	Pathway MG	-2.42335515133866	0.677013708105416
2012	Pathway	Steroid biosynthesis	MT	Pathway MT	16.7794149957888	0.669917450232774
2012	Pathway	Steroid degradation	MG	Pathway MG	-56.1794015456976	-14.2490916658521
2012	Pathway	Steroid degradation	MT	Pathway MT	10.0386210464829	0.715497035416215
2012	Pathway	Steroid hormone biosynthesis	MG	Pathway MG	0.436044018057932	0.792998569148668
2012	Pathway	Steroid hormone biosynthesis	MT	Pathway MT	-27.7780382684535	-7.41293593355997
2012	Pathway	Stilbenoid, diarylheptanoid and gingerol biosynthesis	MG	Pathway MG	2.23908246851074	-0.784300563559764
2012	Pathway	Stilbenoid, diarylheptanoid and gingerol biosynthesis	MT	Pathway MT	-41.2762811761732	-17.0083620161532
2012	Pathway	Streptomycin biosynthesis	MG	Pathway MG	30.5758840295531	6.75192215563103
2012	Pathway	Streptomycin biosynthesis	MT	Pathway MT	29.86831424064	7.43158183932772
2012	Pathway	Styrene degradation	MG	Pathway MG	9.88213717325	2.16148028792031
2012	Pathway	Styrene degradation	MT	Pathway MT	-52.7219261405496	-16.8158164596429
2012	Pathway	Sulfur metabolism	MG	Pathway MG	-23.6103468890664	-6.92335545415022
2012	Pathway	Sulfur metabolism	MT	Pathway MT	56.2253367116387	14.3769761338733
2012	Pathway	Synthesis and degradation of ketone bodies	MG	Pathway MG	45.747850069167	10.4908578876226
2012	Pathway	Synthesis and degradation of ketone bodies	MT	Pathway MT	22.1380299562583	4.38240352722688
2012	Pathway	Taurine and hypotaurine metabolism	MG	Pathway MG	-41.1326644100283	-8.9965580702558
2012	Pathway	Taurine and hypotaurine metabolism	MT	Pathway MT	53.6767833465411	11.120152888276
2012	Pathway	Terpenoid backbone biosynthesis	MG	Pathway MG	24.4248960020511	3.85546557941101
2012	Pathway	Terpenoid backbone biosynthesis	MT	Pathway MT	22.7654527910271	8.0448807944964
2012	Pathway	Tetracycline biosynthesis	MG	Pathway MG	-27.1734537259835	-9.99498976592441
2012	Pathway	Tetracycline biosynthesis	MT	Pathway MT	-24.0405462373129	-7.14725247170878
2012	Pathway	Thiamine metabolism	MG	Pathway MG	2.71945336319622	-0.933546934787133
2012	Pathway	Thiamine metabolism	MT	Pathway MT	44.0566466059409	11.3557822363367
2012	Pathway	Toluene degradation	MG	Pathway MG	66.7814348106321	11.1461238347789
2012	Pathway	Toluene degradation	MT	Pathway MT	2.64197535997434	-2.91503561678594
2012	Pathway	Tropane, piperidine and pyridine alkaloid biosynthesis	MG	Pathway MG	-60.9080780367319	-17.7070544336174
2012	Pathway	Tropane, piperidine and pyridine alkaloid biosynthesis	MT	Pathway MT	12.692055164976	1.49217517483255
2012	Pathway	Tryptophan metabolism	MG	Pathway MG	-76.5471846696649	-18.9531747164806
2012	Pathway	Tryptophan metabolism	MT	Pathway MT	47.8635016900398	14.537054341813
2012	Pathway	Type I polyketide structures	MG	Pathway MG	-16.5577279770064	-4.42998893308296
2012	Pathway	Type I polyketide structures	MT	Pathway MT	24.4496982510511	5.9451417411142
2012	Pathway	Tyrosine metabolism	MG	Pathway MG	-39.6699037034178	-10.2569078275544
2012	Pathway	Tyrosine metabolism	MT	Pathway MT	-25.9320851117073	-5.41836698115739
2012	Pathway	Ubiquinone and other terpenoid-quinone biosynthesis	MG	Pathway MG	-13.8003553006085	-2.2604761169687
2012	Pathway	Ubiquinone and other terpenoid-quinone biosynthesis	MT	Pathway MT	-43.8924492621513	-13.448994942222
2012	Pathway	Valine, leucine and isoleucine biosynthesis	MG	Pathway MG	-3.50193177338878	-0.897601937305369
2012	Pathway	Valine, leucine and isoleucine biosynthesis	MT	Pathway MT	-25.793163434547	-6.74571971631856
2012	Pathway	Valine, leucine and isoleucine degradation	MG	Pathway MG	5.18328700841103	2.6475607169287
2012	Pathway	Valine, leucine and isoleucine degradation	MT	Pathway MT	63.364619704859	20.1681184203748
2012	Pathway	Various types of N-glycan biosynthesis	MG	Pathway MG	8.39216937778616	-0.685864224714546
2012	Pathway	Various types of N-glycan biosynthesis	MT	Pathway MT	-9.43879590174009	-3.09617913255132
2012	Pathway	Vitamin B6 metabolism	MG	Pathway MG	15.4333625778253	0.291103645613526
2012	Pathway	Vitamin B6 metabolism	MT	Pathway MT	28.5748111620336	5.90635977830876
2012	Pathway	Xylene degradation	MG	Pathway MG	-5.26998058522626	-2.21615246506036
2012	Pathway	Xylene degradation	MT	Pathway MT	78.2046043432218	21.8975990193096
2012	Pathway	Zeatin biosynthesis	MG	Pathway MG	-34.2226746449003	-7.73459117482992
2012	Pathway	Zeatin biosynthesis	MT	Pathway MT	31.3254092676438	11.0625216033586
2012	Pathway	alpha-Linolenic acid metabolism	MG	Pathway MG	5.13903960272523	0.249724184642725
2012	Pathway	alpha-Linolenic acid metabolism	MT	Pathway MT	-21.563440349789	-3.81839325012114
2012	Pathway	beta-Alanine metabolism	MG	Pathway MG	62.2992960019676	15.7979776749041
2012	Pathway	beta-Alanine metabolism	MT	Pathway MT	0.480618306666667	3.16190350022999
2012	Reaction	4CL; 4-coumarate--CoA ligase	MG	Reaction MG	-7.88658560578563	-2.57582144123527
2012	Reaction	4CL; 4-coumarate--CoA ligase	MT	Reaction MT	10.5746265536741	5.25276775440327
2012	Reaction	4hbD, abfH; 4-hydroxybutyrate dehydrogenase	MG	Reaction MG	43.8579598095677	11.0637319876509
2012	Reaction	4hbD, abfH; 4-hydroxybutyrate dehydrogenase	MT	Reaction MT	43.4617873603297	9.70875904498388
2012	Reaction	4hbl; 4-hydroxybutyrate---CoA ligase (AMP-forming)	MG	Reaction MG	2.712354425376	-0.555819876630939
2012	Reaction	4hbl; 4-hydroxybutyrate---CoA ligase (AMP-forming)	MT	Reaction MT	-35.6852498164988	-8.58582148612141
2012	Reaction	6-hdno; (R)-6-hydroxynicotine oxidase	MT	Reaction MT	-24.3477557895281	-3.87740767225192
2012	Reaction	A4GALT; lactosylceramide 4-alpha-galactosyltransferase	MG	Reaction MG	4.44740916506052	-0.364316639943706
2012	Reaction	A4GALT; lactosylceramide 4-alpha-galactosyltransferase	MT	Reaction MT	-7.91705986003915	-0.387116721931982
2012	Reaction	AACS, acsA; acetoacetyl-CoA synthetase	MG	Reaction MG	0.840771427633462	0.129268780916042
2012	Reaction	AACS, acsA; acetoacetyl-CoA synthetase	MT	Reaction MT	-20.3396868229731	-7.92676503263671
2012	Reaction	AADAT, KAT2; kynurenine/2-aminoadipate aminotransferase	MG	Reaction MG	-34.4057806918896	-9.9259019685432
2012	Reaction	AADAT, KAT2; kynurenine/2-aminoadipate aminotransferase	MT	Reaction MT	-32.5966196467499	-8.73361319708981
2012	Reaction	AAE14; acyl-activating enzyme 14	MG	Reaction MG	22.0536348315652	5.02121833039891
2012	Reaction	AAE14; acyl-activating enzyme 14	MT	Reaction MT	30.5242120609476	10.4857945535782
2012	Reaction	AAE3; oxalate---CoA ligase	MG	Reaction MG	-26.9218071730312	-6.76014731258884
2012	Reaction	AAE3; oxalate---CoA ligase	MT	Reaction MT	52.9742583232509	11.2077823536773
2012	Reaction	AAE7, ACN1; acetate---CoA ligase	MG	Reaction MG	25.7833780392779	7.01662625104493
2012	Reaction	AAE7, ACN1; acetate---CoA ligase	MT	Reaction MT	75.2586713688902	25.8818949685807
2012	Reaction	AASS; alpha-aminoadipic semialdehyde synthase	MG	Reaction MG	43.3867105971697	9.09521807729763
2012	Reaction	AASS; alpha-aminoadipic semialdehyde synthase	MT	Reaction MT	0.0678886245665199	-1.31193881097759
2012	Reaction	ABA2; xanthoxin dehydrogenase	MG	Reaction MG	17.0057076522698	4.64584933312634
2012	Reaction	ABA2; xanthoxin dehydrogenase	MT	Reaction MT	11.1869946390279	2.79659582683965
2012	Reaction	ABA3; molybdenum cofactor sulfurtransferase	MG	Reaction MG	57.6829662571001	13.4903924626195
2012	Reaction	ABA3; molybdenum cofactor sulfurtransferase	MT	Reaction MT	7.30484873751105	5.8649790643614
2012	Reaction	ABAT; 4-aminobutyrate aminotransferase / (S)-3-amino-2-methylpropionate transaminase	MG	Reaction MG	-8.20972417851221	0.981087254466538
2012	Reaction	ABAT; 4-aminobutyrate aminotransferase / (S)-3-amino-2-methylpropionate transaminase	MT	Reaction MT	11.9953911176344	1.11308841334619
2012	Reaction	ABC4, menA; 2-carboxy-1,4-naphthoquinone phytyltransferase	MG	Reaction MG	-37.8645633124551	-9.30393869559041
2012	Reaction	ABHD17; abhydrolase domain-containing protein 17	MG	Reaction MG	-43.581389902161	-15.0020104043479
2012	Reaction	ABHD17; abhydrolase domain-containing protein 17	MT	Reaction MT	-45.4371076490814	-13.5687199834678
2012	Reaction	ABO; histo-blood group ABO system transferase	MG	Reaction MG	-37.6079837726006	-9.08732081863259
2012	Reaction	ABO; histo-blood group ABO system transferase	MT	Reaction MT	-8.36558593075312	-1.78468781302126
2012	Reaction	ACAA1; acetyl-CoA acyltransferase 1	MG	Reaction MG	27.9677725623098	7.47432441808269
2012	Reaction	ACAA1; acetyl-CoA acyltransferase 1	MT	Reaction MT	-7.06010013398027	0.865586156511774
2012	Reaction	ACAA2; acetyl-CoA acyltransferase 2	MG	Reaction MG	-20.5118702035354	-3.57817559576366
2012	Reaction	ACAA2; acetyl-CoA acyltransferase 2	MT	Reaction MT	-22.2147781612013	-4.72605754312788
2012	Reaction	ACACA; acetyl-CoA carboxylase / biotin carboxylase 1	MG	Reaction MG	-15.1830511646206	-2.93231544213642
2012	Reaction	ACACA; acetyl-CoA carboxylase / biotin carboxylase 1	MT	Reaction MT	50.8558101893577	15.8273342706729
2012	Reaction	ACACB; acetyl-CoA carboxylase / biotin carboxylase 2	MG	Reaction MG	-39.6316141295096	-8.56958556033295
2012	Reaction	ACACB; acetyl-CoA carboxylase / biotin carboxylase 2	MT	Reaction MT	84.520013431262	24.0869156559526
2012	Reaction	ACAD8; isobutyryl-CoA dehydrogenase	MG	Reaction MG	17.5095704357125	4.2875022074118
2012	Reaction	ACAD8; isobutyryl-CoA dehydrogenase	MT	Reaction MT	-14.3357909785009	-9.4136389147573
2012	Reaction	ACADL; long-chain-acyl-CoA dehydrogenase	MG	Reaction MG	17.7899693188011	3.52772790816687
2012	Reaction	ACADL; long-chain-acyl-CoA dehydrogenase	MT	Reaction MT	13.4814611910234	2.61271150909559
2012	Reaction	ACADM, acd; acyl-CoA dehydrogenase	MG	Reaction MG	-42.6832314817789	-9.71302260371079
2012	Reaction	ACADM, acd; acyl-CoA dehydrogenase	MT	Reaction MT	64.9360118877924	15.8993513688337
2012	Reaction	ACADS, bcd; butyryl-CoA dehydrogenase	MG	Reaction MG	-28.6394088747261	-6.73090387662316
2012	Reaction	ACADS, bcd; butyryl-CoA dehydrogenase	MT	Reaction MT	-54.6229727789123	-10.4813988527404
2012	Reaction	ACADSB; short/branched chain acyl-CoA dehydrogenase	MG	Reaction MG	33.2534353795575	3.21631820478803
2012	Reaction	ACADSB; short/branched chain acyl-CoA dehydrogenase	MT	Reaction MT	6.77906767043014	1.13074750764351
2012	Reaction	ACADVL; very long chain acyl-CoA dehydrogenase	MG	Reaction MG	-5.14316514977412	1.16461353342781
2012	Reaction	ACADVL; very long chain acyl-CoA dehydrogenase	MT	Reaction MT	45.3982364288773	7.75881467475966
2012	Reaction	ACATN, SLC33A1; MFS transporter, PAT family, solute carrier family 33 (acetyl-CoA transportor), member 1	MG	Reaction MG	6.94455733479875	2.90593699354651
2012	Reaction	ACATN, SLC33A1; MFS transporter, PAT family, solute carrier family 33 (acetyl-CoA transportor), member 1	MT	Reaction MT	-0.261921777000392	-0.258777871545218
2012	Reaction	ACER3, YDC1; dihydroceramidase	MG	Reaction MG	-68.9219010117643	-15.667990480696
2012	Reaction	ACER3, YDC1; dihydroceramidase	MT	Reaction MT	-2.1740662868685	-4.48860753691566
2012	Reaction	ACHE; acetylcholinesterase	MG	Reaction MG	39.7570629209434	7.57074030388932
2012	Reaction	ACHE; acetylcholinesterase	MT	Reaction MT	-59.5249871991926	-18.2966486720847
2012	Reaction	ACLY; ATP citrate (pro-S)-lyase	MG	Reaction MG	6.7924540158986	4.56483434554423
2012	Reaction	ACLY; ATP citrate (pro-S)-lyase	MT	Reaction MT	9.81168197778651	0.814762103593454
2012	Reaction	ACMSD; aminocarboxymuconate-semialdehyde decarboxylase	MG	Reaction MG	13.4516970741997	5.31417670273413
2012	Reaction	ACMSD; aminocarboxymuconate-semialdehyde decarboxylase	MT	Reaction MT	-14.7577692730211	-3.50780789868226
2012	Reaction	ACO, acnA; aconitate hydratase	MG	Reaction MG	7.8821431366832	2.96135630069113
2012	Reaction	ACO, acnA; aconitate hydratase	MT	Reaction MT	12.2766403814005	3.57258893314043
2012	Reaction	ACO2; homoaconitase	MG	Reaction MG	-13.9791741326454	-3.54101866994061
2012	Reaction	ACO2; homoaconitase	MT	Reaction MT	85.0804872818165	26.6939725902463
2012	Reaction	ACOT1_2_4; acyl-coenzyme A thioesterase 1/2/4	MG	Reaction MG	3.80161704024688	-3.24126208727299
2012	Reaction	ACOT1_2_4; acyl-coenzyme A thioesterase 1/2/4	MT	Reaction MT	-0.996106673209418	0.64962046172163
2012	Reaction	ACOT7; acyl-coenzyme A thioesterase 7	MG	Reaction MG	-44.8936893932102	-11.1388219796019
2012	Reaction	ACOT7; acyl-coenzyme A thioesterase 7	MT	Reaction MT	10.5808893932561	-1.93653753130852
2012	Reaction	ACOT8, PTE; acyl-CoA thioesterase 8	MG	Reaction MG	-38.014829985313	-11.2061473210646
2012	Reaction	ACOT8, PTE; acyl-CoA thioesterase 8	MT	Reaction MT	-46.0351620477118	-18.8384589844515
2012	Reaction	ACOX2; 3alpha,7alpha,12alpha-trihydroxy-5beta-cholestanoyl-CoA 24-hydroxylase	MT	Reaction MT	-32.0941187770139	-9.65983171739055
2012	Reaction	ACP1; low molecular weight phosphotyrosine protein phosphatase	MG	Reaction MG	-10.6363138492525	-2.35894712783215
2012	Reaction	ACP1; low molecular weight phosphotyrosine protein phosphatase	MT	Reaction MT	-64.1163151632199	-21.7129078119543
2012	Reaction	ACP2; lysosomal acid phosphatase	MG	Reaction MG	-64.9735672958022	-15.0200306077775
2012	Reaction	ACP2; lysosomal acid phosphatase	MT	Reaction MT	-46.0457809836713	-14.3109967125766
2012	Reaction	ACP5; tartrate-resistant acid phosphatase type 5	MG	Reaction MG	-58.6995577099659	-14.6939471143742
2012	Reaction	ACP5; tartrate-resistant acid phosphatase type 5	MT	Reaction MT	14.3483553902674	2.83697157881445
2012	Reaction	ACS1_2_6; 1-aminocyclopropane-1-carboxylate synthase 1/2/6	MG	Reaction MG	-29.0753957342439	-9.48747274576746
2012	Reaction	ACS; 1-aminocyclopropane-1-carboxylate synthase	MG	Reaction MG	-57.5821037655627	-11.7639308368938
2012	Reaction	ACS; 1-aminocyclopropane-1-carboxylate synthase	MT	Reaction MT	-52.7200135649175	-13.9331393180937
2012	Reaction	ACSBG; long-chain-fatty-acid--CoA ligase ACSBG	MG	Reaction MG	6.37315632180391	0.955295566046826
2012	Reaction	ACSBG; long-chain-fatty-acid--CoA ligase ACSBG	MT	Reaction MT	-9.37294094898506	-4.52926584892958
2012	Reaction	ACSF3; malonyl-CoA/methylmalonyl-CoA synthetase	MG	Reaction MG	0.0782472495247475	2.56002743179332
2012	Reaction	ACSF3; malonyl-CoA/methylmalonyl-CoA synthetase	MT	Reaction MT	-22.2978808088387	-1.81887424052241
2012	Reaction	ACSL, fadD; long-chain acyl-CoA synthetase	MG	Reaction MG	-3.32340262705292	1.60647412434469
2012	Reaction	ACSL, fadD; long-chain acyl-CoA synthetase	MT	Reaction MT	45.2092583089875	8.74167751026514
2012	Reaction	ACSM; medium-chain acyl-CoA synthetase	MG	Reaction MG	33.4983486233004	9.97956273089553
2012	Reaction	ACSM; medium-chain acyl-CoA synthetase	MT	Reaction MT	14.655924731133	6.13165744960369
2012	Reaction	ACSS, acs; acetyl-CoA synthetase	MG	Reaction MG	7.71066642031649	6.19620282260537
2012	Reaction	ACSS, acs; acetyl-CoA synthetase	MT	Reaction MT	-1.13895410160872	0.473295795344353
2012	Reaction	ACY1; aminoacylase	MT	Reaction MT	-12.904343933968	-1.33753374787506
2012	Reaction	ADCL; 4-amino-4-deoxychorismate lyase	MG	Reaction MG	29.1053308702645	4.53950166386667
2012	Reaction	ADCL; 4-amino-4-deoxychorismate lyase	MT	Reaction MT	20.4795416739162	5.26273558873893
2012	Reaction	ADCY10; adenylate cyclase 10	MG	Reaction MG	10.8113399018246	3.97262639128785
2012	Reaction	ADCY10; adenylate cyclase 10	MT	Reaction MT	-22.6419718621176	-5.69075067181744
2012	Reaction	ADCY2; adenylate cyclase 2	MG	Reaction MG	-116.725289246344	-27.253368174256
2012	Reaction	ADCY2; adenylate cyclase 2	MT	Reaction MT	59.4838701233643	14.072967360375
2012	Reaction	ADCY4; adenylate cyclase 4	MG	Reaction MG	-37.9501392260075	-10.4337823935902
2012	Reaction	ADCY4; adenylate cyclase 4	MT	Reaction MT	55.2562536190576	19.472832501189
2012	Reaction	ADCY5; adenylate cyclase 5	MG	Reaction MG	-3.85464366603106	-3.46167627158691
2012	Reaction	ADCY5; adenylate cyclase 5	MT	Reaction MT	43.7900447871166	8.89757245070926
2012	Reaction	ADCY6; adenylate cyclase 6	MG	Reaction MG	32.7959455851909	8.30119054757883
2012	Reaction	ADCY6; adenylate cyclase 6	MT	Reaction MT	23.2389933817417	5.60377656889328
2012	Reaction	ADCY8; adenylate cyclase 8	MG	Reaction MG	24.3561646320328	7.39521836795628
2012	Reaction	ADCY8; adenylate cyclase 8	MT	Reaction MT	15.2291246221547	5.15880686974488
2012	Reaction	ADCY9; adenylate cyclase 9	MG	Reaction MG	-68.9462510142808	-18.3161801144886
2012	Reaction	ADCY9; adenylate cyclase 9	MT	Reaction MT	-24.9440895762719	-4.37219137580873
2012	Reaction	ADE2; phosphoribosylaminoimidazole carboxylase	MG	Reaction MG	-85.756475929867	-23.4517392576442
2012	Reaction	ADE2; phosphoribosylaminoimidazole carboxylase	MT	Reaction MT	-40.4806438121944	-8.30883479309874
2012	Reaction	ADE5; phosphoribosylamine--glycine ligase / phosphoribosylformylglycinamidine cyclo-ligase	MG	Reaction MG	-56.4663210000856	-12.902658169421
2012	Reaction	ADE5; phosphoribosylamine--glycine ligase / phosphoribosylformylglycinamidine cyclo-ligase	MT	Reaction MT	-0.147015411108179	0.707579553056721
2012	Reaction	ADH1; alcohol dehydrogenase class-P	MG	Reaction MG	-9.49218896089335	-1.80739671538442
2012	Reaction	ADH1_7; alcohol dehydrogenase 1/7	MG	Reaction MG	-63.5476237133905	-12.7495381104161
2012	Reaction	ADH1_7; alcohol dehydrogenase 1/7	MT	Reaction MT	-30.6394815153906	-2.9439744185196
[truncated: 45,046 more rows]
